# Supplementary material for: PrESOgenesis: A two-layer multi-label predictor for identifying fertility-related proteins using support vector machine and pseudo amino acid composition approach
Source: Sci Rep. 2018 Jun 13;8:9025. doi: 10.1038/s41598-018-27338-9 (PMC5998058; doi:10.1038/s41598-018-27338-9)
Supplement: Supplementary file 1 [file 41598_2018_27338_MOESM1_ESM.xlsx]

## Sheet: oogenesis
Supplementary File 1: Accession number list of the positive and negative protein sequences for oogenesis class.
positive oogenesis	negative oogenesis 1	negative oogenesis 2	negative oogenesis 3	negative oogenesis 4	negative oogenesis 5
sp|P07207|NOTCH	sp|B1IGK6|COBS	sp|Q9YB60|RS13	sp|Q5YTA5|DCUP	sp|Q9SC19|UPTG1	sp|P11053|FERH
sp|P04412|EGFR	sp|A6TMN5|THIE	sp|A2RU48|SMCO3	sp|Q37620|COX3	sp|B2UEJ4|RS4	sp|A1JLM8|NDPA
sp|P05480|SRC	sp|Q1I6F4|TOLB	sp|Q3ZJ07|PSAA	sp|A6LSQ5|RBFA	sp|P96551|SYE1	sp|A0M3Y9|RPOB
sp|Q02936|HH	sp|Q7G3T8|BGA13	sp|P54335|XKDP	sp|Q218T3|GLSA	sp|P58314|ALF1	sp|Q02EU8|TATB
sp|P40792|RAC1	sp|B0K3I5|THII	sp|Q5NPF1|YQGF	sp|A7NRZ8|RL11	sp|Q0RS03|GSA	sp|B7IRR8|Y5440
sp|P07713|DECA	sp|Q0VQR4|NQRE	sp|Q31GK4|RBFA	sp|O88178|B3GT4	sp|P0A933|GFCE	sp|O44252|ROST
sp|P09208|INSR	sp|A3Q9U4|CYOE2	sp|Q03MU5|RS9	sp|Q1LVN1|F174B	sp|Q899I8|KPRS	sp|B5BKB0|RSXA
sp|P34021|ECR	sp|A1WWE0|DNAA	sp|Q9XF47|F16P2	sp|P46282|IL12B	sp|C1CMZ0|ACKA	sp|Q0BWA1|PDRP
sp|P31007|DLG1	sp|Q8RB52|YBEY	sp|Q1QL44|MSCL	sp|E9EK74|AMPP3	sp|Q9Y149|MED15	sp|P0DI34|CASP2
sp|Q24298|CADE	sp|Q99T32|Y1846	sp|Q3SHT4|Y1846	sp|O70597|PX11A	sp|Q6AIM2|HEM1	sp|P0DD86|RECO
sp|Q7KNS3|LIS1	sp|P21893|RECJ	sp|Q8ZWP9|ARCH	sp|B1AJI1|RL1	sp|P16804|IR06	sp|C1F3M6|PSD
sp|P08111|L2GL	sp|P64400|HSLO	sp|P38796|PPME1	sp|Q751V6|MGR1	sp|Q8Y4B6|ATP6	sp|B7LFW6|LPXC
sp|P18824|ARM	sp|P72640|LEP4	sp|Q5HH38|MENB	sp|Q935Y7|GLGA	sp|A8GBX7|BETI	sp|P37893|AMPN
sp|P18431|SGG	sp|A5CWE3|ALR	sp|Q97C15|PURA	sp|B7J4A8|Y358	sp|B1XWS3|HTPX	sp|O04310|JAL34
sp|Q7KRY7|LAP4	sp|Q96643|VP7	sp|Q3E705|EFG1P	sp|Q57JK8|GATZ	sp|A6LHW2|PURT	sp|A1TAB5|SYFA
sp|P08646|RAS1	sp|P57954|ISPF	sp|Q57NK9|DADA	sp|Q6G5T6|ARGJ	sp|B7KQG2|TYSY	sp|B0RW77|FABZ
sp|P27619|DYN	sp|B2I7K9|ARGC	sp|A3PBT4|HIS1	sp|Q82SJ7|PDXJ	sp|Q2A4C8|PAND	sp|Q2UQQ2|PURA
sp|P10041|DL	sp|Q9P4B9|RPAB1	sp|Q3BRU2|SYFB	sp|Q6CQZ5|PPME1	sp|P23280|CAH6	sp|Q0SV34|AROA
sp|P10040|CRB	sp|Q2JUJ9|RS9	sp|B5YXP9|ARND	sp|B7M377|FLIE	sp|Q8XK02|THIG	sp|Q9PI11|TRPC
sp|Q01989|MYS9	sp|Q8Y5E4|DACA	sp|A5FKD7|TRMN6	sp|Q5QV29|HUTU	sp|Q5YN14|RL9	sp|P0A9I2|CITE
sp|Q801D8|MPRA	sp|B2SC20|FMT	sp|Q8BPX9|S15A3	sp|Q9RSS1|Y2053	sp|Q9A7Q9|ALR	sp|B2SGG5|FMT
sp|Q80ZE5|MPRB	sp|Q9RXF1|DDL	sp|P58714|PDXA	sp|Q0TLK2|PAND	sp|A5DSS4|LKHA4	sp|P66015|RELA
sp|Q9VEZ3|MSPS	sp|Q85FJ1|RPOA	sp|Q17529|BEST2	sp|A6WWG6|ISPH	sp|O31465|GLSA1	sp|Q9ZND4|LEUD
sp|Q9VCE6|MTA70	sp|B3QL59|MUTL	sp|Q1WTX5|PYRR	sp|A8GXC5|SYDND	sp|B9L9K0|END4	sp|Q9HZY5|GREB
sp|Q94518|NACA	sp|B7UJP9|YAJQ	sp|Q7MUR5|RISB	sp|Q8CQ94|HIS7	sp|Q12291|BMT6	sp|Q39QQ9|RLMH
sp|P60324|NANO3	sp|Q5ND19|CQ047	sp|Q9P281|BAHC1	sp|Q9LW15|CX5B1	sp|B2GDS6|GATA	sp|B8IIZ9|FPG
sp|P25724|NANOS	sp|C4L7X6|UBIA	sp|Q71Z99|Y1590	sp|Q7VYB4|PSRP	sp|P03168|X	sp|B2UTI4|SYE2
sp|Q9W4S7|MYC	sp|P23871|HEMH	sp|B1MYJ5|RISB	sp|P06850|CRF	sp|O32224|AZOR2	sp|B7HFB4|ACCA
sp|P29503|NEUR	sp|C0M7I0|RL27	sp|O12985|HBAD	sp|Q57748|Y300	sp|Q12T99|HEM6	sp|A2QW83|PAN2
sp|Q8VIH1|NOBOX	sp|B3E0J1|RL16	sp|P80483|PCP3	sp|Q21HG2|DAPE	sp|Q0I569|HLDD	sp|A1KIL0|Y1482
sp|Q7KRY6|NHK1	sp|A7GE53|KCY	sp|A2WT96|PLA2	sp|A7GCN5|Y1279	sp|B2FNY1|TPIS	sp|A8YTQ6|MNMG
sp|O60393|NOBOX	sp|Q68X72|Y290	sp|P65192|ISPH	sp|P18318|UREF	sp|Q5FJG7|EX7S	sp|Q7NE46|ARGJ
sp|Q9VUB4|NPRL3	sp|Q83IR9|PUR9	sp|A1BIZ8|BCHB	sp|Q91126|3SOFA	sp|C0SPA3|YLXW	sp|Q99XR4|GLFT
sp|Q9VXA0|NPRL2	sp|Q18A75|GLGC	sp|A6Q464|RS6	sp|Q04ES8|MRAY	sp|B5EQE5|MURA	sp|E1JI63|SNMP2
sp|Q86SE8|NPM2	sp|O22397|POT1	sp|C1EP45|DXR	sp|Q03GM4|THIE	sp|P45610|TONB	sp|Q9EUS8|PPK
sp|P24727|NTF4	sp|A4QL75|NDHI	sp|P39139|YXXB	sp|A2SHL8|LEU1	sp|Q14512|FGFP1	sp|Q6D7E7|NADA
sp|P20240|OTE	sp|Q9KT48|Y1057	sp|B3QP55|NUOD	sp|Q9UQF0|SYCY1	sp|Q0AJ41|FETP	sp|A6SW90|ASSY
sp|E1C6Q1|PCH2	sp|Q2RNA4|HIS7	sp|Q31A92|PSBA	sp|Q667W0|MLTF	sp|Q2U3M5|CSN	sp|P69786|PTGCB
sp|P21642|PCKGM	sp|O81845|PUMP1	sp|E0T5K2|PAGP	sp|E2E4E4|CCT1	sp|Q92QH8|RL7	sp|B7UFU0|NUOH
sp|Q9W4T4|PDE4A	sp|A4TBJ9|LIPB	sp|Q5BEG5|IWS1	sp|A7GEK9|EFP	sp|P55177|YAG5	sp|A6TDS1|Y3281
sp|P25158|OSKA	sp|B5BG12|GLNE	sp|P0A1J3|FLGG	sp|Q04089|DOT1	sp|Q2KBM1|COXX	sp|Q66A98|Y2234
sp|P21187|PABP	sp|A6QGN2|KHSE	sp|P19417|PR11	sp|A6UX54|RL15E	sp|P78008|MTLD	sp|Q8TQH7|PDXT
sp|P10383|OTU	sp|A0AIG8|ARGR	sp|A6GXW4|NNRD	sp|B7MS65|FABA	sp|P81730|ACLY	sp|Q1IV16|EX7L
sp|P51521|OVO	sp|A1B1I1|LFTR	sp|Q6XQ98|ENLYS	sp|B2T3I1|Y1734	sp|Q9CDA8|EMBA	sp|P47437|SYFB
sp|Q7QH73|PERC	sp|Q730L4|GPR	sp|B1MC85|TPIS	sp|Q1G9B9|Y1495	sp|C1L2N6|RS15	sp|A4GYQ4|PSBD
sp|P34266|PGL2	sp|P73690|YC51L	sp|C7ZPG2|T2AG	sp|Q9RQ85|HISX	sp|Q9HVV3|Y4465	sp|Q9FKC0|R13A4
sp|P50093|PHB2	sp|B4F1Z6|RSGA	sp|Q1REL9|KDPA	sp|A8FBR1|ADDA	sp|Q0SRE1|HRCA	sp|Q48RU9|RBFA
sp|Q9VTE5|PFD2	sp|A8A0E0|MDTI	sp|P75101|Y012	sp|P02082|HBBF	sp|D7LIR2|CSPLI	sp|O32243|OPUCC
sp|Q9VKM1|PIWI	sp|B6I9W1|YCIU	sp|A7FCV1|SECB	sp|P52753|CRYP	sp|C5CA24|SEPF	sp|A6RPN7|BGALB
sp|P48462|PP1B	sp|O75368|SH3L1	sp|C3NF67|HEM1	sp|C3N977|NFI	sp|Q07398|URE2	sp|Q3AZG7|Y542
sp|Q9VDE5|PPAN	sp|P22597|MB43	sp|Q5HI40|MNHF2	sp|B5Y8C1|RSMH	sp|Q8DZL4|GUAC	sp|P45626|GLNA2
sp|O18209|PMY13	sp|Q1J4K7|DTD	sp|B1JW38|MGSA	sp|Q8T9B6|MESD	sp|Q5NL16|PANB2	sp|Q8CX55|SSB
sp|A2CEI6|PIWL2	sp|B0BBJ1|Y458	sp|P0AAJ3|FDNH	sp|P67550|BIOW	sp|C4L1E1|Y153	sp|B8G9S2|HIS4
sp|Q6PJE2|POZP3	sp|B5BD63|RL31B	sp|P19135|PER2	sp|Q2SSN9|RS4	sp|Q9P6P0|TAF3	sp|Q9PBQ0|NADK
sp|P23696|PP2A	sp|Q6DFU4|V26AB	sp|B1IQM0|SPED	sp|Q8LGR0|CHE1	sp|Q47188|EXPR	sp|Q5YYA5|3MGH
sp|P51023|PNT2	sp|Q6ARJ9|LIPB	sp|O70340|NPTX2	sp|A1T0C3|RL15	sp|B5BKG5|FRDC	sp|Q54CU9|DUS3L
sp|P25843|PROF	sp|Q4JVW2|FTHS	sp|Q01Z80|LEUD	sp|P49533|YCF35	sp|Q17ZN0|PDXA	sp|P43286|PIP21
sp|O17915|RAN	sp|Q1J5Q4|ARCA	sp|A9AVV0|ATPF	sp|Q8JFQ4|RDM1	sp|A5E7M8|MGMT	sp|P64579|HIGB
sp|Q27297|RAD51	sp|Q3T0W9|RL19	sp|Q7ZY85|NEPR1	sp|A4XUY0|LFTR	sp|A6LFQ8|AROK	sp|Q8YW05|GLPK
sp|O18334|RAB6	sp|B0T164|RIMP	sp|B1XQ41|COMB	sp|B0UWF8|NQRE	sp|Q4AAP5|SECA	sp|P23921|RIR1
sp|O01803|RB11A	sp|B2T2E8|NUOB	sp|Q7VTK0|KUP	sp|Q9ZJ63|SYL	sp|P68912|Y1430	sp|O08796|EF2K
sp|Q20757|PUF5	sp|B1YRP8|RL15	sp|Q8RU33|VA0D	sp|B4U176|SECA	sp|Q79VD7|COX1	sp|A6QH69|NUSB
sp|G5EC24|PTP2	sp|C4LJL3|ATPE	sp|Q1RHE5|DAPB	sp|Q840P7|SAES	sp|Q6P5F6|S39AA	sp|B6YT59|HYPA
sp|Q8T6B9|PUF68	sp|Q7MMY7|HEM1	sp|P73527|RISB	sp|Q877I0|DEOC	sp|Q13DU5|RL19	sp|Q9MUJ3|PSAA
sp|Q9V5C6|PSA3	sp|B8CM27|DUT	sp|Q1C297|PFKA	sp|P60396|RSMH	sp|A2BZ72|SPEE	sp|Q58064|PFDA2
sp|P18502|PTC	sp|Q08070|IFNT9	sp|A4WRK9|AMPA	sp|Q5GTF8|NUOD	sp|P54818|GALC	sp|Q6LVA9|RL16
sp|P25822|PUM	sp|Q06SH5|PSBD	sp|P06474|RIR2	sp|Q8ZEL2|Y2152	sp|O07934|YRAJ	sp|P62318|SMD3
sp|Q27601|PUR1	sp|B1JLJ0|MINE	sp|P66754|RUVB	sp|Q8NQK7|KCY	sp|B7UFS6|MENH	sp|Q46IR9|RL14
sp|Q23989|QUAI	sp|Q6LLJ2|FMT	sp|Q87KP1|MURI	sp|Q5E6A1|RUVC	sp|Q6A6K2|RL11	sp|B4TB84|SYQ
sp|O76460|RAD54	sp|Q22498|COPG	sp|P44638|LGUL	sp|P84609|HBA1	sp|A2BQ06|HEMH	sp|B3EPH6|THIC
sp|O44959|RIOK1	sp|C3P5A7|Y1610	sp|A9IJV4|RPIA	sp|A7FKV1|YBEY	sp|Q1LRT5|GPDA	sp|Q89HZ2|FLBT1
sp|Q86BY9|RIG	sp|B0TEJ5|DXS	sp|Q2EEX2|RPOB	sp|B0Z566|RR18	sp|P79194|GHR	sp|Q15024|EXOS7
sp|P20350|RHOM	sp|Q0I4W6|YCIB	sp|P44495|MIAA	sp|A5VRD3|PDXJ	sp|B3QM18|CY551	sp|E1WAA4|FHLA
sp|Q8MKW7|RNZ	sp|P64253|GLK	sp|Q89AN5|FLHA	sp|Q7WMM4|CYSG	sp|Q8VYE5|E1312	sp|C3MW06|NIKR
sp|P07909|ROA1	sp|A1WGS0|NADK	sp|P0CW02|LY6C1	sp|P01932|HBA	sp|A5CD08|ATPD	sp|P21950|MBHS
sp|Q8MS27|RM35	sp|B7J440|NRDR	sp|Q93Z17|HLP	sp|Q04ES9|MURD	sp|B7JFI8|PPAX	sp|B7I1W5|ATPE
sp|A8WVU9|ROCK	sp|Q12T11|HSLO	sp|B1V8Z1|RS4	sp|Q8ZB82|PRIB	sp|Q6FRR0|PCKA	sp|O67193|GCSPA
sp|B4H9N7|RS3A	sp|Q5N0M0|GLMM	sp|Q59094|SODM	sp|Q6GJ86|Y588	sp|O00780|VATE	sp|Q7U7T2|TRMFO
sp|P62753|RS6	sp|A7ZKB7|RUTA	sp|A7E371|PRCA1	sp|A7MQY9|PYRG	sp|P0AFC1|NUDB	sp|Q8THG2|RBL
sp|P31009|RS2	sp|P0AAC8|ISCA	sp|P45169|POTC	sp|B1JMN3|PURA	sp|Q7VRN8|RS7	sp|A1B4F1|Y2304
sp|P54359|SEPT2	sp|O26145|RL18E	sp|Q5NMC3|SYFB	sp|C0R3Z7|CCME	sp|B4U5G6|RECO	sp|Q8XM84|Y806
sp|Q92750|TAF4B	sp|O85172|VAPD1	sp|P58274|LONB	sp|O40984|MP	sp|Q7V3Y6|PDXH	sp|B9IVQ5|DAPB
sp|Q0KHQ5|TAO	sp|P67490|YQGF	sp|O05103|MALR	sp|Q0T2G1|MNMC	sp|P0DE96|RS6	sp|P70948|YITV
sp|Q7KN62|TERA	sp|B3SRY1|NSP5	sp|Q3IP35|THIM	sp|B4UFX9|RUVC	sp|Q9A1B3|XERDL	sp|E7EW31|PROB1
sp|P30189|TOP1	sp|C1KYE1|Y206	sp|Q8W485|Y5010	sp|A2QRG2|END3	sp|Q8HQQ2|MATK	sp|A8LNK7|UBIE
sp|P49455|TPM4	sp|O60106|YOXA	sp|Q4A968|RL7	sp|B7NHF8|PDXA	sp|Q8ZDX4|BTUC	sp|Q82W45|CYSI
sp|P17789|TTKB	sp|O34363|YOBN	sp|Q7YR23|ABC3G	sp|B0KRH6|PURT	sp|F9UL76|MRNC	sp|Q2NVU4|SECM
sp|P42282|TTKA	sp|B5BJM7|FSA	sp|A6W7U9|RIMM	sp|Q6G731|UREE	sp|Q37979|AEPE	sp|B2FRS3|SUCC
sp|P09052|VASA1	sp|Q0I371|CAPP	sp|P66996|TRPD	sp|A6LQK4|RHAA	sp|P0ABG3|CDSA	sp|A1JNT0|TGT
sp|P25867|UBCD1	sp|Q9CJH1|MTLD	sp|V5JFY4|INRA2	sp|B0R9X6|ARCR	sp|P82102|MYNB	sp|B5YFB8|GCSPA
sp|Q9V7P1|UTP18	sp|Q20666|VATH1	sp|P21064|A41	sp|P02450|KRFC	sp|C3LWZ1|PDXH	sp|Q57KJ7|SURE
sp|Q9V359|VPS28	sp|P0A9D0|GLPX	sp|P92406|RBL	sp|Q9FIG9|ARC6	sp|Q9BYS1|KRA15	sp|Q3KHZ2|HISX
sp|P02844|VIT2	sp|A3DC29|GUNA	sp|Q9S0Q7|RL17	sp|A5W8R3|GMHA	sp|Q3Z4Y9|DXS	sp|O68984|PPK2
sp|Q9VCU7|VRET	sp|A8GN44|RIMM	sp|P11177|ODPB	sp|B0JS46|UREF	sp|Q9KQG2|DHAS1	sp|A1K9B3|NRDR
sp|Q6RG02|VIT	sp|Q10X06|DDL	sp|B5RD91|NADK	sp|P33075|KAD2	sp|Q8PC47|RL23	sp|Q21054|CGT3
sp|P11449|VTU1	sp|C0ZIJ9|RL15	sp|B5VS52|SEY1	sp|C3P0L9|KDPA	sp|Q5ZIT8|TAF2	sp|A1VQI6|RLME
sp|P98163|YL	sp|C0ZLE1|DNAA	sp|B9LDT2|NUSB	sp|A5IBL5|RNH2	sp|A1AGC4|RL13	sp|O22854|ETFQO
sp|P79762|ZP3	sp|Q91W29|COX42	sp|A8FFV2|HEM3	sp|A0LUK8|Y1346	sp|Q9ABB3|RL27	sp|O30640|MTBA
sp|Q07231|ZSC21	sp|Q9UQ80|PA2G4	sp|Q0BYB7|RL2	sp|B2VFG2|MTFA	sp|A1AVJ5|RS12	sp|O95214|LERL1
sp|Q9VKD7|ZUC	sp|Q1C2M2|FEOC	sp|B7M1P5|TUSC	sp|Q44730|FLHD	sp|Q8W1E3|CDF1	sp|P63672|ATPG
sp|Q9VM95|AATF	sp|P46890|YBAE	sp|Q9KF46|ADEC	sp|Q8EUM5|GRPE	sp|B7LFB9|RUTD	sp|A2C666|UPPP
sp|Q26365|ADT	sp|Q9FMW9|ICMTA	sp|Q92184|SIA7B	sp|B0CII7|ASSY	sp|Q08002|SHPI	sp|Q0IBI3|LEU1
sp|P27091|60A	sp|P38948|MPAG1	sp|A7FZC7|MURA	sp|P67868|CSK2B	sp|B4RYR7|TRMA	sp|Q96629|PRO
sp|Q9VY77|AJUBA	sp|A3CPY9|NADE	sp|B0K9H1|SCPA	sp|Q9KU27|NCPP	sp|C3PD00|Y600	sp|Q9SPU3|BEATL
sp|Q8INB9|AKT1	sp|A4JI41|GPDA	sp|Q63YV9|MNME	sp|Q21K25|LOLA	sp|B8IEM4|RLMH	sp|Q8XE13|GLPB
sp|Q09994|ANI2	sp|Q9FZ29|MAN1	sp|P0CK09|MVP	sp|P52210|ALDOB	sp|Q5FUI1|XGPT	sp|Q5SV17|TM240
sp|P91926|AP2A	sp|Q39ZB4|NUOI1	sp|Q9VT20|OR67B	sp|A3PTW9|THIE	sp|Q47I19|FLGI	sp|Q1D6H9|Y3551
sp|Q9JKV1|ADRM1	sp|B1YUS8|DCD	sp|P31937|3HIDH	sp|Q5M947|RRP15	sp|P02788|TRFL	sp|Q5HF42|FTHS
sp|Q9V4P1|ANLN	sp|Q9UBJ2|ABCD2	sp|Q3K5E7|LIGB	sp|O84087|Y085	sp|Q6GB65|Y730	sp|A1A7J2|SFSA
sp|O15945|ARNT	sp|P0A814|RUVC	sp|P9WQN8|A85C	sp|B8ZSF6|DEF	sp|Q0BMF5|AROK	sp|P21169|DCOR
sp|Q94981|ARI1	sp|Q3IFM3|RS17	sp|B3P048|SNMP1	sp|A2AIP0|F166B	sp|Q19V76|RK20	sp|Q9V439|MED22
sp|Q8SWX0|ASTRX	sp|Q0G9V4|RBL	sp|A4SHW3|Y301	sp|B0TBP6|PAND	sp|B5BE43|GCH1	sp|C3N5R8|PFDB
sp|Q6J5K9|ARMI	sp|P11989|BGLG	sp|P43185|BEV1L	sp|A9IJC1|RNPA	sp|A7IMW3|IDI2	sp|Q3KLN6|ISPD
sp|Q9VW15|ASH1	sp|A7ZTB2|XYLA	sp|B5EFQ2|RL23	sp|Q5PN75|MENH	sp|Q9UIG4|PS1C2	sp|A4WX66|MOAC
sp|Q17603|ASF1L	sp|Q21VE7|KUP2	sp|Q6FD71|KAD	sp|F8J2D2|PA222	sp|Q65GI7|ILVC	sp|P03997|COAG
sp|Q5EAK6|ATM	sp|Q93LK8|GERQB	sp|B2U323|FABZ	sp|Q11VB5|NUOD2	sp|Q2SR45|TSAD	sp|A1AGC4|RL13
sp|P10083|AST5	sp|P0AFL1|POTI	sp|B2VL42|AMPA	sp|Q9LXG9|PCO1	sp|B4U8T3|RNPH	sp|B8D947|SSRP
sp|O76922|AUB	sp|P54243|G6PI	sp|P21515|ACPH	sp|O33472|QDO	sp|Q9Z2I8|SUCB2	sp|Q39110|GAOX1
sp|P22700|ATC1	sp|Q9C947|DEF05	sp|Q2N5Q7|RPOB	sp|Q7YWV6|MPV17	sp|Q8XT53|OPGD2	sp|A1KQF4|PAPA2
sp|Q8IZT6|ASPM	sp|Q8CTB6|OHRL1	sp|Q87NA1|METE	sp|Q8TV15|Y1586	sp|Q3J5E0|EX7L	sp|Q2NK66|GRPE
sp|Q9VC45|ASP	sp|P28527|SECY	sp|Q39FJ8|RS6	sp|Q89A38|MUTL	sp|B1MMI2|RS6	sp|Q3UDW8|HGNAT
sp|Q9VLU0|BAF	sp|Q9M1A8|RPB8B	sp|O63537|CYB	sp|B7MLV7|PYRF	sp|A4U6V9|PA	sp|P58686|CI016
sp|Q9W1I2|BGCN	sp|A3M2Q7|NUOK	sp|P75315|Y468	sp|A2YMH5|CSLF3	sp|B3QLI9|MENG	sp|Q721J8|NADK1
sp|P16568|BICD	sp|Q8GQ96|CCME	sp|C6E1T0|RUVC	sp|Q8XXC3|HEM6	sp|Q8CRG9|RL14	sp|Q3JZT4|Y1616
sp|P22745|BAM	sp|A0PP78|ARGR	sp|A6VTV6|URE3	sp|A1AXV2|GRPE	sp|Q2TBW5|ZNHI2	sp|Q82XY7|ILVD
sp|Q9VKN7|AURKB	sp|B8D0C9|RL22	sp|B1VKI4|NU4C	sp|A4TNP7|MOAC	sp|A8IC48|URM1	sp|Q31RQ5|AROA
sp|P23645|BIB	sp|Q5ZZN6|RS9	sp|B8GF55|EF1B	sp|Q8DIP7|FUMC	sp|A6L8C6|SYK	sp|Q8IY26|PLPP6
sp|Q8MQJ9|BRAT	sp|A7ZUK5|THIG	sp|Q4R924|METK2	sp|D1BZ82|MSHA	sp|B9J901|PYRD	sp|Q2L959|NDHI
sp|Q9VXG8|ATR	sp|B5RFY3|YIDC	sp|Q9CWH6|PSA7L	sp|P0CP82|PPIH	sp|Q6MDH4|RL31B	sp|Q824H0|ISPT
sp|Q29A33|ATX2	sp|Q5JF85|PFDB	sp|A0KRQ2|CCME	sp|A6W349|RS20	sp|Q2UMC5|EIF3J	sp|P48978|PGLR
sp|Q24009|BICC	sp|P0ACX4|YDHR	sp|Q1JHJ0|Y681	sp|P17998|CEAD	sp|B8CX22|LEUC	sp|A5U678|DAPF
sp|Q9V407|AXN	sp|B7NEU2|YICR	sp|Q701R2|SIAT2	sp|B8H2N7|ACCA	sp|Q9NYZ1|TV23B	sp|C6DG81|RS7
sp|P09081|BCD	sp|Q042N0|THII	sp|A5I5Z5|THIC	sp|Q21U09|PANB	sp|Q2S9R0|DCUP	sp|P0CT01|YB08
sp|Q24523|BUN2	sp|Q5X5W9|HISX	sp|A4TQ64|TRMD	sp|O76878|RIPL	sp|Q87DF7|PRMC	sp|A4FV27|LAMP5
sp|Q9VKJ9|C2D1	sp|Q6S6P9|TRX1	sp|B7UL22|TUSA	sp|Q6PDJ1|CAHD1	sp|Q65QT7|LAMB	sp|O27199|PYRC
sp|Q03017|CACT	sp|A4WE49|YGFZ	sp|Q49945|ES6LY	sp|B0RUV8|SYS	sp|B5QUQ5|MNME	sp|A3CN43|DAPA
sp|P25439|BRM	sp|Q2W095|AROK	sp|Q44879|CTPA	sp|B6J0J6|RS6	sp|B1YQ64|PHS	sp|Q2JIQ7|RECO
sp|Q24157|BRN	sp|P56190|CSTA	sp|Q6MJR9|RNPH	sp|A4WEI8|CCA	sp|Q8TCJ2|STT3B	sp|A1S6D1|SERC
sp|Q24206|BRC4	sp|P02344|DBH	sp|Q8U0E6|RL13	sp|A7IC11|RIMP	sp|A1WKD3|RECO	sp|Q86YS3|RFIP4
sp|P08630|BTKL	sp|Q6CND9|SDHF2	sp|Q07ZS6|UVRC	sp|Q2P3E8|LPXK	sp|Q21XX3|HRCA	sp|P16969|IAA
sp|Q24120|CAPU	sp|P33857|A49	sp|Q97IA6|PLSX	sp|P31909|HOXM	sp|A7MWU0|RISB	sp|Q15562|TEAD2
sp|G5EG38|CDC16	sp|Q15KI9|PHYLO	sp|Q5ATV8|RPC3	sp|B9KIX1|Y588	sp|Q8DDC8|ILVC	sp|Q0BB53|FLGH
sp|Q17802|CPG1	sp|A1UK27|CYSD	sp|Q0AFJ1|RIMP	sp|B8DA64|HIS2	sp|Q4UNA3|SECG	sp|A6WSD7|Y3601
sp|Q9N425|CSN3	sp|B3PJ20|FETP	sp|A5FZX2|RL7	sp|O62644|LECT2	sp|C5D586|LUTB	sp|Q0I0X6|FPG
sp|Q9N359|CSN4	sp|A4XV08|NUOH	sp|Q8XAQ3|WECG	sp|Q6LPL4|MUKE	sp|A9M8H1|NHAA	sp|C4XT34|ILVD
sp|Q9V3A4|CSUP	sp|Q2RN75|RSMG	sp|A0PLU7|MENC	sp|B5EXY0|YEGS	sp|P17508|EF1A3	sp|Q10270|MET16
sp|P35220|CTNA	sp|A6U7A2|RPOZ	sp|Q4UWC0|TPIS	sp|P48112|PSAA	sp|A5F6C5|FLAD	sp|P56667|KNX10
sp|Q16YE7|CUE	sp|A4ILU2|Y918	sp|C3NED4|PFDB	sp|Q11IL4|GATA	sp|P0A704|HYBF	sp|B8EMY2|SYC
sp|Q9VMA3|CUP	sp|P0C763|GB	sp|A4WN38|HEM12	sp|Q0HT43|SYDP	sp|A5UBM3|Y3775	sp|Q06FN7|PETD
sp|O01422|CSN2	sp|B0CHM3|MRAY	sp|Q7I7Y4|NDHI	sp|Q8VYG2|GALAK	sp|A0RAB3|Y780	sp|B7V3V0|GSH1
sp|Q9V629|CUFF	sp|B2UCX6|MURC	sp|Q1CCL5|NFUA	sp|B7KQM2|DAPF	sp|B2HUV1|Y2469	sp|P04655|CASA2
sp|Q9VCY3|CSN6	sp|B1KMY2|RL4	sp|Q7U8R9|Y543	sp|Q8N8R3|MCATL	sp|Q49VV2|SECA	sp|Q9KPS1|NQRA
sp|B4MLE8|CUE	sp|C5CLL8|CLPS	sp|Q3IRF6|RNH2	sp|Q49P94|GAAP	sp|Q1QFN5|GLK	sp|B1KU80|PDRP
sp|P10180|CUT	sp|P65343|METE	sp|Q7UKY0|ILVC	sp|Q75AR4|CWC25	sp|Q8YWH5|MOAE	sp|Q8A521|KDPC
sp|Q9NDJ2|DOM	sp|P13984|T2FB	sp|A3NZK5|SECA	sp|Q9CPD3|KHSE	sp|Q9Y3D5|RT18C	sp|B3WEI0|GPSB
sp|P37276|DYHC	sp|A1WIU9|YCIB	sp|B7IYP0|YQGF	sp|A1KLU0|RUVB	sp|P47914|RL29	sp|O67133|HYPA
sp|Q24117|DYL1	sp|A9HE13|MNMG	sp|P0A449|RECA	sp|A4YCI2|ATPF	sp|Q2LEC2|CRBB2	sp|B9I3X5|CSPL3
sp|Q24573|DRI	sp|A0PXQ5|PAND	sp|Q4A738|TRMD	sp|A9MXE2|ILVD	sp|P51346|SYFB	sp|Q8E1E7|RNPA
sp|Q08012|DRK	sp|Q65FV7|PCKA	sp|A4ST45|YIHI	sp|P15492|HLYB	sp|Q9NVU7|SDA1	sp|Q4JB89|NFI
sp|Q95Y72|DSS1	sp|P55574|Y4MO	sp|Q9K6H4|ATPG	sp|Q0CCF8|PLYF	sp|C3P4Z6|LEU1	sp|Q9W265|HOT
sp|P49762|DOA	sp|Q5HF79|IDH	sp|Q3A2F4|ACYP	sp|Q6G2L1|PTH	sp|O07513|HIT	sp|A6LA96|PYRI
sp|O60879|DIAP2	sp|B8HCF8|MSHA	sp|Q3B1E7|DCUP	sp|B2IEJ5|PLSX	sp|Q8ZNA6|FADI	sp|Q28HC6|TGT
sp|Q9VWE0|DOME	sp|Q837V3|GATA	sp|A9N980|TYSY	sp|Q82JK9|GATC	sp|A7MH28|ACKA	sp|P04588|POL
sp|P07182|CH36	sp|Q00325|MPCP	sp|B5YDZ9|EFP	sp|P81171|Y174	sp|Q94VK5|NU6M	sp|A2S502|LSPA
sp|P23572|CDK1	sp|Q7Q5Y8|EIF3L	sp|Q8Y3H6|YIDC	sp|Q5N3S0|3MGH	sp|A1RNF8|MAO1	sp|Q5XB32|Y1246
sp|Q7KU24|CHD1	sp|Q9CCN8|WHIA	sp|Q03758|BUL2	sp|Q9XQJ6|RBL	sp|Q8K9J1|Y343	sp|Q5LXV3|RPOB
sp|Q9VVI9|CHMP5	sp|B2FU49|FPG	sp|P24884|NU5M	sp|Q8YRB1|ARGC1	sp|Q47C25|PSD	sp|Q04M43|EFP
sp|P54733|CCNE	sp|Q7NA45|PCKA	sp|C1ERQ3|EX7L	sp|A6LEP7|FABH	sp|Q1E9X9|TVP23	sp|P80378|RS15
sp|Q9VMN5|CH60C	sp|Q9Z1N7|ARI3B	sp|A9L121|PRIB	sp|B1IQ15|SMG	sp|Q9CPL4|NRFA	sp|A0JPH3|G251A
sp|Q9NBD7|CLASP	sp|Q0V1R1|CBPYA	sp|Q12ZC2|RNP3	sp|B7HMX7|METE	sp|B0C9Y4|GLSA	sp|A7G9V5|Y267
sp|P19538|CI	sp|Q6G9Z2|RSGA	sp|Q250L1|KAD	sp|Q1QN15|RL6	sp|Q5N568|MOBA	sp|Q2FLL0|SYFA
sp|O16844|COS	sp|Q84KK5|D7OMT	sp|A9B488|NUON2	sp|Q87NZ8|ECTC	sp|B0VQ33|AROK	sp|Q3SRA4|SSRP
sp|Q7KTH8|CSN8	sp|C0M785|LUXS	sp|C1D8V1|Y1907	sp|P57477|RL19	sp|P44126|Y1202	sp|Q9D842|APLF
sp|P41996|CPG2	sp|Q4UKX8|RPOZ	sp|Q8D375|SYE	sp|Q6J1Z6|AMNB	sp|Q07227|HLGC	sp|C5D3S6|RS17
sp|Q9GS00|CSN1	sp|P18134|HPRT	sp|B3QIX7|FLBT	sp|Q0V989|CC85C	sp|Q5N7A7|IPCS	sp|B1JQ78|RRAA
sp|Q9VRM7|CP307	sp|Q104Y3|CYB	sp|Q00582|GTR1	sp|A0QYG3|GCSH	sp|Q96FM1|PGAP3	sp|Q8P7T9|NUOH
sp|Q9VWR5|CP306	sp|Q7A0K2|Y1786	sp|P57772|SELB	sp|Q82080|NV	sp|B5Y8N2|BUK	sp|A3MI57|KDPC
sp|Q960N3|CORT	sp|P11996|LSP1B	sp|Q9V1G7|TRPF	sp|P51704|RPC1	sp|B4U246|AROA	sp|P38255|RXT2
sp|Q9VUF8|CP314	sp|Q04260|M1	sp|Q3JZW0|YABA	sp|Q2JT76|MRAY	sp|Q58Y43|SUYB	sp|C8ZH56|RRG7
sp|Q9V345|CSN4	sp|A7ZWY8|CYNS	sp|A9BI93|RBFA	sp|Q0TEN1|RIMM	sp|Q9ZCW9|Y585	sp|Q8W1L6|MFP
sp|P91001|CSN5	sp|Q1IJF8|SYC	sp|Q9DE46|DPOLA	sp|P13309|Y06D	sp|O35167|COLQ	sp|A4ZCW6|VP3
sp|Q95PZ0|CSN6	sp|Q8DVM7|RSMH	sp|P82137|RR17	sp|Q88Z10|SPRTL	sp|B1YRD2|RL23	sp|P9WFD1|Y2026
sp|Q9YGW7|DAZL	sp|Q80WL1|GLDN	sp|Q9S756|FRI4	sp|Q4FNR5|RSMG	sp|Q5GSH6|ATP6	sp|A1B969|DXR
sp|Q7QIQ6|CUE	sp|A6Q4D7|DAPE	sp|Q8YDY8|YU36	sp|B5Z8E3|RL19	sp|A9W2R2|ATPG	sp|Q5XA52|RNH3
sp|B4LCX4|CUE	sp|B5XUC1|ARGO	sp|A1A048|REOX	sp|B4TXF0|RS12	sp|Q5SII5|AROC	sp|A9JS71|ECHD3
sp|Q20870|DAZ1	sp|Q3K7C3|LEU1	sp|Q1BXW6|MOBA	sp|Q2NGM1|DGGGP	sp|C3K2X6|RL3	sp|Q1QN28|RL23
sp|Q24114|DALY	sp|P0DI84|OXLA	sp|Q5P838|DAPA	sp|Q3ZXG1|PAND	sp|Q824E8|THIM	sp|P32316|ACH1
sp|Q9VIF5|DEL	sp|Q04RN4|GMHA	sp|Q50332|ATPE	sp|A6TWK5|SYC	sp|B9E9G8|LUTA	sp|A4TRF4|HDFR
sp|Q9VNV3|DDX1	sp|A7X3E7|EZRA	sp|P15004|PER2	sp|A7H026|FMT	sp|O02327|LTV1	sp|Q40272|VATE
sp|Q9JJY4|DDX20	sp|B4TR28|HEM6	sp|D7LAP2|CASP2	sp|A9N4P8|YGGU	sp|A4DA73|MZM1	sp|Q9MZZ8|TTYH1
sp|Q9VHP0|DDX3	sp|Q9NQ34|TMM9B	sp|Q6G8I4|Y1669	sp|B5Z3G5|YTFE	sp|Q0S0I5|COXX	sp|Q7A0W2|Y1318
sp|Q3MSQ8|DDX4	sp|Q6NEI5|RL9	sp|A3Q4B9|HOA1	sp|A7ZEJ1|FLIW	sp|A9KWR9|FLGH	sp|A8Z6D0|PYRF
sp|Q804A9|DAZL	sp|Q58234|MOAA	sp|Q06660|BC1	sp|P0AE04|AADB	sp|A2CD59|NDHI	sp|A4SXD4|Y932
sp|P11420|DA	sp|A8Z4Y0|KDPA	sp|Q81CK0|KYNU	sp|A2S7K3|RL17	sp|C1CVP5|ALR	sp|Q9BZW5|TM6S1
sp|P23128|DDX6	sp|Q9VAU9|ZN330	sp|Q9XTQ7|HKE42	sp|A1RSS8|RL37A	sp|Q83RJ2|PROQ	sp|Q82JN8|URE23
sp|Q98SJ2|DAZP1	sp|P49945|FRIL2	sp|Q2QD76|CYF	sp|Q9FFL1|RMV1	sp|P18566|RBS2	sp|B6I539|DAPE
sp|P13496|DCTN1	sp|B3CUN5|RNH2	sp|Q70KP1|HEMA	sp|B5Y109|RDGC	sp|C1DRQ9|SERC	sp|Q9CPL4|NRFA
sp|P51140|DSH	sp|A1VG76|FLGH	sp|Q9S498|THIH	sp|A0Q585|GCST	sp|Q83GC9|RS4	sp|Q45XH6|HBG
sp|O01382|DRICE	sp|Q845V3|HISX	sp|A1KU46|RECR	sp|Q3IYC6|GPH	sp|Q8SJX4|CYB	sp|Q58204|Y794
sp|Q9V3Y2|DRE2	sp|P0C6U2|R1A	sp|Q0C0X0|ATPF	sp|C5DGV3|EIS1	sp|A1U3C0|RLMH	sp|Q6EW49|PSAB
sp|O77051|E2F2	sp|Q92S77|PYRD	sp|P67122|Y2586	sp|P0A269|PPX	sp|A8ZUA0|ATPG	sp|A1WBZ9|LPXC
sp|Q9XYF4|DRONC	sp|B8I601|GATA	sp|Q17938|DAF36	sp|A4GYQ4|PSBD	sp|Q8Y8C0|RF3	sp|Q6AE76|HISX
sp|P11536|E74EB	sp|Q8XJR3|DPO3	sp|Q8SRA7|RL23	sp|A5F3D0|DADA	sp|Q32H30|NHAB	sp|C4ZV90|ZNTB
sp|O01346|EGH	sp|P69041|IF1C	sp|Q07850|VE2	sp|Q24TX3|Y2730	sp|P15909|V127	sp|C6UM45|RSMH
sp|Q27368|E2F1	sp|A8A719|FIEF	sp|P07201|RIR2	sp|Q8D3B9|IF3	sp|Q15SU5|AZOR	sp|B9KQ02|GPH
sp|P13055|E75BB	sp|P00497|PUR1	sp|Q5FVQ7|F174A	sp|A3M5C7|AROC	sp|C0MEY7|Y914	sp|Q7WLA9|EFP
sp|A8WQY8|EIF3M	sp|A4TJ45|PYRF	sp|Q8Z5N8|COBS	sp|Q5KQI4|Y5814	sp|B0Z5G9|RK2	sp|Q6FSU0|MED18
sp|Q9W032|ECD	sp|B4PRU6|LST2	sp|B5F867|YEAH	sp|B9KCJ4|FLIW	sp|Q3SWH5|MNME	sp|A4QEZ5|RIMP
sp|Q0E940|EIF3B	sp|B4MUQ2|FICD	sp|P73299|RS13	sp|A1S1L6|GPMI	sp|B6I6T9|GLK	sp|P59717|TRMB
sp|Q8MSX1|ENC	sp|P9WL68|Y2599	sp|Q9HTS5|CYAY	sp|Q3A233|Y2335	sp|C0MAE4|PURA	sp|A6TYZ6|PDXT
sp|P07903|ERCC1	sp|C3KXC6|EX7L	sp|A5E8E5|HIS6	sp|Q866E8|FUT1	sp|P04295|TRM3	sp|A9I174|CHED
sp|P28750|EXU	sp|A0RQI6|RL7	sp|Q4L751|Y1215	sp|A7I4V4|Y243	sp|Q8GV94|MATK	sp|B7L442|BETI
sp|Q9V8K2|EXOC3	sp|Q6BSK8|MIA40	sp|B7PRF6|MTND	sp|Q81LH2|TGT	sp|P59810|YIDC	sp|A1WUY5|UPPP
sp|Q07436|EXPA	sp|P9WF88|VPC23	sp|Q13EA7|GLGA	sp|Q5GU80|UPPP	sp|A2BQQ0|CCSA	sp|A2IBF8|CFI
sp|Q05201|EYA	sp|B0T174|RS15	sp|Q3YT96|RUVC	sp|B3QUV1|SYFA	sp|B7L5X4|USPB	sp|P0A683|PE15
sp|Q9VYS4|GLD2B	sp|B1L872|HIS4	sp|Q65UK6|RLMKL	sp|Q5VJ46|CYB	sp|B1KX81|NRDR	sp|Q9HK14|SFSA
sp|Q9XZ14|GOE	sp|Q9UXB2|LEU3	sp|O74559|SURF4	sp|B7MDP0|NFUA	sp|Q1CMJ9|UXAB	sp|A7HR80|PDXH
sp|H9IWW7|FKBP6	sp|F0NID3|HJC	sp|A3Q9D0|ARLY	sp|Q1AUF5|TRMB	sp|P35982|E1A	sp|O30405|GLPQ
sp|Q9W1I9|FKBP6	sp|W4VRW1|ICK37	sp|Q5QYN7|RL20	sp|Q2NT07|SLYA	sp|Q3JUE8|KDPC	sp|Q2JPF1|PYRF
sp|P55824|FAF	sp|A7FNP3|TUSC	sp|Q2A1D9|GATB	sp|P36854|CAPSH	sp|C3KVU3|COAX	sp|Q83HF9|THYX
sp|Q9VW71|FAT2	sp|P09265|VP16	sp|Q5ZVR4|RLMH	sp|Q5BH88|SPB1	sp|Q2GJY9|NUOD	sp|B2XWM8|RK20
sp|P15278|FAS3	sp|A1E9W7|RK23B	sp|A4SGM5|MUTL	sp|P18407|ALLC	sp|Q4FQJ5|RNPH	sp|C1DQ79|RS9
sp|Q24342|FNG	sp|Q8V2N2|VTF3L	sp|Q92BY5|BUK	sp|Q402F4|TOM1	sp|Q6GH02|TELL	sp|P62694|GUX1
sp|P23647|FUSED	sp|Q4V0C6|KDUI	sp|B5BG20|TSAD	sp|A7MEF1|FLHD	sp|O05962|TLCE	sp|B3Q0Y6|NRDI
sp|Q08605|GAGA	sp|A4SGD2|GATA	sp|Q98IV9|Y2225	sp|A8ANW4|CYSC	sp|P82669|RT25	sp|B2G823|Y1089
sp|O55208|FIGLA	sp|A5F3D0|DADA	sp|Q7U840|LEU3	sp|B0BBP6|ACCA	sp|Q9CDF4|Y004	sp|P36478|RBL
sp|Q9NZ56|FMN2	sp|P0A4Y1|CYA1	sp|C4L008|RS6	sp|Q8ZJP8|RNPH	sp|C3PFW7|ILVD	sp|Q479I3|GLUQ
sp|H2L099|GCK1	sp|Q9MSQ3|RR7	sp|P16848|UL31	sp|A4QLN3|RK22	sp|Q4J932|ARGDC	sp|B1ICG3|MECA
sp|Q9W3Y4|GA2PE	sp|C1L2W0|MUTL	sp|C4Z3J5|GATB	sp|Q21DB1|TSAD	sp|A6ZPP2|IML2	sp|Q9KU97|GSA
sp|O18640|GBLP	sp|Q74AE2|LIPB	sp|Q1GCX7|GPMI	sp|B7I6M7|PQQD	sp|A3N042|EFP	sp|B7H965|SP2AB
sp|Q9YHV4|FSTA	sp|P64584|YQJD	sp|Q9EP95|RETNA	sp|Q9CDM9|SSB2	sp|Q4K592|NRDR	sp|Q9KAH3|IOLJ
sp|Q17339|GLD1	sp|P53914|NAT10	sp|Q7CQZ6|CITD1	sp|O87340|GMHA	sp|Q02088|TPM	sp|Q5WZK9|RL2
sp|Q9VMW9|GMDS	sp|P35202|THI80	sp|P9WFL1|Y004	sp|Q2RQV0|RL1	sp|Q21WW8|RLME	sp|C1DIY3|TSAD
sp|Q9VE09|GATA	sp|A8AAB4|HEM3	sp|B4E5Q9|KDPC	sp|A9KDD3|QUEC	sp|Q2LRK2|PYRG	sp|B0URU8|ISPF
sp|Q00805|GIL	sp|Q87L05|MUTL	sp|C3MBH5|DEOB	sp|B5R7M7|AROK	sp|Q2NB90|PLSY	sp|Q06R92|RK22
sp|Q0VFA3|GLD2	sp|Q9CBK1|RL11	sp|A9MQ55|YCJF	sp|A5WB73|PDXY	sp|A0QGF2|Y2803	sp|B2K841|ATP6
sp|P84247|H33	sp|P23200|MGLC	sp|Q7S693|TVP18	sp|A5HXQ7|Y011	sp|B5RPW0|RS4	sp|B5FJQ9|AROB
sp|P07686|HEXB	sp|B3TN89|RK22	sp|Q83LF6|RLUE	sp|Q52QI2|RTL1	sp|B1JE34|TRPC	sp|A7FU76|HIS1
sp|Q94517|HDAC1	sp|Q83BB6|RPOD	sp|B4E900|DUT	sp|Q0BIJ9|DDL	sp|Q2W477|SSRP	sp|O05029|ISPD
sp|Q23977|HEP	sp|P63807|KCY	sp|A5UN55|RPOD	sp|B1XC29|PSIE	sp|P83595|ITRY	sp|A7Z6T8|PDRP
sp|P11147|HSP7D	sp|P20232|TFS2	sp|A8AM03|Y3436	sp|A8AX95|DAPB	sp|Q8FMX2|UXAC	sp|Q0CY33|ATG17
sp|P02828|HSP83	sp|Q45549|NRDR	sp|A5UBE8|RF3	sp|Q46Y84|TRMD	sp|Q13SP1|RSMG	sp|B4TKA0|KDSA
sp|Q02645|HTS	sp|A8Z1R1|ISDC	sp|Q99AU3|NS1	sp|A4Y119|GCH4	sp|A1ZB91|DAAF3	sp|Q0AC95|UREG
sp|D3Z4R1|HFM1	sp|Q06602|APD73	sp|P35512|PALY	sp|Q88AZ5|HSLO	sp|Q3T0C6|AT1B3	sp|P0A0Y2|RPOA
sp|A2BF66|HORM1	sp|P12586|HEMA	sp|C6X9I5|TRML	sp|Q0I361|MLTF	sp|Q54JH4|P2XE	sp|Q86XG9|NBPF5
sp|E2RSQ2|HORM1	sp|P14970|NSP	sp|Q2K711|KUP2	sp|Q5KWB0|ACCA	sp|Q5ZSA3|MURD	sp|Q4UJN0|LPXB
sp|Q07152|IMDH	sp|C3P1J8|MURQ	sp|B7I698|IHFA	sp|Q5XAG7|RIMP	sp|B9E115|DEOB	sp|A4FX27|UPPP
sp|Q02748|IF4A	sp|Q86AV5|MCFX	sp|C4ZBD5|RL4	sp|A3NZ26|QUEA	sp|Q63Q73|THIG	sp|Q0IH29|NOL12
sp|Q19969|IMA3	sp|Q6BN05|MG101	sp|A4WBM3|SYD	sp|B1MB87|UREG	sp|Q317T5|RS6	sp|A4Z082|MNMA
sp|Q9V427|INX2	sp|Q5FQL0|KUP	sp|Q9CK96|METI	sp|P92604|NU1M	sp|Q8IX12|CCAR1	sp|Q84V83|LAR
sp|Q9XTN2|IRS1	sp|Q9LUI2|NET1A	sp|Q9ZLW3|RL9	sp|P11629|NU3M	sp|B7N6Y1|CYSN	sp|B7M1P6|TUSD
sp|P92208|JNK	sp|P56204|RSMI	sp|A4HVP7|PURA	sp|Q5MZY1|ARGJ	sp|Q06063|DUS4	sp|A4ITI0|NUOK
sp|P13468|K10	sp|B2GAD9|RECR	sp|B6IRP2|RL11	sp|Q99X11|AZOR	sp|P9WQA1|GATA	sp|Q17YZ0|SYL
sp|Q9VMJ7|KDM5	sp|Q3ILJ2|RSMC	sp|B4U0V7|RS12	sp|Q6LRE4|ANMK	sp|A8LPE0|ASSY	sp|Q57KH8|CYSI
sp|P12370|KAPC	sp|P61369|RL15	sp|Q2JK09|MIAA	sp|B0BW78|TRMD	sp|Q7MPI7|RL4	sp|C0ZXM4|LEU3
sp|Q24592|JAK	sp|P9WHZ9|PPE38	sp|Q8ZVX7|QUEC	sp|B0KBN3|GATB	sp|Q4R6D9|MEMO1	sp|P02000|HBA
sp|Q9V3I5|JIL1	sp|A1U127|Y1612	sp|P17522|CAPSD	sp|C6CE57|MZRA	sp|Q6LMG6|ZAPD	sp|Q2YHJ2|PA2B
sp|Q6PDK2|KMT2D	sp|A6VPM2|SUCC	sp|Q54XH6|PHYD1	sp|B5FTS1|PIMT	sp|P0C003|DHP1	sp|Q7SEZ0|USB1
sp|Q80VJ8|KASH5	sp|Q7N3J4|DAPE	sp|Q3K559|ILVD	sp|A7MWE9|CYSN	sp|Q06GS4|ATPF	sp|P23874|HIPA
sp|D5MCN2|LARP1	sp|A5EZ15|RL20	sp|P12843|IBP2	sp|P42588|PAT	sp|Q3LRZ3|AXLP1	sp|Q9RDE9|GUDD
sp|Q9UMN6|KMT2B	sp|Q8CWI9|CH102	sp|B2SVN3|GLMM	sp|Q9ZBV4|FABH4	sp|Q8ZST3|COXX2	sp|Q6D5Z2|NAPA
sp|P16621|LAR	sp|Q5XA93|Y1535	sp|B6JH51|NUOI	sp|Q9RQ17|AMIE	sp|B1LB78|TRMD	sp|Q885Z8|SPRT
sp|D4AC13|LGR5	sp|Q47AF6|CRCB	sp|Q0HXS3|RLME	sp|Q9D379|HYEP	sp|Q9Y7Y4|COX10	sp|A7Z734|Y2450
sp|Q9VC35|LILI	sp|Q9BYQ5|KRA46	sp|Q9YAS0|Y1873	sp|B5YQX5|PROQ	sp|O30178|Y058	sp|B4TWU9|ARAB
sp|O14686|KMT2D	sp|P12557|HN	sp|P56299|RPOB	sp|A2YNY4|ORC6	sp|Q326L3|TAL	sp|B8ZM66|DDL
sp|Q07292|KRAF1	sp|B7N617|MURR	sp|A5EDB3|URED1	sp|Q3SF63|ATPD	sp|Q8YIV5|RUVB	sp|A2RNM9|RS13
sp|Q9VW97|LSDA	sp|Q168B1|TAL	sp|A7H097|ARGC	sp|B6I7L6|YFBU	sp|Q45597|F16PC	sp|Q8STG4|Y5G6
sp|Q9Y4F3|MARF1	sp|B7VIV4|QUEF	sp|A3CNA8|DEOB	sp|B1JK98|LEU1	sp|A8ABZ6|Y1272	sp|O68983|CSMJ
sp|B4KVI7|MAEL	sp|Q0AFS9|Y1559	sp|B3PGJ1|AGAL	sp|Q811X6|CRYL1	sp|B8GTX6|AMPA	sp|A5GRL5|RS4
sp|P21519|MAM	sp|Q9ABV2|GLMS	sp|Q4KFI6|RLMKL	sp|Q7A6H5|ADDB	sp|Q5WEA5|Y2771	sp|Q71WQ4|FABZ
sp|A1Z9E2|LIN54	sp|P0CR56|PRP45	sp|P9WFY5|Y3579	sp|Q8E9P8|MURC	sp|A5VRI0|MRAY	sp|Q00023|CEL1
sp|Q867Z4|LOLA4	sp|Q32AB8|ARGE	sp|A3N0A0|PYRF	sp|P0DB84|IF2	sp|Q2L932|PSBB	sp|A0JSP6|PCKG
sp|P14083|LOV	sp|Q82UK2|ARGC	sp|Q9HCJ1|ANKH	sp|Q9UJ78|ZMYM5	sp|P0CB36|MGSA	sp|P44959|RS20
sp|Q9V5M6|LOLA5	sp|P12562|HN	sp|Q609F9|MURI	sp|Q037J6|KPTA	sp|Q88RZ2|RBSD	sp|Q963C3|PEN4C
sp|Q9W349|LOZEN	sp|C0MBK0|EFP	sp|C8Z970|CBP4	sp|P43782|Y162	sp|Q8W3E8|COBL4	sp|A8LWZ5|PDXT
sp|B5DRY3|MAEL2	sp|Q9A0C6|CARB	sp|B8HSI6|ISPG	sp|P0C947|MNHG2	sp|P9WIM1|PAFB	sp|B8E702|Y1770
sp|Q9VRN5|LIN28	sp|Q1JGS2|TRMFO	sp|Q89WH1|UPPP	sp|P19632|PHOS	sp|Q1R039|DAPE	sp|B3ETH8|MNMA
sp|B3MZY6|MAEL2	sp|Q6GI35|SSPB	sp|Q1AU22|RPOB	sp|Q1QCJ2|GREA	sp|A7ZSC4|RS9	sp|C6DBM7|ACPS
sp|Q9V461|MCM6	sp|B2S906|MURA	sp|Q2FEA5|NREB	sp|Q2PMN5|NU6C	sp|B4GH42|SMG8	sp|Q810U5|CCD50
sp|P42003|MAD	sp|A5GAV7|RL6	sp|P83794|UCRI	sp|Q8CVI9|ZRAP	sp|A6Q3D6|MNME	sp|Q2GLP6|SYE1
sp|Q9Y149|MED15	sp|B1WQY4|EFTU	sp|Q31DQ5|MTNN	sp|B4TQC3|FADI	sp|A4WU98|SYC	sp|Q0AK44|DUT
sp|P40791|MEF2	sp|B2HVP6|MTGA	sp|Q8IXH6|T53I2	sp|B8DUC3|HIS1	sp|Q9CG78|XERS	sp|Q96TS6|PEM3
sp|Q8T9B6|MESD	sp|A3Q267|YBEY	sp|Q1MA19|MNMG	sp|Q5PHF4|LEUE	sp|B6IS93|RECA	sp|B2UL25|RS6
sp|Q8BRM6|MEI4L	sp|Q09108|SCF	sp|O18824|SCRB1	sp|C4LIU5|EFP	sp|Q0BLJ8|SYFA	sp|Q6G390|NUOC
sp|Q10664|MEK2	sp|A3NS56|KYNU	sp|Q5HMC6|SCED	sp|Q8E927|PPNP	sp|Q04L94|EZRA	sp|O26902|Y811
sp|Q5PNP6|MEI4L	sp|A6TEG7|Y3527	sp|O62816|SCNNB	sp|A0B8K9|CARB	sp|B5F9Q2|RRAB	sp|Q8R1G1|TASP1
sp|Q86B87|MMD4	sp|O31544|YFJP	sp|B5F2A0|SSRP	sp|A3QIW0|DTD	sp|Q5QY61|TRMB	sp|Q2YTD0|Y1569
sp|Q21307|MEK1	sp|A9WSV9|RL3	sp|B1HTA3|GCH1	sp|Q5BK83|T106A	sp|B1JED5|HIS7	sp|B2K632|MTND
sp|P49029|MGN	sp|Q6F0T6|NRDI	sp|P0AA99|YAFK	sp|Q6GB52|SECG	sp|A5G7Y9|NADE	sp|P0C573|HBEAG
sp|Q9VQ89|MIO	sp|B8DVN7|DDL	sp|A1E9T6|CEMA	sp|A5FYE5|HIS6	sp|A0QSK5|RMLC	sp|O48559|UNI
sp|Q9JK91|MLH1	sp|Q07953|SDO1	sp|A8L6E2|ISPG	sp|B0KHY2|TPIS	sp|P40758|GLNK	sp|Q8NW72|CLPX
sp|Q95RA8|MOB1	sp|Q9UX16|TYW3	sp|P0AC40|ASPA	sp|Q57TD3|MRAY	sp|A0Q4Q1|SYC	sp|P43177|BEV1D
sp|Q6DC77|MPRGB	sp|Q00465|RIPA	sp|A1SRC7|UPPP	sp|Q8Z246|UGPE	sp|B8F760|RL22	sp|Q64762|SPIK2
sp|P48612|PELO	sp|Q7A885|Y094	sp|A3CK22|RUVB	sp|B1WRP7|HIS4	sp|P53264|CLD1	sp|Q68XK5|RLME
sp|Q86BJ3|PIPE	sp|B3W6Y1|SSTT	sp|Q931I5|LUKL2	sp|B0U5N1|CLPP	sp|P70352|NAR5	sp|Q9F5P4|DNAB
sp|Q9TZQ3|PGL1	sp|Q54KZ0|TM2D3	sp|B0TXG6|FABZ	sp|Q9XA76|APEB	sp|A5F4P6|BTUB	sp|A8LC56|RL3
sp|Q9BKU4|PHB1	sp|C1C9H2|RECX	sp|Q5PK70|FABR	sp|Q38RU1|COX2	sp|O03060|NU4C	sp|Q09857|USO1
sp|Q9VEG6|PERC	sp|A4VL70|LPXH	sp|Q606Q1|HIS1	sp|P0C2T2|A85B	sp|B5XV26|CYSH	sp|Q4JWA4|MRAZ
sp|Q9VNE2|PKRA	sp|Q0GBX9|NCAP	sp|P64232|TRMFO	sp|Q3ZCF2|MED10	sp|Q67K79|ALR	sp|Q0SRX5|PYRR
sp|Q07327|ROP	sp|Q32K31|ARAA	sp|Q5RBL9|RTN3	sp|Q2KJE4|ETFA	sp|B4SEZ1|QUEA	sp|A6TDW8|TRMB
sp|P70368|SEBOX	sp|P49977|SECY	sp|A6X0U5|XGPT	sp|Q5AC37|PRP45	sp|Q58154|HDRC1	sp|Q3K1J9|ATPF
sp|Q32KD2|SETB1	sp|Q7M2Y5|HBB2	sp|Q8AXP2|CCD80	sp|Q4A0F0|Y308	sp|C1CWW2|G6PI	sp|Q93SE0|BTUB
sp|P30052|SCAL	sp|Q04935|COX20	sp|B2HJP9|DXR	sp|C4ZZ13|ATPD	sp|A4XT74|Y1776	sp|A8A9W2|RTCA
sp|Q24167|SIMA	sp|O66105|PPIB	sp|A3CRB2|MNMA	sp|P03502|NS1	sp|Q2HJG7|CHUR	sp|A1XGT3|TI214
sp|Q8MNV0|SPAST	sp|Q5ZRD7|LPXB2	sp|O27083|CBIJ	sp|Q3Z1R5|MARC	sp|Q28I19|TFIP8	sp|Q500S6|TSAC
sp|P91682|SMO	sp|B8IL52|GATC	sp|Q11SS5|Y2278	sp|Q5XGL6|HOGA1	sp|B1JQX0|FPG	sp|Q12QI5|TPIS
sp|Q9VK33|SMBT	sp|A8M8R5|PSB2	sp|A8AJA6|PCP	sp|Q6FW12|MED6	sp|A6V125|TRMD	sp|Q741H0|PYRF
sp|Q9W420|SPT6H	sp|A8AEL4|SBMC	sp|B0CK70|ATP6	sp|Q1REL0|YBGL	sp|B3CQQ8|GATB	sp|Q14CZ7|FAKD3
sp|Q9VDZ3|SQZ	sp|Q812P5|Y4596	sp|Q86V87|F16B2	sp|P65254|LLDP	sp|Q311E8|YBEY	sp|Q32PL8|PRIPO
sp|O44783|SPY	sp|Q9KUZ8|RS7	sp|A1KKG4|HIS1	sp|Q95146|CASK	sp|B9KCG6|PDXJ	sp|B8D1H3|CARB
sp|Q5JUK2|SOLH1	sp|P0C2B4|PEPO	sp|A1S4C1|NUSB	sp|Q6GGA2|MTNN	sp|Q9CLW3|DUSB	sp|B3E6H6|RL9
sp|Q6IUP1|SOLH1	sp|A1VY48|PLSX	sp|Q75CE1|PYRD	sp|O82176|EXOL7	sp|P07968|HEMA	sp|P04633|UCP1
sp|Q9GQQ0|SPIN	sp|Q3YSI0|THIC	sp|Q9Y7Y9|YOD2	sp|Q253Q1|GATA	sp|Q058E7|METE	sp|Q9N0T3|CALCB
sp|Q9U1K1|SPIR	sp|Q54VZ4|RL18	sp|B0JPD8|NDHM	sp|Q2SK70|RRAAH	sp|B8IMX2|RSMH	sp|A9SHQ9|CSPL5
sp|B4PRJ9|SPNE	sp|P49070|CAMLG	sp|B1VDP6|RISB	sp|P07601|TRPA	sp|Q7VRS7|UREF	sp|Q8TZZ2|MPTA
sp|Q9WTK8|SPO11	sp|P0ABH5|MRED	sp|Q8DVR0|BRPA	sp|Q03VX7|HIS7	sp|Q87J80|PSRP	sp|B7H0P4|TYSY
sp|P00528|SRC64	sp|B5QWB9|YBEY	sp|Q60EN8|COPT2	sp|A7HJW1|ATPF	sp|P57767|UBIX	sp|P40745|B915
sp|P43332|SNRPA	sp|Q57J42|RL14	sp|B5R3Y5|NIKR	sp|Q9P9I1|FLAB4	sp|A9MYH1|RIHC	sp|Q09154|UCRI
sp|Q05344|SSRP1	sp|P0CP33|HUT1	sp|B4TUC4|ASTB	sp|A2Y8X2|SSG1	sp|A1T571|TSAD	sp|P69557|PSBA
sp|Q9V853|SMUF1	sp|P56785|TI214	sp|A3M7W9|F16PA	sp|P49465|RPOA	sp|P9WNR3|ECCB3	sp|Q8EDZ8|PYRD
sp|Q7KPA5|SPO11	sp|A2YM35|PDRP1	sp|C4KHF6|RL3	sp|Q8HVU0|NDHI	sp|Q87K87|Y4011	sp|Q885J3|RISB2
sp|P54217|SPE11	sp|P84180|GR22B	sp|A1VYP2|SUCC	sp|A6L6E8|MNME	sp|P24205|LPXM	sp|P10266|POK10
sp|P40423|SQH	sp|A7H2K2|Y557	sp|Q5PCX2|AROC	sp|P58258|REGA	sp|Q0TEV4|ISCR	sp|A8MA77|TIAS
sp|Q24524|SING	sp|Q9LR68|SCAM2	sp|A0KWB6|HIS1	sp|Q5HWE6|EX7L	sp|Q5E2C2|ORN	sp|B6EMV3|Y547
sp|Q08473|SQD	sp|P49099|CYB5S	sp|P67362|Y1261	sp|Q8RXK2|SDN3	sp|C3N5U4|RL32	sp|Q8E1E4|Y413
sp|Q24151|STAT	sp|B8FH30|ASSY	sp|P38946|CAT1	sp|B5R8M1|PNCB	sp|B2V2S0|Y943	sp|Q5HBM4|CCME
sp|P25159|STAU	sp|Q4PFV5|DPOE	sp|P67738|Y044	sp|A2C6X6|ATPG	sp|B2J0A6|RSMA	sp|O79219|CYB
sp|P45975|SUV39	sp|Q6X1D6|MATRX	sp|Q322W7|MTFA	sp|Q9XGV9|COMT2	sp|P41047|TNFL6	sp|Q0A458|M2
sp|Q9D489|SOLH2	sp|Q92QD8|Y1393	sp|B3PS72|EX7S	sp|Q11YY5|ISPH	sp|F8AJL1|HPRT	sp|B5ZRF0|GLSA
sp|P13395|SPTCA	sp|Q8BHY3|ANO1	sp|Q3K059|SECY2	sp|Q8Z0Q9|GLGA2	sp|A9M9R8|HIS4	sp|Q834W6|HYEP
sp|Q9XZL8|SRA	sp|Q02P70|CBID	sp|A4U6W2|PB2	sp|A0QX70|BIOB	sp|A3Q125|HIS6	sp|B2I611|MNTP
sp|P42519|STAR	sp|Q1IW42|LUXS	sp|Q92QX2|UVRC	sp|Q9UXT3|SPEH	sp|C4KIY8|Y1949	sp|B1KMY3|RL3
sp|P07664|SRYD	sp|Q9Y4G2|PKHM1	sp|B4TCI7|EUTC	sp|P35551|FBRL	sp|A7X2V2|END4	sp|Q8UGE7|RS6
sp|P92189|STIL	sp|P95454|RLME	sp|P40831|GLMS	sp|Q51831|MURC	sp|A8EX98|Y140	sp|A1RNE4|ISPE
sp|P19339|SXL	sp|O57979|PUR1	sp|O58285|FLAB4	sp|Q3AAT7|AROA	sp|P55503|Y4JC	sp|P68322|TRX2
sp|Q27272|TAF9	sp|A6VN92|F16PA	sp|P09592|POLS	sp|P12485|REV	sp|B0VNX9|GLMM	sp|C5BIS1|TPMT
sp|Q24318|TFDP	sp|Q633N4|SYFA	sp|Q57B87|ATPG	sp|Q9BAC5|RRP3	sp|O34445|YLBN	sp|P44491|LPXK
sp|P12613|TCPA	sp|A5N3L3|ISPE	sp|Q5ZV51|RL9	sp|B0U081|RL9	sp|Q9S3U4|TRPF	sp|A3Q1B0|HIS2
sp|Q9U3V9|XMAS2	sp|Q8R9C2|IF3	sp|Q3K5Z7|RS17	sp|Q6FWM4|MED2	sp|Q6S6U7|HELI	sp|Q5HSL3|NUOB
sp|Q9U3V8|XMAS1	sp|C5B9K4|PAND	sp|Q47HG9|NUOH	sp|A1AUF4|TRUA	sp|A6VCK0|RBFA	sp|Q6ZVL6|K154L
sp|Q7JW27|WASH1	sp|Q21054|CGT3	sp|A5VM67|HEM3	sp|P61502|SODM	sp|A3PYG8|NRDR	sp|B0XMZ5|LCL3
sp|Q7JXV9|VPS25	sp|A1C6B4|MTLD	sp|Q1INF0|CRCB	sp|Q38SQ0|RDRP	sp|Q90YK3|GGLO	sp|Q3ZBT0|CPZIP
sp|B4PYR0|WUHO	sp|B2S367|UVRC	sp|P59305|ARGC	sp|B4T1Y8|PYRD	sp|A9N956|GPDA	sp|A9MN64|RL18
sp|Q9Z2C8|YBOX2	sp|Q2JHS8|Y2931	sp|B0U4M3|FMT	sp|Q0P8W4|PSEB	sp|Q8CWX8|FTSY	sp|A4FVT8|RL30
sp|P48831|ZP3	sp|Q5VR89|SIP11	sp|B7UI72|LSPA	sp|Q2NWR6|RPOB	sp|Q3UKZ7|A14EL	sp|A5I4K2|DXR

## Sheet: spermatogenesis
Supplementary File 1: Accession number list of the positive and negative protein sequences for spermatogenesis class.
positive spermatogenesis	negative spermatogenesis 1	negative spermatogenesis 2	negative spermatogenesis 3	negative spermatogenesis 4	negative spermatogenesis 5
sp|P10275|ANDR	sp|C3K5H2|QUEF	sp|A9W4P7|RS7	sp|A8AKP9|Y2957	sp|Q5PCF5|ALLR	sp|A4YC18|NFUA
sp|Q96EB6|SIR1	sp|Q328K2|ULAC	sp|A1T097|RNPH	sp|Q97AL5|NFI	sp|F4HW17|TMN5	sp|A8AUL5|G6PI
sp|P14373|TRI27	sp|Q1J5I9|FMT	sp|Q7YJT3|NU4C	sp|Q7U7L5|KPRS	sp|B4EUE2|ERPA	sp|B4GIF2|EIF3J
sp|P51587|BRCA2	sp|Q68W99|KAD	sp|Q2JKL5|AMPA	sp|Q8P8Z6|ZUPT	sp|Q8ZAL4|DLHH	sp|A1JTY5|MAO1
sp|Q07813|BAX	sp|B2GAV5|DDL	sp|Q1WUR2|G6PI	sp|Q6GEP0|LACG	sp|Q4KMC4|GFPT2	sp|O54067|LPSL
sp|P46531|NOTC1	sp|A1AH34|RSMJ	sp|Q8NXJ1|CLFA	sp|C5DCI0|MMM1	sp|B1XA98|MURR	sp|Q8P632|THIG
sp|Q8IUQ4|SIAH1	sp|P89465|EV45	sp|A5WEW5|PDXH	sp|Q93TM7|HPRK	sp|Q99LP8|YIPF2	sp|A1E9U9|CLPP
sp|Q13485|SMAD4	sp|Q9VZD8|THUM1	sp|P80147|GABT	sp|A9NCK3|MUTL	sp|B0UVP3|MOBA	sp|A0Q7F9|RNH2
sp|P04114|APOB	sp|Q2NGS6|AROC	sp|P25320|FRIH2	sp|A2QEP2|DRE2	sp|B2TL64|END4	sp|Q8FL80|SGRR
sp|P04412|EGFR	sp|A7X111|MNTH	sp|P21442|VINT	sp|Q0BKI3|SYC	sp|P11849|PSBD	sp|Q1XDF6|ILVB
sp|P10276|RARA	sp|Q818E8|GRPE	sp|Q8U319|DAPAL	sp|B4R4T6|NAAT1	sp|C0QQA0|NRDR	sp|P0C071|MEPC
sp|Q9H3D4|P63	sp|O59433|RL6	sp|P86219|ODO2	sp|Q2NDC1|CLPX	sp|Q07411|PPK	sp|B2KEV5|SYS
sp|P05532|KIT	sp|Q9JU99|RIBA	sp|A1SHI5|ATP6	sp|Q8FA49|LPLA	sp|Q7TVQ7|Y3793	sp|P64940|Y2118
sp|Q08369|GATA4	sp|Q84WV2|BGL20	sp|C4K1K2|CCME	sp|P21246|PTN	sp|A5I7P8|COAX	sp|B7VLL5|CAPP
sp|P48967|MPIP3	sp|A4YI07|VATD	sp|C3LS70|Y538	sp|Q8NKG8|SLD1	sp|B5F766|KEFF	sp|B5ZBM7|UVRC
sp|Q9Y4I5|MTL5	sp|A2BZC3|Y019	sp|Q3SI46|SYE	sp|A3LYI0|NST1	sp|P07562|GG	sp|O33128|COFC
sp|P00539|MOS	sp|Q1GYN9|APT	sp|P0A113|NDOC	sp|C6BRV2|GREA	sp|A9KV69|MTNC	sp|P51809|VAMP7
sp|Q86VD1|MORC1	sp|B9MND8|MURC	sp|B8E2W8|ILVC	sp|Q7TDX0|NSP4	sp|A6LF90|SURE	sp|B2VHN8|BGAL
sp|O95248|MTMR5	sp|Q9Y305|ACOT9	sp|D3Z1U7|TM233	sp|B5Y8S2|GCSH	sp|Q57CP8|RPOB	sp|D2TRT2|APHA
sp|Q99MT2|MSH4	sp|Q7NCE0|CYF	sp|Q73HV5|SYE1	sp|B1HQK2|HUTG	sp|Q8K9M3|KPYK	sp|Q8VED8|MTFR2
sp|Q99417|MYCBP	sp|O23522|PLA14	sp|B3CLF8|CTAA	sp|B1JVV6|PUR9	sp|A1VXP5|MOAA	sp|Q1QWF3|TOLB
sp|Q01989|MYS9	sp|Q21HI6|RNH2	sp|Q18788|MAN12	sp|B4S7A0|ATPF1	sp|Q7NBZ0|MNMA	sp|A9A9R2|EF1B
sp|Q8TBZ2|MYBPP	sp|Q0VKY2|UREE	sp|A8LLC1|RNH	sp|P53673|CRBA4	sp|P35431|CAV1	sp|Q2GHI5|3MGH
sp|Q9VLP4|MTSH	sp|Q2JSQ3|THF1	sp|O66621|HEM3	sp|A0AG14|HIS3	sp|P69545|REP	sp|Q9QJ18|UL96
sp|P60324|NANO3	sp|Q4K4Z4|GPH	sp|Q6DAJ1|AROQ	sp|Q8YFD6|Y1586	sp|Q7VD77|PURA	sp|O66995|ACPS
sp|P25724|NANOS	sp|A7FG16|MDTC	sp|Q71Y33|LEUC	sp|B5QY73|YQGF	sp|A7MI07|NRDI	sp|A4TRS7|RHAR
sp|P60321|NANO2	sp|B0FHH8|ML1P	sp|A5CWZ3|LEU1	sp|A9M1H2|QUEA	sp|B2IZS8|NDHM	sp|A1A9R7|RUTA
sp|Q86W24|NAL14	sp|Q2G1W2|PCKA	sp|B2UCA8|DGOD	sp|C5GBK9|SLX4	sp|Q1RBD7|PURR	sp|B7J4G8|SUCC
sp|P56597|NDK5	sp|Q4L7M1|PCRB	sp|B9KXL1|NADK	sp|B8D0T6|RS4	sp|Q9L1A4|ARGD	sp|A8MLC4|EFTU
sp|Q9V3L1|NDST	sp|A8ERT8|HEM1	sp|Q6BEH3|CFI	sp|B1LFA4|LSRK	sp|B1X774|GLGA	sp|D0MVS1|KEX1
sp|P51954|NEK1	sp|Q4J915|GCSPA	sp|Q8XB33|TNAB	sp|B5F144|LOLA	sp|A6U2A7|TGT	sp|A6TFB2|USPB
sp|Q9BTX1|NDC1	sp|Q8LAD2|SUCA2	sp|Q493M6|SYA	sp|Q8YJ03|THIP	sp|B4TSP6|YCDX	sp|P27127|RFAB
sp|Q9UGV2|NDRG3	sp|Q3Z4Z4|RISB	sp|B1YVH0|KYNB	sp|A8G5Y2|RNPA	sp|O84078|DPO3B	sp|A9B3C5|PYRF
sp|Q99MH6|NKD1	sp|Q58252|MCRB	sp|Q5E1X3|PCKA	sp|Q63616|VP33B	sp|Q5WBJ6|ALLB	sp|Q6PAW0|AIDAA
sp|Q61066|NR0B1	sp|Q8CPP7|QOX1	sp|Q5FL70|GPDA	sp|B8G6R5|RL14	sp|Q8DFE4|LNT	sp|Q6IUR5|NENF
sp|O15259|NPHP1	sp|A1AHG9|YICR	sp|Q2W9R7|PSD	sp|Q1BZE9|ZAPD	sp|Q1BYB7|NUSB	sp|C4XJB6|NIKR
sp|P49117|NR2C2	sp|Q3B4G1|ZUPT	sp|A0RY85|PYRE	sp|Q89B40|ATPG	sp|Q15U72|GLSA	sp|A7NAA1|UBIE
sp|Q9W0T1|NU301	sp|B7UN35|MATP	sp|A2RG28|MSRA	sp|Q5L0X5|DIVIB	sp|B3PG51|FPG	sp|A8EZP4|UBIE
sp|P13383|NUCL	sp|Q86UA6|RIP	sp|Q835U7|RBFA	sp|A8FQV9|RRAB	sp|Q7P0A6|MNMG	sp|D8T829|CSPL2
sp|Q63850|NUP62	sp|Q557H7|ATG4	sp|Q7YQE1|GCNT3	sp|Q99P27|PG12B	sp|O84378|AAXB	sp|Q9X1F7|ISPH
sp|Q29438|ODFP1	sp|Q1C1G9|RS9	sp|Q9I6M4|DAVT	sp|Q03065|RPSB	sp|Q11HC6|TATB	sp|A3MHS8|ORN
sp|Q0II41|ODFP4	sp|O34355|YTCJ	sp|A0ZZY0|RL19	sp|B6YS11|DAPF	sp|A7MPB4|NUOH	sp|P05010|IFNAD
sp|Q28EB4|NP1L1	sp|A8GP91|RNPA	sp|Q1QQS6|ATPG	sp|E3WSB5|GATC	sp|Q2YBW4|RPPH	sp|Q9Y2Q9|RT28
sp|Q9NZP6|NPAP1	sp|Q03CY1|TRPC	sp|A9BFY9|RL17	sp|Q6GAG7|MENB	sp|Q73K67|CSRA	sp|C4ZTN0|DADA
sp|Q64249|NR6A1	sp|Q829L4|ECTB	sp|A9H8G4|MTND	sp|Q7MA21|ATPD	sp|B4SJT8|HEM3	sp|A0LLR7|GPDA
sp|Q5M9Q1|NKAPL	sp|A5E4V6|PMIP	sp|C1A2V7|ISPH	sp|A7MBI3|L2HDH	sp|Q0I164|RS10	sp|Q56366|DPOL
sp|Q96PU9|ODF3A	sp|B3E467|KDSA	sp|P43260|HEMA	sp|A5W5D7|SYFA	sp|P0DJS2|PAX	sp|Q2S9Z5|FTSQ
sp|Q2M2E3|ODFP4	sp|Q9KTK4|XNI	sp|A4XWM0|NAPA	sp|Q71Y59|XERD	sp|A2CDX5|SYDND	sp|B0SG67|GLPK
sp|O76099|OR7C1	sp|A8ZRX7|TGT	sp|B7H117|RIMP	sp|P0A3M7|LCIA	sp|Q7VLK1|USPA	sp|B9JX68|COBQ
sp|Q9R109|OAZ3	sp|Q87YP0|MNTP	sp|P77923|HEM2	sp|B2J1L7|GCH1	sp|A6VH13|Y672	sp|A7MQE1|IF2
sp|Q5ZKK5|ODFP2	sp|B0CA85|NDHN	sp|Q978U9|HEMH	sp|Q39VS6|RL20	sp|A1S6N3|ETCG	sp|Q28VA7|PHS
sp|Q8VI88|ODFP4	sp|Q0W4J4|Y1526	sp|Q71N54|LCAT4	sp|Q5ZI66|CHAC2	sp|Q23523|MED4	sp|Q9RLS9|CARY
sp|A2VDT4|OVOL1	sp|Q9LD13|PILR2	sp|Q472C7|G6PI1	sp|Q4K3A3|ATP6	sp|Q9ZSK4|ADF3	sp|B2TV62|NDPA
sp|P79734|P53	sp|P0AEJ4|ENVZ	sp|Q8R5H8|FAIM1	sp|Q46Z20|RECO	sp|A5G7Z5|TRMD	sp|Q1IIL2|AROC
sp|Q61205|PA1B3	sp|A0KAS6|GPDA	sp|P74061|RPE	sp|Q8DF58|NADK	sp|A7H9D5|FABZ	sp|Q98QN3|RS15
sp|E1C6Q1|PCH2	sp|Q9KNK2|HSLO	sp|Q4FQ33|ATPF	sp|Q8YP17|TPIS	sp|Q609X7|ASSY	sp|Q5EE05|ABHD5
sp|Q9VSR3|ORB2	sp|Q4FQ21|MURD	sp|A5FXD9|DAPB	sp|O14175|DSC4	sp|O78756|NU5M	sp|A0QVH8|RIP1
sp|Q9BPZ3|PAIP2	sp|P56946|CPHB	sp|B9WL71|DRE2	sp|A9MT88|CBID	sp|Q3Z4V4|QUEC	sp|P36219|WTSA
sp|P21187|PABP	sp|Q14K22|RIMP	sp|Q5E2X3|MTNN	sp|Q56732|DHAS	sp|P21301|NDUS2	sp|Q3JN01|HIS4
sp|Q8CFF0|PAR11	sp|Q5HG66|PLSY	sp|B1KTF5|COMB	sp|Q0AYJ1|RIMP	sp|O06486|RFBF	sp|P04172|AMCY
sp|Q92143|P53	sp|Q58CW6|CARTF	sp|Q13VF0|TRMD	sp|O88735|MAP7	sp|Q6Z0D2|Y8251	sp|A5VT45|COAA
sp|P32215|PACR	sp|Q2F4H0|PA	sp|Q4LA40|RBSD	sp|Q1JH49|GLMM	sp|O29262|NADE	sp|A4TL80|FABZ
sp|Q9Y5K3|PCY1B	sp|Q8UDM9|MURC	sp|A2SXS5|MEN1	sp|O47686|COX3	sp|Q5FWH7|S39AC	sp|A4WGC4|YIHI
sp|P50093|PHB2	sp|P49785|SP3AH	sp|Q9A3S1|RELE4	sp|Q5X9T5|DTD	sp|P60923|IDI	sp|A9KHE4|COAX
sp|Q9Y5G4|PCDG9	sp|Q9V2A9|NADE	sp|Q00407|VHUA	sp|Q9PJB9|MURJ	sp|Q2J497|DNAA	sp|C3N6A0|SYS
sp|Q9W0V1|PDPK1	sp|C6DFZ6|NADE	sp|A3NUB0|SYA	sp|P36345|VP40	sp|P0C038|PPNP	sp|Q24UX6|EFP
sp|Q02650|PAX5	sp|A1CAU2|XPOT	sp|A7H9A5|RLME	sp|Q9PIH0|PLSX	sp|B2SQN6|HEM1	sp|Q55286|IPGD
sp|Q9VPT5|PEX12	sp|C6DH20|ARAB	sp|B4TF12|RECX	sp|Q8R2E9|ERO1B	sp|Q01034|DUT	sp|Q8BVE3|VATH
sp|Q95LM0|PDILT	sp|Q5X9Y7|LACG	sp|P27058|SYST	sp|Q83QL0|EX7L	sp|Q97ED6|SYC	sp|B8ZQK0|LIPB
sp|Q9BGI2|PRDX4	sp|B0REB8|RUVC	sp|C8V7C7|AIM24	sp|B3EUK8|RL6	sp|Q1LSL8|UPPP	sp|Q96VJ7|DHE4
sp|G3V7L5|PO4F2	sp|Q8TUA2|SYFA	sp|C0RIJ9|COBS	sp|C6DHY2|HEM1	sp|P60724|RL4	sp|B9DU93|LACC
sp|Q8JZX3|POC1A	sp|B2ILX8|GATA	sp|P0CB75|PYRF	sp|Q6CT09|NOP14	sp|O96184|RL37A	sp|Q9JSN4|TRPC
sp|Q9VKM1|PIWI	sp|B4LIK8|SRRT	sp|P75874|YCCU	sp|A9M7B8|RNPH	sp|Q08309|COTV	sp|P09338|LP5
sp|O18209|PMY13	sp|Q2RQB1|GREA	sp|Q4KJ62|RS6	sp|A2BYH5|ATPG	sp|A4RDI6|MAP2	sp|Q8XE45|MQO
sp|P52304|POLO	sp|P18041|GAG	sp|Q6A8C8|ATPE	sp|Q2F7Z7|TMM59	sp|Q96007|NU3M	sp|O33064|FPRB
sp|Q7Z3Z3|PIWL3	sp|Q5H704|PDXJ	sp|C6DET1|ZAPD	sp|B9DMW9|Y1440	sp|C3PC02|Y2707	sp|Q9ZV40|XTH21
sp|Q9NI63|PMYT1	sp|P83692|GANA	sp|Q3L6T9|NU4LM	sp|B5X0W9|ISOC1	sp|P13615|L	sp|A6VZM4|COQ7
sp|P56225|PO5F2	sp|P45198|Y1424	sp|A9FGS5|ATP6	sp|Q03197|API10	sp|P66810|RPSC	sp|Q5HH11|PUR9
sp|Q91VE1|PRM2	sp|Q5PQM9|KMCP1	sp|P03234|SCAF	sp|Q9NX08|COMD8	sp|Q5FGP6|RIMM	sp|P80513|MANF
sp|Q96EQ9|PRDM9	sp|P17204|CH10	sp|P50475|SYAC	sp|A5F945|GSA	sp|A7NF38|ARLY	sp|Q87LF4|MURA
sp|P17502|PRT	sp|P00088|CYC22	sp|A8FHX4|FLIW	sp|Q8ESI2|REX	sp|Q1LT89|NUOA	sp|P15783|PSPC
sp|P25843|PROF	sp|Q6DNL9|PB2	sp|Q96PN6|ADCYA	sp|B7L8Y8|MSRP	sp|Q0BQI0|KCY	sp|A8YUF8|GLMM
sp|P80001|PRT1	sp|Q0A451|RDRP	sp|B7LXA1|FADR	sp|B7MAL4|MURC	sp|P48076|PA2GC	sp|B5BB84|YFEO
sp|P33568|RB	sp|Q2QMT2|Y1223	sp|Q9CNF6|QUEF	sp|Q8PLY8|MSRP	sp|Q9KT47|Y1058	sp|Q5ZJ69|ARI5B
sp|O43502|RA51C	sp|Q5X8Y4|RPIA	sp|Q81B38|Y3353	sp|P0CX56|RS18B	sp|Q8F5Z7|HFQ	sp|Q10935|SRA33
sp|Q00724|RET4	sp|Q8PJY6|APT	sp|B9DWP3|GLGA	sp|Q9BBQ8|PSBB	sp|Q87R08|Y990	sp|B0TIB8|Y913
sp|Q15415|RBY1F	sp|P0DG70|HASC1	sp|Q2RQI5|MOAC	sp|Q0VRB5|FABA	sp|B6HZX4|MHPB	sp|C4ZQ11|LFTR
sp|Q9H4I0|RD21L	sp|C5BMI0|F16PA	sp|A7Z7I7|SPEH	sp|D5UJ42|MSHA	sp|Q87DT7|RPOD	sp|Q1CE09|RS9
sp|Q9QXK2|RAD18	sp|O27224|MTRH	sp|Q3Z9E9|ISPE	sp|Q6K439|PAP2	sp|C1C6M6|PEPX	sp|Q8U086|CARA
sp|O95997|PTTG1	sp|P9WKD1|PBPA	sp|P0C1G7|WBP1L	sp|A4JGX2|PAND	sp|B3H0R8|HEM1	sp|P28355|RECJ
sp|O61742|PSMD4	sp|Q8VC23|CK086	sp|Q60B95|Y585	sp|B7LY47|RNB	sp|P45311|MOAA	sp|Q57588|Y124
sp|Q2VB19|PUM1	sp|B7VLF5|RL23	sp|B7HFK5|ATPD	sp|Q49AH0|CDNF	sp|Q3ILJ7|MTNN	sp|Q00988|CY1
sp|Q64256|PRM3	sp|P12848|RIR1	sp|B0Y1V8|PEPA	sp|Q0TFY8|THIM	sp|Q1C5U6|NANE	sp|A0JPE9|GLPK5
sp|Q9HC23|PROK2	sp|Q8BHA0|IN80C	sp|P9WJD6|ESPC	sp|P03010|TRAC9	sp|C4L7S8|ARLY	sp|Q7MNV6|MURE
sp|Q8VIF2|PRS42	sp|B7J242|RS10	sp|Q28K09|RBFA	sp|O94225|HOSM	sp|Q6NWE0|CK054	sp|A6WNA1|ASTE
sp|Q64374|RGN	sp|A8AHY1|FABH	sp|B2HSZ3|UREF	sp|Q7UZW6|RPOA	sp|A7FIZ3|UVRC	sp|B8GYL6|HSLO
sp|P40809|RG84C	sp|Q2G0I5|Y580	sp|B8J1D6|NUOB	sp|P0DML8|APOE	sp|B1YT11|PYRG	sp|Q6B8Q9|ATPD
sp|P47932|REL1	sp|Q0SR37|Y2111	sp|P15994|ATP6	sp|Q8F133|DAPB	sp|Q6HDY8|DXS	sp|B3EHV0|RISB
sp|P54728|RD23B	sp|B5YS45|YHBQ	sp|Q73F63|RL13	sp|Q8YW42|EX7L	sp|B9DVI3|ALR	sp|P9WH75|RIR1
sp|O95072|REC8	sp|C4LBS7|RRAA	sp|A5IL06|UXAC	sp|Q81W41|Y4142	sp|Q7L5D6|GET4	sp|Q89YT0|END4
sp|Q9H0H5|RGAP1	sp|Q04Q79|RISB	sp|P9WL85|Y2575	sp|Q92WD8|UGPA	sp|P36922|EBSC	sp|Q8CQ45|MNHF2
sp|Q3S853|RGS2	sp|Q2GG30|PDXJ	sp|O83063|GREA	sp|Q40875|RNS3	sp|A2C664|PSBU	sp|Q8UA91|PANB
sp|Q5RBS4|RHBL4	sp|Q57SD7|PHNU	sp|Q48LY5|LEU1	sp|Q9C6I4|G2OX7	sp|Q017T9|PURA	sp|P05519|CR4BA
sp|P86048|RL10L	sp|Q8WUB2|F216A	sp|Q62IM1|PSD	sp|A1TT99|SYDND	sp|Q6B906|RK1	sp|Q9T0I5|PRP4
sp|O88846|RNF4	sp|E5QVT2|RIBU	sp|B4SKW4|RL4	sp|Q8H183|BUP1	sp|A9L111|RL13	sp|A7I472|PDXT
sp|Q9BZX4|ROP1B	sp|B2K5N0|RL3	sp|C4ZTF0|PPNP	sp|Q3Z2C9|YEAL	sp|D9PU00|TFRA	sp|Q9Z515|WHIA
sp|Q4R3G4|RNF17	sp|Q2NFK9|COFC	sp|Q83N13|SSRP	sp|B1XFV4|SLYA	sp|P59731|RLMH	sp|B2S3M6|MIAA
sp|Q4U5R4|RN114	sp|Q8DB17|AQPZ	sp|Q7RVS9|PCKA	sp|A7I9P7|RNH2	sp|Q9A3J3|DNAE2	sp|A5VKR5|EX7S
sp|Q2KHN1|RN151	sp|A0QVB4|XERC	sp|Q921H9|COA7	sp|Q28YQ7|NGLY1	sp|Q0V7M8|F167A	sp|Q5LDK5|Y2109
sp|Q6VTH5|RSPH1	sp|Q21DY7|UBIA	sp|A2BPM3|SEPF	sp|B7N847|FABZ	sp|O87838|FCTA	sp|A7GJ46|RS4A
sp|Q5VU36|S31A5	sp|Q5SGK3|AOXB	sp|P0C0P9|ECPA	sp|Q3LZX1|SPIKE	sp|Q65G68|ARLY	sp|Q646D6|TA2R7
sp|Q9V4Q8|RU2A	sp|A1XGT9|NU4LC	sp|Q87M02|IF2	sp|Q9AB94|SUCC	sp|A1K2H9|TOLB	sp|B7LHN6|ASSY
sp|P17133|RU17	sp|B3H1A7|DAPB	sp|A8AEJ9|HIS6	sp|B9DUV7|MURD	sp|B9KRX7|G6PI	sp|Q8WKL8|MATK
sp|Q6ZQQ2|S31D1	sp|B5RDQ7|CYSN	sp|B2VF17|RPIA	sp|Q02WN8|METK	sp|B3CLU1|HEMH	sp|Q6YK37|XYNC
sp|Q9Y265|RUVB1	sp|P41452|LEF8	sp|A5GWT6|PYRG	sp|A4FLG1|GCST	sp|A7MXE5|RL11	sp|B5FJJ8|RL18
sp|Q7ZVT3|SAS6	sp|Q049W4|HRCA	sp|P9WG56|THYX	sp|A1KPL9|HOA	sp|P22636|PCYB	sp|Q2YYR6|FDHD
sp|Q497L8|S22AG	sp|Q2FGX5|AROB	sp|O32079|YUAD	sp|P75230|Y548	sp|Q8NHP8|PLBL2	sp|Q1IUD3|KDPC
sp|Q6ZUB1|S31E1	sp|Q9CKN5|PTYBC	sp|Q8BWU5|OSGEP	sp|A7Z0D4|PDXT	sp|B7MBJ8|YEAL	sp|Q8HVP7|NDHI
sp|Q05856|RSMB	sp|Q76KJ5|RPA34	sp|B0KK51|COAX	sp|A2RJ85|KCY	sp|P51098|NU5C	sp|A2SQF6|DPHB
sp|Q23121|RSP1	sp|Q8RB79|RS20	sp|B7LA89|RSD	sp|Q73Y81|Y2076	sp|Q3M9E1|YBEY	sp|A8FMB2|GATA
sp|Q9DA48|SACA1	sp|P0A222|MXIG	sp|A9BAZ9|PDXJ	sp|Q6C2N7|ATG15	sp|P21565|SRP54	sp|P55454|Y4FP
sp|Q8K214|SCMH1	sp|Q04IM5|CINA	sp|A0LHL8|IF2	sp|Q8MCN1|MATK	sp|Q0V0G4|TVP18	sp|O64668|PSNA
sp|Q8R0X7|SGPL1	sp|Q3ZXR8|NUOD	sp|Q04IT1|XERDL	sp|Q7N8D4|PURA1	sp|A6U3F0|RSBW	sp|A9MM57|TGT
sp|Q9D9I4|TBC20	sp|Q2G8Y4|RS7	sp|B0T890|PURA	sp|Q3AW79|RL6	sp|B1KTF0|MURC	sp|A8W3K6|RK20
sp|P62340|TBPL1	sp|P0A2Y0|ARGI	sp|A6UZ84|PLSY	sp|A6X1N3|NUOB	sp|Q9K7H6|CYSC2	sp|Q0HLZ5|COBT
sp|Q9BXT4|TDRD1	sp|A7MHX6|SSRP	sp|Q7A522|PEPVL	sp|P21593|PYRF	sp|Q1IWF2|RECA	sp|A7FNH7|THIE
sp|E1C3S7|TDRD7	sp|P61066|RL4	sp|Q72VY8|YIDC	sp|Q196V9|RNC	sp|B2UX89|MURI	sp|Q9I8Q3|CFC1
sp|Q5I019|TDRP	sp|Q6Z964|GL813	sp|E6MZM0|OMPB	sp|A5UAM4|PLSY	sp|C0PXN9|RLMC	sp|Q98HN3|LEU1
sp|Q96M53|TBATA	sp|B7JSA1|MURQ	sp|Q66J17|T251A	sp|Q295V5|ARMET	sp|P00486|CAT2	sp|Q81MH0|SCPA
sp|Q9D9D3|TBC21	sp|P04486|VP16	sp|B0V7R3|RSMJ	sp|Q46WM9|MSCL	sp|Q2G2R4|LACA	sp|Q5R5V0|TADA3
sp|Q01755|TCP11	sp|Q0HNC3|ILVD	sp|Q499P8|RUS1	sp|Q72TR2|ISPG	sp|Q7UNF9|SYE	sp|P9WFA3|VPC12
sp|Q1XG89|TDR12	sp|A5GB52|SPEA	sp|A6T5F3|DXS	sp|A9WB45|MEND	sp|Q6GEN5|LACB	sp|Q633V5|IXTPA
sp|Q8C5P7|TDRP	sp|A5ISC4|RIMM	sp|Q2YDF7|JSPR1	sp|A2BNW7|NDHH	sp|Q5WHU1|HPR	sp|Q6G088|RPOZ
sp|F8VPN2|TEX15	sp|B9LAF7|DCD	sp|Q03036|IRC4	sp|A4T413|MSRA	sp|Q6HFD1|CIDA	sp|O83477|TRMB
sp|Q9NTU4|TEX40	sp|Q5L6Z9|RPOA	sp|A1JSI5|GLGA	sp|P63325|RS10	sp|P41996|CPG2	sp|B4T0M5|HDA
sp|P20226|TBP	sp|Q1LQ72|SYQ	sp|P0CM66|CGR1	sp|P81435|SERC	sp|A1DA64|FTMF	sp|Q6MTJ7|KCY
sp|Q9UL49|TCFL5	sp|O13326|CYSD	sp|O59182|Y1513	sp|Q2KW99|GRPE	sp|B9DLL5|SAT	sp|Q8ZVM1|PSA
sp|Q9CWU0|TDR12	sp|A0LUF4|RPOZ	sp|B4S2L3|RSMC	sp|Q6UDK2|DNBI	sp|P16986|NCAP	sp|Q03546|VEAD
sp|Q92750|TAF4B	sp|Q9A0D8|THII	sp|P27774|KPPR	sp|Q9Z840|Y512	sp|Q79CE8|T1353	sp|C1EPV9|COXX
sp|Q7TSD4|TBATA	sp|B5EFS1|KAD	sp|Q9UL15|BAG5	sp|B5XNU5|Y1462	sp|Q9ZB63|CARY	sp|A2REA5|RS20
sp|Q9R1K7|TBD	sp|A8F2B0|SYE2	sp|A8MKA8|Y2709	sp|Q9A8V0|RL2	sp|A3QBR5|NHAA	sp|P0A8A4|PSRP
sp|Q5H9L4|TAF7L	sp|B0RWU0|ACEK	sp|Q83IX5|WECG	sp|A5WDY5|COQ7	sp|Q0GY40|KBX3	sp|B4EC82|PSRP
sp|Q92526|TCPW	sp|Q98917|PMEL	sp|A8GXM1|CTAA	sp|A1JS32|ASTE	sp|Q566Y1|ELP4	sp|Q8TXJ4|EF2
sp|P61407|TDRD6	sp|C3P9A5|QUEA	sp|P0AB28|YCED	sp|A1TTW1|GPDA	sp|A1EA34|PSBB	sp|Q03ZQ9|SYS
sp|P34681|TAG76	sp|A5I4J7|RIMP	sp|P31105|CHER	sp|Q5VK71|AKAP8	sp|Q5PK70|FABR	sp|Q2KWB0|CYSG
sp|Q587J7|TDR12	sp|Q8PHZ5|GSHB	sp|A7HN01|IF2	sp|B4SDV8|TRPC	sp|B3PEB5|DCD	sp|P0A110|NDOB
sp|Q58EK5|TDRD1	sp|A1S8P4|RLMG	sp|O04407|NEED	sp|P65162|ILVH	sp|B1JRW4|MLTF	sp|A0JPG1|F16B1
sp|E2RDV1|TDRD7	sp|A8FST3|SURE	sp|B9IVT0|Y1627	sp|B5Z9Z7|KDSB	sp|B0D4J6|URM1	sp|Q5F5X2|ISPT
sp|Q9JHJ7|TEST	sp|P45694|TKT	sp|B4TH01|DEOB	sp|A3MUK4|AROB	sp|P29097|MVP	sp|Q99LH9|3BP5L
sp|Q9BXT5|TEX15	sp|B3R1E3|RBFA	sp|P13987|CD59	sp|B7NLV2|ENTS	sp|Q03FN2|RECU	sp|Q7MAE6|ARGD
sp|Q08122|TLE3	sp|Q8BU88|RM22	sp|A5G9I7|KUP	sp|Q57A99|RBFA	sp|Q0TG25|DCD	sp|Q2RPU6|RNH
sp|Q9VH70|TOPI	sp|Q41112|SRP	sp|Q1GCM0|MNME	sp|A9MPE0|YCIB	sp|P33698|EXOP	sp|B7ID01|Y1434
sp|Q8R235|TM203	sp|Q9Y865|AGALB	sp|Q8PBY7|TIG	sp|B7LW30|RECA	sp|Q9JL61|RFX5	sp|P45298|RSMI
sp|A6NAF9|TRD7A	sp|B8MZZ6|PGXC	sp|Q6P3L0|MVP	sp|A6WR37|RLMD	sp|B7NT95|CYSN	sp|A0Q0Y1|RIMM
sp|O55047|TLK2	sp|Q5U4Q2|INSI2	sp|Q895J8|IF2	sp|C4XK86|RSMH	sp|B6HUC4|NAR1	sp|Q31CS0|SFSA
sp|Q4V9L6|TM119	sp|A5UIF3|BIOB	sp|Q47JA5|EFTU	sp|B7UHB6|RECX	sp|Q8ZHU8|RPPH	sp|B8JES4|TRMFO
sp|E5FYH1|TOPZ1	sp|Q39YJ0|FLIW	sp|P9WKL0|IDH	sp|Q55CV0|NNRE	sp|Q725Q1|ILVD	sp|P0A623|ILVB
sp|Q9NIW4|TRA2	sp|Q04804|PFES	sp|Q73FX6|MURA	sp|A4WM28|RS13	sp|P32553|VP2	sp|Q60524|MDM2
sp|O02008|TRA2	sp|B1XHI3|MTGA	sp|B0KC64|FLIW	sp|P0C319|PETD	sp|A7ZZC0|NHAB	sp|B7H732|MSCL
sp|Q17308|TRA1	sp|P61938|FMDC	sp|A1A4P6|TMM80	sp|Q9CCN9|GNGF	sp|P21297|FLBT	sp|C3P654|PYRDB
sp|P34709|TRA2	sp|Q6P268|PDCL3	sp|A2YS76|STAD7	sp|A4GVE9|IF5A	sp|B0TJA0|TAL	sp|Q9CNJ0|GLMM
sp|Q96PN8|TSSK3	sp|P46352|XERD	sp|Q8Y4I3|TPIS1	sp|Q874L4|TPN1	sp|P59912|MENG	sp|P31814|RPOB
sp|Q5XHY3|TX19A	sp|B2SQB1|ATPG	sp|Q0VCQ7|ICE2	sp|A8Z213|KHSE	sp|B2JEI0|RNPH	sp|B7GNC1|RL15
sp|Q5RC21|TSNAX	sp|B8F6W7|GPDA	sp|B4T593|RSXD	sp|P82891|PPAC2	sp|Q07408|MSP4	sp|Q81TU9|HEMH2
sp|Q9R1M3|TSPY1	sp|P63863|CRCB1	sp|Q2S4S2|GATA	sp|P51751|RCEM	sp|A5A6H8|ITM2B	sp|Q2RQN9|HCP
sp|P34739|TTF2	sp|P37325|YBCH	sp|P67719|URE3	sp|B6J893|SERC	sp|Q732U5|CINA	sp|Q1BA28|RECX
sp|Q8CHB8|TTLL5	sp|Q92M90|RUVC	sp|C1AUB9|LIPB	sp|P43850|PURK	sp|Q1K7T5|RU1C	sp|P23644|TOM40
sp|Q86VQ3|TXND2	sp|B5ENA4|GRPE	sp|A0RKU8|PPAX	sp|B8ZUJ7|YQGF	sp|B0R6Y7|IF2G	sp|A3NCL5|URE3
sp|P90666|TXND3	sp|Q7MX30|RL1	sp|Q1CDI5|USPB	sp|Q2SBJ4|MURA	sp|O88808|TUB	sp|Q9WWZ9|TTGA
sp|Q6A555|TXND8	sp|Q3AWF3|MTNC	sp|A1TM37|PURA	sp|P29271|ALF2	sp|A0A347|CEMA	sp|Q3EBY8|FB111
sp|P25490|TYY1	sp|P68263|MECI	sp|B8EBI6|RL15	sp|Q5BB99|T2AG	sp|P9WF11|NNR	sp|Q1H1Z8|CRCB
sp|Q9D411|TSSK4	sp|P42519|STAR	sp|Q2NWQ0|FIS	sp|Q6GIT7|SAES	sp|Q3V4X6|TI214	sp|B5F1C0|ISCS
sp|P0CW01|TSPYA	sp|Q04TF0|TPIS	sp|Q0I098|RL16	sp|P0A2R1|SOXR	sp|A0Q074|PYRR	sp|O72903|I7
sp|Q9VM92|TTL3B	sp|A1U4D6|PSD	sp|Q48DG3|CBID	sp|B1LAK2|OGG1	sp|Q47CW7|PCRB	sp|Q9UHG2|PCSK1
sp|P31254|UBA1Y	sp|A6TE39|URED	sp|P53358|PCNA	sp|Q5PJS5|RL13	sp|Q8TV89|NCPP	sp|O42296|APOA1
sp|O19110|TSPY1	sp|B3EGV7|PURA	sp|Q5X427|ACYP	sp|Q0A9D7|HIS3	sp|Q15VK5|RLMH	sp|B4SM83|BIOH
sp|P34708|TRA1	sp|Q5HGV1|ISDE	sp|Q0AYI7|RBFA	sp|B0CKW5|OMP2B	sp|Q4ZWL4|Y1407	sp|P14760|RR7
sp|Q17307|TRA2	sp|Q63X54|AROA	sp|A6LLL4|RL4	sp|A6X570|PLSY	sp|Q68FR5|TM209	sp|B1XPV8|MURI
sp|E7FDW8|TRD7B	sp|Q8CWL2|DUSB	sp|B7L0K9|GCSH	sp|Q03ZH6|RL11	sp|A6UQ31|Y697	sp|Q04671|P
sp|Q9VUZ1|TPPC2	sp|Q9YNA4|PB2	sp|A5ITU6|SIGS	sp|Q65W16|ARLY	sp|B7H141|MIAA	sp|B5F981|MTFA
sp|A8WTE8|TRR1	sp|A8AHW2|Y1948	sp|Q46LT2|MURI	sp|A0QAC2|Y580	sp|P58659|EVA1C	sp|B1IRE6|ISPH
sp|Q9Z220|TSG10	sp|Q7TN75|PEG10	sp|Q6GK27|ESSA	sp|B5FV01|UXAC	sp|B7KL53|PYRF	sp|P0AE70|MAZF
sp|Q8C1R0|TSSK5	sp|Q184N9|ANMK	sp|Q7CEG1|VIRB3	sp|A7Z2L7|RECX	sp|Q9CCI3|AROA	sp|B4RQ94|RECO
sp|Q95YJ5|TXND3	sp|Q5E4Y6|NORM	sp|Q6CIV8|AF9	sp|P95297|NIFE	sp|A1KJU9|A85B	sp|A9MR45|LSPA
sp|Q6WKZ8|UBR2	sp|Q4V093|UPPP	sp|P0CY20|HAL21	sp|Q18B41|PLSX	sp|A6W1X0|Y3800	sp|A3DAM8|SECB
sp|Q61241|TSSK1	sp|Q9USJ2|GOT1	sp|A5GV19|KAIB	sp|A3CK90|RPOA	sp|Q253Q7|RNH3	sp|P9WK61|LPQH
sp|Q8N427|TXND3	sp|Q6MUM7|DNAA	sp|Q3AEJ6|MAAL2	sp|Q78IQ7|S39A4	sp|A5IS83|PYRR	sp|Q9UUH1|VPS55
sp|Q9VUV9|U520	sp|Q5N013|DAPF	sp|Q65P92|RL6	sp|A1ZB42|MED9	sp|Q07458|RXT3	sp|A6L091|GCSH
sp|P63146|UBE2B	sp|A7FGR6|NUON	sp|B7M252|GMHA	sp|Q6F8G6|CYSG	sp|Q818H8|ISPG	sp|Q48N88|G6PI
sp|P0CG69|UBIQP	sp|A1EA04|ATPF	sp|Q5JIR7|RRP42	sp|C0Z6T7|SECA	sp|Q9FUZ2|DEF1B	sp|A4W508|SLMA
sp|E1B9W9|UBP42	sp|B8D2E5|EFP	sp|B5BHE5|YCGN	sp|O08604|RAE1C	sp|C3MQ39|RL15E	sp|B0UW92|PURA
sp|Q9W148|URI	sp|C6DHG3|ILVC	sp|Q53123|BPHA2	sp|Q9SCY0|PGMP	sp|B2UE02|LIPB	sp|B5EGD4|MUTL
sp|Q9D5S1|TX19B	sp|A8G735|RS9	sp|Q9URX6|RL31	sp|P61424|THIC	sp|Q7MXG0|TAL	sp|B8HH36|DXS
sp|P30530|UFO	sp|P77598|YBCV	sp|A9VIU0|HEM1	sp|Q8W9B6|NU4LM	sp|A5ITB0|HRCA	sp|A9M757|PNCB
sp|Q03019|TWINE	sp|Q82TD4|AROA	sp|B1WBB4|ENDUB	sp|Q393M6|KHSE	sp|B8ZKT8|RS12	sp|A8A587|TSAC
sp|Q5XHX6|TXND2	sp|A4QJI7|ATPI	sp|A9BA66|AROB	sp|P40106|GPP2	sp|Q8PUD6|MSRA	sp|C0HJD7|3L24
sp|Q06418|TYRO3	sp|P0A8B9|YBAB	sp|Q88KB2|NFUA	sp|Q9KRQ4|Y1582	sp|C3N047|DNAG	sp|A9HN78|NUOK
sp|P29598|UROK	sp|B7N578|VES	sp|Q0WCK7|BAMC	sp|B3E5N0|GMHA	sp|P0A0J1|SODM1	sp|P33407|MYFB
sp|P49616|UPAR	sp|O89748|NS1	sp|O54134|DUT	sp|P0A3F8|VIRBB	sp|C0Q0L0|GLGC	sp|Q711A6|HMGN2
sp|Q99P25|TXIP1	sp|A6WU19|NFUA	sp|Q7TUI6|GCST	sp|Q92KX3|HTPX	sp|Q21X23|RRAAH	sp|Q54K57|TPSA
sp|O00507|USP9Y	sp|Q92JD8|Y129	sp|Q2H0U8|CHO2	sp|A6H162|PRMC	sp|P05630|ATPD	sp|P53390|MEP3
sp|Q9H320|VCX1	sp|Q6INC4|AMER2	sp|B7HB51|EX7L	sp|P11224|SPIKE	sp|P39176|ERFK	sp|C0PXA7|ISPD
sp|Q5TAP6|UT14C	sp|A7ZB36|GCH1	sp|Q5FM34|SYC	sp|P0AAX3|YBIJ	sp|Q4UJZ5|Y1293	sp|Q2PG46|TFB1M
sp|Q9Z0G8|WIPF3	sp|C1KV55|AGRB	sp|Q8KA27|TAL	sp|B3SRS2|NSP2	sp|C7R405|PAFA	sp|Q5F830|ISPF
sp|Q0GGX2|ZN541	sp|Q6NS19|ERGI1	sp|A6QP92|TCHL1	sp|P20986|VTF3S	sp|B2SY66|PLSY	sp|A9KWW8|EX7L
sp|Q05516|ZBT16	sp|Q8FQ19|ATPE	sp|B7NLM3|RL18	sp|A9NA78|GCSH	sp|Q9RR70|FUMC	sp|B7NL16|LPXH
sp|Q8N8Y5|ZFP41	sp|Q7TW54|ISPD	sp|A4VUH1|PCP	sp|Q6GAX6|MNHC1	sp|Q0TKM8|NRDR	sp|Q75BB0|SUS1
sp|P15620|ZN271	sp|Q5HJ84|ESXB	sp|Q99LU8|CF062	sp|Q8BZH0|S39AD	sp|Q5M5P2|DAPB	sp|Q8Z5F6|MDTC
sp|Q8TB69|ZN519	sp|Q1QUC5|NRDR	sp|A6U6M7|ATPF1	sp|A0QGA4|KATG	sp|P22794|EVI2A	sp|C5B9K6|PANB
sp|P17141|ZFP37	sp|C5C0I1|RL14	sp|Q5X168|NADK	sp|Q66EW6|RF3	sp|A9A8L9|PRIS	sp|A5D1P4|ADDB
sp|Q5RCD9|ZSCA2	sp|A4GYQ4|PSBD	sp|P52325|RPOD	sp|A8LRT6|LIPB	sp|O31672|MHQR	sp|Q63TE9|FABV
sp|Q07231|ZSC21	sp|Q94MV8|VG56	sp|B9HMF8|CSPLM	sp|C1ABQ7|KDPC	sp|P0A5G8|Y2735	sp|P19210|FPG
sp|P54619|AAKG1	sp|Q602N9|RNPH	sp|A9ALQ1|FABV	sp|P0CQ63|BRE1	sp|Q607H5|MNMA	sp|Q7EZD5|Y8577
sp|A1L1K7|ACBG2	sp|D4ICL5|TATD	sp|A5F1A0|CHED	sp|Q9H098|F107B	sp|Q7MWT5|SSRP	sp|P82134|PDXS
sp|P03949|ABL1	sp|P47044|YJF5	sp|Q66EK7|MURD	sp|Q0TZT0|TRMB	sp|A7NCW7|BIOB	sp|B1YUN3|RNPH
sp|P09470|ACE	sp|Q57MD6|END4	sp|Q7MAD7|PYRE	sp|C6DF72|HIS4	sp|B6E2X2|MCAL	sp|Q5X5G2|ANMK
sp|Q2EMW0|ADIG	sp|A5WG39|NUOK	sp|P32326|URER	sp|A9VKS1|QUEF	sp|A5I0T6|SYE	sp|A6Q342|QUEC
sp|Q86SA8|AGH	sp|Q0HG85|TYSY	sp|O54458|PSRP	sp|B0KLZ2|LIGB	sp|A5V8Y2|YBEY	sp|Q6GJD9|SYC
sp|Q9R158|AD26A	sp|P0CM69|MIA40	sp|A0LCY8|RLMH	sp|Q8ZCW1|MDTA	sp|B7NR82|COBS	sp|P0A738|MOAC
sp|Q9UKQ2|ADA28	sp|B2GCQ8|AROK	sp|Q99T32|Y1846	sp|Q81CK1|KYNB	sp|A6QET4|MNHB2	sp|Q30PM3|NHAA
sp|Q63202|ADAM2	sp|Q8DUV9|Y782	sp|Q5GXJ5|RLMH	sp|A5UBP8|MGSA	sp|Q89MQ0|Y4142	sp|Q5H052|RS18
sp|Q8C0T9|ADCYA	sp|A0AK10|CCA	sp|Q12397|STCA	sp|C1DR03|NQRB	sp|C3LH93|Y4067	sp|Q6HCP8|ARLY
sp|Q8IZP9|AGRG2	sp|B2VIT2|Y2565	sp|Q72DU5|RNH2	sp|B8I3A9|EX7L	sp|P38812|GEP4	sp|P38221|CDS1
sp|Q9R160|ADA24	sp|B7MAV5|ASTE	sp|Q8DPW5|CAPP	sp|Q1J702|APT	sp|Q6GIV6|MGRA	sp|Q45325|OMP2A
sp|Q9R159|ADA25	sp|B3M6C8|COQ4	sp|Q7MPF2|CYSN	sp|A4QJF4|RK22	sp|Q2J827|AROK	sp|Q68F50|TWF1
sp|Q9UKF5|ADA29	sp|P48889|COX2	sp|C1C7Q3|CARB	sp|Q9D7M8|RPB4	sp|Q8XV62|AROB	sp|Q96WV0|UREG
sp|Q32NG0|ADAD1	sp|Q126C9|Y3713	sp|P0CF09|INSA3	sp|Q68W93|RL6	sp|Q9X1T8|NIAR	sp|Q2LTK5|CLPP
sp|Q9R0H0|ACOX1	sp|Q9D7H4|AVPI1	sp|Q7Q5D4|S35B3	sp|A6WIB7|LEUC	sp|A9AJF2|RSMG	sp|B0RTY9|HFQ
sp|O35817|AKA14	sp|B5RF90|TPIS	sp|Q8A337|LGT	sp|Q68749|POLG	sp|A6VH97|GATA	sp|B7MYJ9|RECA
sp|O95394|AGM1	sp|Q111Z9|THIC	sp|O35348|COLQ	sp|A9Q0M7|UBAA	sp|P42028|NDUS8	sp|Q1BFN7|PCKG
sp|D3ZKD3|ALKB5	sp|Q96JB2|COG3	sp|Q9JVS0|LPXH	sp|Q8H1H9|AMO	sp|Q7V7K5|SYFB	sp|Q2RVU7|DDL
sp|Q95194|ADA18	sp|O84073|Y070	sp|P07433|HBB2	sp|C1KX28|TSAD	sp|Q6GI37|MENB	sp|P55528|Y4KH
sp|P40946|ARF3	sp|B1M6P0|DAPE	sp|Q06511|RRP15	sp|Q7MJ36|Y2327	sp|B7GZC0|NUOB	sp|B1Y2G9|PPNP
sp|Q8R534|ADM1B	sp|B7V8C2|TRUD	sp|B5F0K5|YFEW	sp|P49094|ASNS	sp|B7K0T5|MEND	sp|P0A9J2|RNG
sp|Q9V4P1|ANLN	sp|A4XLQ2|RPOA	sp|Q62092|NSG1	sp|Q1BSL2|GATA	sp|Q70HW3|SAMC	sp|C3LSJ0|ATPG
sp|A1Z9X0|APKC	sp|A7FPJ7|PTH	sp|A8FCH1|MTND	sp|P38618|RL31	sp|Q4QPH7|MUTL	sp|B7LWP4|PYRG
sp|Q4KLH5|AGFG1	sp|A4IQS1|NUSB	sp|Q3AHW4|RIMP	sp|B1YJ90|DAPEL	sp|Q3Z6N2|TAL	sp|B0TI92|SPED
sp|Q8WVL7|ANR49	sp|Q93T05|MUTL	sp|B1XJI6|RS13	sp|B9IVU8|Y3657	sp|Q9FT52|ATP5H	sp|Q9CKQ9|HSLO
sp|B4IBY5|ASUN	sp|Q1I6J5|MOAA	sp|Q3ADP5|BIOB	sp|B7GUD5|COAX	sp|B3EF00|SYS	sp|Q1CVE4|CH10
sp|A2CG63|ARI4B	sp|Q52527|NORC	sp|Q5XIP9|TMM43	sp|P35974|PHOSP	sp|A3P0Z1|ATPG	sp|Q04IM5|CINA
sp|Q9NVP2|ASF1B	sp|Q9NQR9|G6PC2	sp|Q5RAJ4|CYBR1	sp|B5YHS7|GATC	sp|Q65T49|CYSG	sp|O08848|RO60
sp|P29374|ARI4A	sp|P63108|HBA	sp|P55780|NU2M	sp|Q82AL0|COX2	sp|A2SH61|AMPA	sp|P23455|YLXG
sp|Q4V7C7|ARP3	sp|Q89A50|YQGF	sp|Q6CH63|STS1	sp|C4ZQQ5|COBS	sp|A1RLV5|NADK	sp|Q39PT6|GRPE
sp|Q17603|ASF1L	sp|Q73X55|ATPF	sp|Q6NIA2|RSMA	sp|Q1AX09|HIS7	sp|B0C0B9|QUEA	sp|Q2FQ95|NADK
sp|O54794|AQP7	sp|B7HYG6|META	sp|A1UHU4|HIS2	sp|Q08DL4|MADL2	sp|A4SGN4|GMHA	sp|Q913A8|HBEAG
sp|Q9WV27|AT1A4	sp|Q3YYB0|CYSD	sp|Q5L3Z7|RL3	sp|B3H319|DTD	sp|Q02RA8|KDSA	sp|Q316N1|YQGF
sp|Q6MG11|ATAT	sp|A6UNS5|COBD	sp|Q9NV35|NUD15	sp|B1MZT5|RIMM	sp|Q09G58|ATPI	sp|Q7VKG8|XERC
sp|P23634|AT2B4	sp|Q9Z6R6|SYFA	sp|A2BKJ6|CAS2	sp|A3D474|CMOB	sp|A1T708|DDL	sp|Q9N1R5|HACD1
sp|Q9UQB9|AURKC	sp|Q9A342|KHSE	sp|A4HXU4|CISY	sp|Q6FKL0|INP1	sp|B5Z177|LAMB	sp|B7I245|DTD
sp|Q7TMA5|APOB	sp|P81872|NMU	sp|A6QBQ3|RIMP	sp|B1IQB6|PDXH	sp|Q2FY45|NUSB	sp|Q8YEB3|IF2
sp|Q8IZT6|ASPM	sp|A6QQL0|S15A4	sp|P0CD79|PSD	sp|P26577|RBSC	sp|Q8YVX4|TRMB	sp|Q92SX6|KDSB
sp|Q2IBG0|ASZ1	sp|A9BZN0|YCIB	sp|A6L7J9|DEF	sp|B1XM22|DUT	sp|Q71XE2|Y2256	sp|Q479X4|F16A2
sp|Q09200|B4GN1	sp|A3N1F9|METE	sp|A6VNI7|Y1169	sp|A4TH14|RS4	sp|Q0Q462|NCAP	sp|A5CY29|DXR
sp|P51572|BAP31	sp|B0RQB0|RF3	sp|P67166|PLSY	sp|Q11JM5|HIS3	sp|A2T378|RR7	sp|A7I4M1|RIFK
sp|Q28043|AVR2A	sp|Q05361|SCHA	sp|Q1QIJ1|RNH2	sp|A8LM72|RL6	sp|P19478|TA34	sp|Q8K9P8|SOHB
sp|P04920|B3A2	sp|B0BQ52|RLMC	sp|C0Q5J2|LPXC	sp|Q9PDL4|PSD	sp|B3R376|SYS	sp|B1VP90|KPTA
sp|O35147|BAD	sp|Q6DHH7|LZIC	sp|Q1HPU2|TRMB	sp|B4F2A0|ARGR	sp|A5FKK0|NUOH	sp|Q1QT49|RIMM
sp|Q9W1I2|BGCN	sp|Q10657|TPIS	sp|Q3JEJ4|RL9	sp|Q9Q8W2|A28	sp|B4I5W3|CTU2	sp|Q8XJQ0|RNH2
sp|O35126|ATN1	sp|Q89VE9|ARGD1	sp|P30911|NS1	sp|Q65VC0|RNPA	sp|A8EWF5|QUEC	sp|Q5HEN9|VRAS
sp|A3KPW9|BAG6	sp|Q6R8G3|PHO17	sp|B4ETL5|ARNB	sp|Q659L0|FUT9	sp|Q478W6|Y3887	sp|Q7MA21|ATPD
sp|Q92843|B2CL2	sp|B4UIM1|NUSB	sp|B8DKL0|SYC	sp|Q3YXT4|SPEB	sp|A1K945|FLGH	sp|O31943|YONR
sp|Q9HD36|B2L10	sp|B7UFU4|NUOCD	sp|Q8R980|LGT	sp|Q3I5G7|SYUA	sp|Q2YQ05|YIDD	sp|P0A370|CR1AB
sp|Q9Z1R2|BAG6	sp|Q7M7I6|CH101	sp|P18010|IPAA	sp|Q03YZ8|TYSY	sp|Q34340|CYB	sp|A9MLN4|YEEX
sp|P22745|BAM	sp|P17457|P19	sp|A5UFJ9|LIPB	sp|Q9K9M8|CTAA	sp|Q8KFS0|PAND	sp|Q81JA2|ISPE
sp|P46100|ATRX	sp|Q8G9G3|NUSB	sp|Q3ZJ41|RK12	sp|Q28QW4|RLME	sp|A5VQZ1|RL6	sp|A4QLY2|NU5C
sp|Q9WTL8|BMAL1	sp|B4I7X1|ASPG2	sp|P54304|YQER	sp|Q8ZNM4|DUSC	sp|A4ITI7|NUOA	sp|P43594|MIC19
sp|Q96A70|AZIN2	sp|Q08860|FLIC	sp|Q71XX1|MRAZ	sp|Q9FGR8|FBD19	sp|B1KUQ8|Y1462	sp|Q1E556|DENR
sp|Q9YHD3|BAG6A	sp|B6JCS1|RBFA	sp|Q3K306|RIMP	sp|P83842|ADPP	sp|P23433|E13D	sp|P0C046|ESXA
sp|P34821|BMP8A	sp|A5UH23|DEOD	sp|P62038|Y2886	sp|B8CQL0|RPPH	sp|B2I8S3|FMT	sp|Q25293|HSP83
sp|Q07817|B2CL1	sp|Q0W2X4|KHSE	sp|Q9KLW7|TKT2	sp|P64345|HFQ	sp|P12792|NSS	sp|B1JZ77|DCTA
sp|Q5ZM39|BCL6	sp|A6H0G9|MNMA	sp|Q8W245|ZIP10	sp|B6EJS8|DAPE	sp|C1CA06|RPOB	sp|Q74L64|RPOA
sp|Q13323|BIK	sp|Q67376|HEMA	sp|Q5PD59|DXR	sp|Q5JI92|TRUA	sp|Q1DKX4|CHS7	sp|A1CT57|MCES
sp|F7DRV9|BRDT	sp|A4FNR2|GLPK	sp|Q7M7T6|TRMA	sp|P61865|RL12	sp|C6DK30|SLYA	sp|A9NA54|DCD
sp|Q8C9W3|ATS2	sp|Q928I2|GPMI	sp|A8F5B3|MIAA	sp|Q2JTX2|DXS	sp|C6DE79|ALR	sp|O32986|RL22
sp|Q9QZH2|BARD1	sp|Q93R28|GRPE	sp|Q58693|BIOW	sp|B0VKB8|PYRD	sp|P06270|RPOA	sp|Q3ZBT0|CPZIP
sp|O43521|B2L11	sp|Q02809|PLOD1	sp|P0A1V8|BLO2	sp|P12513|TAT	sp|Q70D51|SIAT9	sp|Q4PEZ2|EIF3D
sp|Q13489|BIRC3	sp|A6LFQ4|PCKA	sp|B9LD40|SFSA	sp|P29867|NU2M	sp|Q5XHF9|S20A2	sp|B5EX99|MTLD
sp|P62325|BTG1	sp|Q4L2Z3|MNMG	sp|B9M5U4|RL25	sp|A0KX75|QUEC	sp|Q3B1H6|RL7	sp|Q14938|NFIX
sp|Q95JW6|CABS1	sp|Q9TDN1|CYB	sp|Q9ZI57|ACDH	sp|Q7U4J5|RL22	sp|P42105|YXAF	sp|Q9N2J0|IFNB
sp|Q8WP23|BOLL	sp|Q6MVL2|DUT	sp|B2K3B8|RLMG	sp|Q5NFZ9|RS6	sp|A1VAN0|GCH4	sp|A8GB10|LIPB
sp|O35923|BRCA2	sp|B0RQ26|PQQD	sp|Q18347|YBWL	sp|A6RTU0|MAP2	sp|Q5PCA7|SSTT	sp|Q5LVN0|DNAE2
sp|F1QW93|BRDT	sp|Q48U40|CCA	sp|A4IMI1|MUTL	sp|B7V794|ATPD	sp|C1B7Z5|LYSX	sp|P31666|YADE
sp|O54800|CADH8	sp|P08940|MIM1	sp|Q97Z86|KPRS	sp|B1JJ53|MDTK	sp|Q8BVY0|RL1D1	sp|A0L4K5|PIMT
sp|Q8CDE2|CALI	sp|B1VTD1|GSA	sp|O42148|OAZ1	sp|P0C723|BRRF1	sp|B2FN92|RIMP	sp|Q2NYZ0|Y3732
sp|Q01954|BNC1	sp|Q6CVL1|IWS1	sp|C3P6Y3|Y4211	sp|P38120|RT09	sp|Q8NT08|RL4	sp|B0K775|RL25
sp|Q24207|BOULE	sp|A8GU86|Y660	sp|A4IY63|PTH	sp|A1STH1|Y944	sp|Q8DDI3|RNPA	sp|B7LKA1|META
sp|P25440|BRD2	sp|B8H9D9|Y2034	sp|Q9USJ9|MNP1	sp|Q28CX0|ELP6	sp|P54142|SRB7	sp|B5LUQ3|FALX2
sp|Q9VIL0|BRU	sp|A0LJM3|NUOI2	sp|B7MQZ3|RHAA	sp|Q07QW3|NUON	sp|B1VZY6|GCSH	sp|B3QJL9|PLSX
sp|P27797|CALR	sp|A7MIS1|MZRA	sp|P44225|VG29	sp|Q7WY73|YIZA	sp|Q6IWH7|ANO7	sp|Q96YE5|THII
sp|P06797|CATL1	sp|Q8CW15|ASR	sp|Q3ZZK5|RUVC	sp|P07613|L2	sp|B7VHK2|Y182	sp|Q7CIX9|CHEZ
sp|Q91Y44|BRDT	sp|Q8XCM4|PROQ	sp|Q608Y9|NUON	sp|Q3ATE5|RUVA	sp|Q4KLT3|TRM44	sp|Q1MDE8|ADEC1
sp|Q8R5M8|CADM1	sp|C3PGM1|NUSB	sp|Q0C077|COBQ	sp|A4VX28|SCPA	sp|C7T187|CO620	sp|Q0HJX3|DSBB
sp|Q3ULW6|CCD33	sp|A6TFL4|HLDD	sp|Q3JPU6|METE	sp|A9R8K0|HEM3	sp|Q0TRM9|MGSA	sp|B1IRU3|LSRF
sp|P55062|BI1	sp|Q31YW9|RIHB	sp|C3NGV3|VATD	sp|Q71YI3|PYRDB	sp|Q2KVY8|RUVC	sp|Q83H47|HTPX
sp|O70337|BIK	sp|Q9PIW1|MNTP	sp|A5EJ03|QUEC	sp|Q59UT4|RBT5	sp|B7M0D7|CAIT	sp|A9R8V1|ARAA
sp|Q2TBR8|CALR3	sp|P0ABR6|HCAE	sp|Q3JUG4|RLMH	sp|P94132|ETFD	sp|P05888|GAG	sp|P75466|RSMH
sp|P34545|CBP1	sp|Q65EQ3|SSRP	sp|Q7UI03|RL1	sp|A6H1Q5|NUOI	sp|Q8ZYX2|TRPC	sp|B5BAU0|MURQ
sp|Q14094|CCNI	sp|B4UBA2|RL2	sp|Q9HIH3|GCSH	sp|Q983L2|MUTL	sp|Q6LRI5|TPMT	sp|P12602|NS1
sp|Q5SZQ8|CELF3	sp|A7FJH4|HIS4	sp|Q81SW4|SP4A	sp|Q6AAE4|THIG	sp|Q9TKX8|RR18	sp|Q2G8S2|PYRF
sp|Q63686|CDK16	sp|P0ADD2|YJJB	sp|A3M0D8|YME2	sp|Q83AD8|PRMC	sp|B8DF98|DCUP	sp|Q9HYQ8|HLDD
sp|Q2TBN3|CETN2	sp|Q05854|YL278	sp|Q4UMY2|RMUC	sp|O77592|S35A3	sp|Q8GS60|HCAR	sp|A9N6W4|MGSA
sp|Q9Y232|CDYL1	sp|A3PYI9|DUT	sp|B3R0X8|KDSB	sp|C3N4K5|THIC	sp|A5E8G4|PDRP	sp|A3Q1S2|AMPA
sp|Q9QYP2|CELR2	sp|Q66634|UL92	sp|B1WNQ1|TRPA	sp|O82504|RDR2	sp|Q55G91|U160	sp|D3KZG3|TMC1
sp|P00787|CATB	sp|Q2YR87|ARLY	sp|P03237|PYHD	sp|B6I1U1|NANE	sp|B3ELN6|RIMP	sp|A4YYT0|AHPD
sp|P78396|CCNA1	sp|B5BIZ0|FADB	sp|Q70XV9|NU1C	sp|A5I389|Y1964	sp|Q69V36|Y6944	sp|Q8A756|SYFA
sp|P14635|CCNB1	sp|Q9PGG4|RLMH	sp|P31820|VIF	sp|Q6IQA2|LYSM3	sp|Q97CW0|YIDC	sp|A4QL58|RK22
sp|P00786|CATH	sp|Q8N4V1|MMGT1	sp|Q9SBK6|JMT	sp|Q5HH36|SSPB	sp|Q9UV10|HET6	sp|C0MFU5|FTHS
sp|Q04827|CCND2	sp|Q3BWX8|RL22	sp|Q5JHX4|Y2061	sp|D4DL57|MCPA	sp|Q753M3|PCC1	sp|Q8J0D5|MEP1
sp|Q6AXP6|CTSR2	sp|P0CE19|GP7D	sp|B7NUC3|YTFE	sp|Q7MY25|PYRE	sp|C1DMQ9|Y844	sp|Q5UQD7|SUI1
sp|P18935|CYB	sp|Q73FX5|THYX	sp|Q82SU4|SECB	sp|Q3SRK3|QUEF	sp|P60192|SNAPN	sp|C3JYD6|LPXH
sp|Q16YE7|CUE	sp|Q8WKE6|MATK	sp|P40331|YISR	sp|Q6GP25|NARF	sp|Q0P9S6|CMOB	sp|Q02236|GVPK
sp|Q14093|CYLC2	sp|Q0HRH6|PANB	sp|P9WHY8|PPE46	sp|A7GUA6|G6PI	sp|A4VSA6|RECO	sp|B4SWK9|XYLA
sp|Q8SYG2|CSN3	sp|C1EUA7|REX	sp|Q43484|KNOX3	sp|C7YRT4|RU1C	sp|A9F3N2|TRMD	sp|Q993T4|NSP5
sp|Q9XZ58|CSN5	sp|Q2LSK9|CHED1	sp|O88396|GRPE2	sp|C3P8K2|PDRP	sp|B2JGV1|RS9	sp|G5BQH5|APOA1
sp|Q94899|CSN2	sp|Q8ZV05|Y2518	sp|Q08II5|RDRP	sp|A4J998|ATPE	sp|A7FV42|HTPG	sp|B4U8W2|SPEE
sp|Q4R6B2|CTSRG	sp|Q6AGN3|Y475	sp|P0AA68|RHTA	sp|P14854|CX6B1	sp|B9E9G8|LUTA	sp|Q5IS59|RTN1
sp|Q9VCY3|CSN6	sp|P0DJL7|DTXR	sp|A8G2N0|ASPA	sp|B1P1I2|JZT63	sp|Q5BJV9|NTAQ1	sp|O50110|PSB2
sp|Q9V4S8|CSN7	sp|Q1RMP0|RPA12	sp|A7FGQ6|NUOB	sp|B7M4U9|CITD	sp|Q8RA56|RECX	sp|Q9ZLL2|MURC
sp|O76365|CTU1	sp|B3NW64|NNRE	sp|P0AC37|TTDB	sp|A6T512|RNH	sp|A4IS20|GLGA	sp|Q9CXV9|DCNL5
sp|B4MLE8|CUE	sp|P9WFM2|Y1101	sp|Q9K7K8|LUXS	sp|Q05098|PFEA	sp|Q9ZCA0|Y866	sp|P01152|TRHA
sp|Q8NEC5|CTSR1	sp|B2IA87|RLMKL	sp|A6U4X9|PANB	sp|Q15041|AR6P1	sp|Q8DP10|Y1424	sp|A6UZH8|RL1
sp|P92029|DNJ60	sp|Q2GE82|PDRP	sp|Q8ER51|MRAY	sp|Q2NIV5|RL4	sp|B1JU38|RL18	sp|A4XVK6|APT
sp|P63037|DNJA1	sp|A6VIH3|RIFK	sp|A1D434|MED10	sp|P11227|POL	sp|A9M8Z5|COXZ	sp|B8EPI0|GCSH
sp|Q24117|DYL1	sp|O69711|NMTR	sp|O84213|Y211	sp|Q58321|Y911	sp|Q8S8X9|RPOB	sp|A5FIF5|PIP
sp|Q9QZ59|DMRT1	sp|Q9Y3A4|RRP7A	sp|P57869|RISB	sp|A9MHU8|PNCB	sp|Q8PXH2|DP2L	sp|B6ERC3|GUAC
sp|Q6AYM4|DPCD	sp|B4SBX1|RS13	sp|Q65ML7|GCH4	sp|B1LAP5|RIMP	sp|B1JMQ7|EFP	sp|Q02GX6|Y5797
sp|Q6V3W6|DRC7	sp|A2BPS1|Y494	sp|Q32EE8|HIS1	sp|Q67KG3|PUR9	sp|Q3T0U2|RL14	sp|Q98G72|ARGJ
sp|Q07266|DREB	sp|P06940|PHOSP	sp|Q9CQQ8|LSM7	sp|A4JN03|ILVD	sp|Q67KC5|ARGJ	sp|Q21F20|NUSB
sp|P23023|DSX	sp|Q028Z8|THIC	sp|Q04052|ARO80	sp|Q88LW9|G6PI1	sp|O42824|PGLR	sp|Q7UXN7|EFP
sp|Q9CWR8|DNM3L	sp|A6RUD7|CBPYA	sp|Q8Z6I5|BTUC	sp|B7IBS4|LLDD	sp|A8A2A7|GLPB	sp|Q94VC3|NU1M
sp|O01352|DJ	sp|Q9ZJC4|RL25	sp|B2GI87|CARB	sp|Q03MI3|RECU	sp|P65303|LPPP	sp|A0KHC4|RLMG
sp|Q61880|DMC1	sp|C5PBQ8|RRG9	sp|Q8GY88|SK2	sp|Q8A294|HPPA	sp|A6ZW78|GPI3	sp|Q16B16|SYDND
sp|P23572|CDK1	sp|B6YSH9|PSA	sp|Q5JEG5|TRM56	sp|P45855|THL	sp|Q09928|PPIL2	sp|Q2NWP6|AROQ
sp|O97159|CHDM	sp|B4TIU6|PAT	sp|P83295|GR64C	sp|P22439|ODPX	sp|P93004|PIP27	sp|B2J2G1|HIS4
sp|O75508|CLD11	sp|Q9NPF4|OSGEP	sp|P38491|YPFA	sp|A9MT08|TUSB	sp|B7GFU9|PCRB	sp|Q1CCS6|KEFG
sp|Q8C6S9|CFA54	sp|C5CYY6|NADK	sp|Q9V166|RNP4	sp|Q9Z5H5|PUR9	sp|A9AYE8|GPMI	sp|Q057A5|RL4
sp|Q9D5U8|CNBD2	sp|B7NER0|LLDD	sp|Q4KM65|CPSF5	sp|Q7VXB5|Y1875	sp|B6DD26|TXD08	sp|A6YG63|CLPP
sp|P47746|CNR1	sp|Q27S44|ATPE	sp|B6IN81|RL9	sp|Q8PK31|ARGC	sp|Q48UM6|LGT	sp|Q0VLR3|LEU1
sp|P52194|CLGN	sp|B5R3G7|CLCA	sp|A7HYW1|PANB	sp|Q9Z995|VATE	sp|Q1JL80|METK	sp|Q3YV63|FIEF
sp|Q9VMN5|CH60C	sp|Q9ZPQ8|ACR5	sp|P58590|SOLR	sp|B8G2Q5|KCY	sp|B6DCJ5|TX106	sp|A0PYX6|DEOB
sp|Q91YA8|CLOCK	sp|Q5XHB4|ZNT8	sp|P35941|V	sp|C0PXG9|RLMM	sp|Q02ET9|OPGG	sp|Q2KCN1|NHAA
sp|B1A8Z2|CIB1	sp|A5UC49|EX7S	sp|P95516|IHFA	sp|Q9M8Z5|NSN1	sp|B1YB29|DAPAL	sp|Q8D825|Y3166
sp|Q8BWY9|CIP2A	sp|Q5HT53|PPK	sp|Q47EF3|ACPS	sp|P58814|APGM	sp|O27545|SEPS	sp|Q63QJ0|FTSL
sp|Q9D995|CNTD1	sp|Q54RA8|ATPO	sp|Q83HW8|NADE	sp|P08354|GE	sp|Q82ZT8|RBSU	sp|A5F6D7|Y2901
sp|P05371|CLUS	sp|Q390P5|ACDH3	sp|Q6MAG4|ACPS	sp|Q6G9I8|TRPF	sp|P44639|RNT	sp|A8Z464|NUSB
sp|Q62927|CNGA1	sp|Q971W7|GATE	sp|A9VRC6|FABZ	sp|P59463|CYAY	sp|P29285|Y6063	sp|A2RG93|XERDL
sp|A1Z7Z9|CP131	sp|P9WQB1|DHA	sp|Q9CM14|LNT	sp|P77473|YLAB	sp|P73971|AMPA	sp|P38523|GRPE
sp|Q6E3C7|CPB1	sp|Q9E6Q0|CVC1	sp|Q54C70|ODPA	sp|B0V8M8|AROK	sp|B0JHH4|MURC	sp|Q8FM44|DCD
sp|Q8TEY5|CR3L4	sp|B7HRN9|PFKA	sp|B2HNW1|Y539	sp|A3CWF5|HIS2	sp|Q9CWY8|RNH2A	sp|Q7N5I5|NQOR
sp|Q9UPN4|CP131	sp|B2I3G6|MOBA	sp|P9WLH9|Y2226	sp|A4GCK8|HEMA	sp|Q8X715|GNTX	sp|Q4FUF6|RL3
sp|Q9NR63|CP26B	sp|A8G739|RPOA	sp|A8E7G5|SFXN4	sp|Q4A127|HSDR	sp|A6U9I7|ANMK	sp|Q9Z9G5|PMP1
sp|Q03060|CREM	sp|Q1Q8V3|NHAA	sp|Q8S3U9|SEC5A	sp|B5E266|IF2	sp|A0Q128|NRDR	sp|Q58340|CBIC
sp|Q9VVU5|CSN1	sp|Q46386|CSME	sp|Q5X7G9|Y636	sp|B1XH87|YOBD	sp|Q67YT8|RUS4	sp|Q493R2|LEUC
sp|Q8BIW9|CTF18	sp|Q5Z5C9|BURPB	sp|Q8HVK6|NDHI	sp|P9WFQ3|Y1421	sp|P12655|PTS3B	sp|C5C8X5|SYC
sp|O19010|CRIS3	sp|A9MT09|TUSC	sp|Q9K8H3|MAF	sp|B3TN47|ATPF	sp|P38334|TRS20	sp|Q2VBN3|3SX3
sp|P49025|CTRO	sp|O44410|RRP8	sp|Q5VKP6|NCAP	sp|Q8K1P9|FADS3	sp|A9WSW5|EFTU	sp|B5FMI4|GCS2
sp|Q28092|CYLC2	sp|P00555|KKA5	sp|Q3Z2K0|PURT	sp|Q8FNZ9|HIS6	sp|B1IXR3|NUOK	sp|Q9KGJ4|RL25
sp|Q9V345|CSN4	sp|Q9D1U0|GRIFN	sp|Q5UQ41|YL794	sp|Q6HDE5|URK	sp|Q68RJ9|CART	sp|A0LVJ8|MURI
sp|O75718|CRTAP	sp|Q9VPT8|CPSF4	sp|Q970U9|ARLY	sp|B1XI84|RS4	sp|A9A059|MOBA	sp|Q6FFH9|TSAC
sp|E9Q9F6|CTSRD	sp|A9R095|ARNB	sp|P22346|PEPX	sp|B9JZ39|PTH	sp|A9AFC0|UBIE	sp|B2TW33|GLPB
sp|Q9YGW7|DAZL	sp|P11311|ADP1	sp|A5FEA5|PIMT	sp|C1DHS2|UBIE	sp|Q485J2|RISB	sp|A9QZ09|HEM1
sp|Q95LI0|DB118	sp|A8EXZ6|MURC	sp|Q8XA10|RLUA	sp|Q9DEP1|MYG	sp|B2B720|RRP36	sp|P04700|ZEAX
sp|P56702|DBIL5	sp|B7M119|LEU1	sp|Q58416|Y1010	sp|Q87DS5|PRMB	sp|B1J0D5|RSMJ	sp|Q57RB0|GSIC
sp|Q7QIQ6|CUE	sp|P0A039|GLN1A	sp|P61289|PSME3	sp|B5Y232|ISPH	sp|P08826|CHA1	sp|B5Z9W5|TPIS
sp|B4LCX4|CUE	sp|Q8PQ47|TRPC	sp|A0KMY0|YQGF	sp|Q5RBQ7|CDO1	sp|P75952|COMR	sp|P78704|ACR2
sp|P35662|CYLC1	sp|P09118|URIC	sp|B9G125|GDT15	sp|A3N094|Y730	sp|A4VZZ0|CAPP	sp|B3PKX8|HFLD
sp|Q9VNV3|DDX1	sp|B2FIC0|DAPE	sp|Q5QZ16|BIOB	sp|Q6PLK3|AOFB	sp|Q88AI5|MSRA	sp|Q6A7W9|NADK
sp|P26196|DDX6	sp|Q8G1U5|CCME	sp|Q3BUL6|PANB	sp|O68273|DUSC	sp|Q52028|BPHA	sp|A9C3D0|SYFA
sp|Q9Z2K0|DEDD	sp|Q66654|VG52	sp|Q9JV42|PTH	sp|P24766|A41	sp|A3MIQ3|RLME	sp|Q4QQS8|NUP85
sp|Q24306|DIAP1	sp|O07347|SRP54	sp|Q86U28|ISCA2	sp|B7GPV9|EFP	sp|Q80HV7|A12	sp|A9L9A4|RBL
sp|Q9NSV4|DIAP3	sp|B3QNS6|COBT	sp|A7ZYQ0|RLMKL	sp|Q03YJ0|MSCL	sp|B2J9T1|PAND	sp|Q9I2U7|SYC
sp|Q9VHP0|DDX3	sp|Q1QRZ1|MNMG	sp|Q14AI0|DCC1	sp|A1WL78|ERPA	sp|Q9CPZ6|ORML3	sp|Q9HY07|FER1
sp|P48608|DIA	sp|Q68WK6|ODP2	sp|P55605|Y4OT	sp|B6JZ70|SDHF2	sp|Q17LR9|MED20	sp|B7M844|LPXK
sp|Q5W5U4|DDX4	sp|B5YUQ6|NIKR	sp|Q2A3Z1|PLSY	sp|P69552|PSBH	sp|Q12408|NPC2	sp|Q9AIX7|BOXB
sp|Q96EP5|DAZP1	sp|Q1GXD6|IF2	sp|Q8NY28|Y408	sp|Q8X716|BIOH	sp|Q0I8Y1|DCUP	sp|A3CQZ8|Y2241
sp|Q804A9|DAZL	sp|Q9X814|COX2	sp|B5FGC4|CCME	sp|P16602|ATI	sp|B1Y828|NUOB	sp|P59647|FXYD5
sp|Q9NQZ3|DAZ1	sp|B5RM04|SYDND	sp|B9NBE5|CSPLL	sp|C5C0I6|RL22	sp|P94316|DHE2	sp|A5U4Y2|HTPG
sp|Q9Y6K1|DNM3A	sp|P43884|PLIN1	sp|Q1MIE0|RL4	sp|Q4UMS8|RL4	sp|E5R1Z3|NPIIB	sp|Q98N54|RL2
sp|O01382|DRICE	sp|Q9RS06|Y2321	sp|B0JL16|CYSC	sp|C5M6Z4|MDM10	sp|P63021|NFUA	sp|Q07849|VE2
sp|P50570|DYN2	sp|Q2LR39|RSMH	sp|Q2JPY4|PSBU	sp|B1Z939|F16PA	sp|C4XH52|PLSY	sp|Q2JHS3|RNPA
sp|Q9NYC9|DYH9	sp|B0VLZ6|RPOB	sp|A9L3I4|CMOB	sp|Q8FL67|MURE	sp|P43541|YFG3	sp|Q89XE9|RS211
sp|Q86YF9|DZIP1	sp|Q57696|CHMU	sp|B4U6B2|THIE	sp|Q88Y23|MURE	sp|P17446|BETI	sp|P35757|HIFB1
sp|Q01094|E2F1	sp|A6X1X8|FABH	sp|P73248|DHPS	sp|Q1R8Z2|FCTA	sp|Q62MM5|LPTD	sp|P9WFI4|Y756
sp|Q9UII6|DS13B	sp|B2S3C9|TPIS	sp|A6VMZ1|APT	sp|Q3SK38|ISPD	sp|Q99LS1|MMAD	sp|B4T4H2|DEOB
sp|P28515|ELT1	sp|A5UCK0|CCA	sp|Q7WNY6|LOLB	sp|Q06502|RPOA	sp|Q97S36|SYFA	sp|A1K421|RECR
sp|Q23651|ELP3	sp|Q9Y7U3|GEP4	sp|B4TWZ4|YCJF	sp|B6JLL3|ISPG	sp|Q1QZX2|RECX	sp|Q56561|UREG
sp|Q9HB65|ELL3	sp|Q5PKA7|THIE	sp|P61888|RMLA2	sp|P68025|HBE	sp|Q5E9P6|BSCL2	sp|Q92RP4|MUTL
sp|P07903|ERCC1	sp|Q9ZZ62|ATP6	sp|B2K5L3|ARNA	sp|Q8EPH7|RNH3	sp|P0AGB6|RPOE	sp|P0C1C1|PLY2
sp|P28750|EXU	sp|A7MNK0|PTH	sp|Q80V72|IP6K2	sp|P0A0I9|SIGA	sp|B5F845|ASTA	sp|A1AGS9|PCKA
sp|P41161|ETV5	sp|B2JGI9|MNMA	sp|Q80TS8|SE1L3	sp|B0U5V4|PHS	sp|Q2LUS9|ISPD	sp|B0BVZ4|YIDC
sp|Q05201|EYA	sp|Q9A3N5|Y3167	sp|Q59678|GALE	sp|B1J1K1|SPRT	sp|A1DM79|P20D1	sp|Q5FB24|URE23
sp|P91420|GLC7D	sp|Q43161|CAMT	sp|Q66H50|FACR1	sp|C1G2I2|KEX1	sp|Q9FID0|GL114	sp|P24444|UL95
sp|Q8NEA9|GMCLL	sp|Q6G2Z0|RL17	sp|B8H427|DNAE2	sp|Q8G5R9|Y935	sp|Q5HDU6|FEMX	sp|C3PHK3|GCST
sp|Q08378|GOGA3	sp|Q6AXU3|I20L2	sp|B2TWF5|ARLY	sp|Q4A782|RL9	sp|A8A2Y8|HDA	sp|Q9D0S9|HINT2
sp|Q8TDB8|GTR14	sp|B1W3P6|SUCC	sp|Q8XKI1|Y1414	sp|Q1XGV4|ASIP	sp|Q3ZBJ0|ENY2	sp|B1W506|NUON3
sp|Q9DAN6|GTSF1	sp|C3LLS9|Y1188	sp|C6BTU7|F16PA	sp|P10057|HBA	sp|Q0SHZ5|TRPC	sp|Q5N1P7|CLPX
sp|Q8I8W7|FEM3	sp|P59143|RR4	sp|B1LSP9|MINE	sp|Q7NVF3|RISB	sp|B5Z2T9|YAII	sp|Q8NWD0|GCSPB
sp|Q14320|FA50A	sp|Q5F9Z2|LPXK	sp|Q18P97|UCP1	sp|Q50049|DUS	sp|Q08255|MGLB	sp|Q07UC8|RL20
sp|Q91XW8|FKBP6	sp|B1W5Q9|KATG	sp|P69718|REV	sp|B0TQP2|LPXC	sp|Q8P7L2|EX7S	sp|Q8KG11|EFP
sp|Q17388|FER1	sp|P47258|Y012	sp|A8Z2N1|THII	sp|Q12080|NOP53	sp|Q4UXM1|RUVC	sp|P06716|CEIA
sp|Q5SXJ3|FANCJ	sp|Q9C7W2|ERF61	sp|B7HDW0|RNH2	sp|Q9CX00|IST1	sp|B7KBA7|QUEF	sp|Q9DB40|MED27
sp|P34691|FEM3	sp|Q7VRD2|RNH2	sp|Q2F5J3|PYM	sp|Q8SV54|Y707	sp|Q253Y0|RSMH	sp|Q3M882|RSMH
sp|Q9NPI8|FANCF	sp|Q96576|PME3	sp|Q6MAK3|ATPF	sp|A7EYZ4|DRE2	sp|A7ZAH2|IOLJ	sp|Q84294|VE2
sp|P05369|FPPS	sp|P26891|IL2	sp|A1RGF7|CYSD	sp|P9WKG7|ISPE	sp|P04045|PHSL1	sp|Q9YB30|IDI2
sp|O95633|FSTL3	sp|A9M3D9|NUOD	sp|C1AY16|RL25	sp|P53589|SUCB2	sp|B7LPN4|NUDL	sp|Q8E7Z4|DNAA
sp|Q08605|GAGA	sp|A8A9Z2|HIS3	sp|Q5L8A9|RL3	sp|Q5RF10|CATA	sp|Q8HVR5|NDHI	sp|P76318|YEDK
sp|Q63247|FOXJ1	sp|Q891Z7|RUVA	sp|Q8PEX3|TATB	sp|P64894|Y1855	sp|A5GMT2|GSA	sp|P71017|GBSB
sp|Q8I8U6|FEM3	sp|A5UH22|RL11	sp|P94269|RL23	sp|P0C2C8|ATP7	sp|Q9R1A9|TREX2	sp|A3N6P6|LSPA
sp|P35584|FOXA3	sp|Q82WM5|HIS4	sp|P23575|GRPE	sp|O35696|SIA8B	sp|P45932|YQBP	sp|Q6NBB5|Y913
sp|G5EEN4|GCK3	sp|B2K5P7|KEFG	sp|B5F6A3|PLSY	sp|Q9S3V1|VIOA	sp|B4T300|YCEH	sp|B6J395|DAPF
sp|P19440|GGT1	sp|P95504|PCBB	sp|Q0T880|SPED	sp|A5WFC8|RUVA	sp|A7N9D1|TRPA	sp|Q7V3C2|NADK1
sp|O18412|FZO	sp|Q9CY02|AHSP	sp|Q9CD45|KPRS	sp|C0PYK6|ISCR	sp|Q4FQ44|TRMD	sp|Q8LFL8|LSM1B
sp|O35969|GAMT	sp|P60607|CHB3	sp|B5QZ97|ACTP	sp|B7HHQ8|GPDA	sp|B7MG93|AROC	sp|B4S3F3|F16PA
sp|Q9JHE4|G3ST1	sp|A4VSN1|RS12	sp|Q9KQ15|FLGJ	sp|B3TNB8|PSBD	sp|Q3AET6|GCSH	sp|Q113K0|DUT
sp|Q9XYP7|GCP2	sp|Q0ADD6|MNMG	sp|P33375|MBHS	sp|D3SQW0|NNRD	sp|Q3IHY7|GLSA	sp|Q5HDJ2|Y2360
sp|O35952|GLO2	sp|P20642|P4A	sp|Q9ZH99|IDH	sp|Q2T9V8|DTD1	sp|P30024|U16	sp|B9DI94|RNPA
sp|Q99N64|GMCLL	sp|Q5LX98|ISPE	sp|O74168|MANBA	sp|A0KZM0|RL19	sp|P56740|FOLB	sp|P02957|PSBA
sp|Q5J2D6|GGNB1	sp|Q9PLM5|SECA	sp|Q16C60|THIG	sp|E1UV19|BIOW	sp|Q1CNJ0|WZYE	sp|Q8TWP6|SYK
sp|Q6GVH4|GGNB2	sp|P0AFJ7|PITA	sp|P9WMR6|IXTPA	sp|Q36425|NU6M	sp|Q02DE0|YIDC	sp|A8A3H5|RECX
sp|Q80WJ1|GGN	sp|B9KBJ8|RL1	sp|O70559|SPR2H	sp|Q0HXH1|PYRG	sp|B9JXS3|PANB	sp|Q6UDI4|MCP
sp|P47806|GLI1	sp|P0CY62|CO73	sp|Q0A7F4|PSRP	sp|P49099|CYB5S	sp|Q0HLD7|TORD	sp|B0BTT2|NDPA
sp|Q95ZK7|GLD3	sp|B6IBB9|SUFS	sp|P05325|HIS4	sp|Q7MYW6|F16PA	sp|O33523|FMT	sp|Q1LX49|LCHN
sp|P22492|H1T	sp|Q5RF46|NSG1	sp|Q9HFR7|RL36	sp|A2SL82|ACEK	sp|B0RPI5|MSCL	sp|P77874|NIFD
sp|P84244|H33	sp|Q5V4Q4|SUCC	sp|B4ET09|FTHS	sp|P20331|ENLYS	sp|Q93LK7|GERQC	sp|A9KGR6|RPOZ
sp|P70619|GSHR	sp|Q86E67|DRE2	sp|A1KJ75|ASSY	sp|B2KA77|KDPA	sp|Q9ZUI6|AP1G2	sp|P96122|MTNN
sp|P27661|H2AX	sp|A8G690|TRMD	sp|Q5HGP2|SEPF	sp|I3R9M8|NARH	sp|O13981|EMC1	sp|Q7MLV2|SYS
sp|Q05831|H1L	sp|A4X5V3|PDXS	sp|Q8Z125|ARCA	sp|Q8CCJ3|UFL1	sp|P0CF29|INSB6	sp|A6L5H1|PYRDB
sp|P22975|H1L	sp|A4H7T9|NNR	sp|B5BLL5|RIHC	sp|B2FMB6|CCME	sp|Q932F7|SDRE	sp|P58384|TUS
sp|P42859|HD	sp|Q31XK5|RLMD	sp|Q5HP96|Y1017	sp|Q3KA81|LOLA	sp|A5FYS5|RLMH	sp|Q8EGF2|Y1652
sp|G3N131|H11	sp|Q86LA2|EIF3L	sp|B9MR36|DEF	sp|Q2Y5S3|UBIA	sp|Q9D7E3|OVCA2	sp|B5FBQ6|NSRR
sp|Q4U2R1|HERC2	sp|P49914|MTHFS	sp|O82499|IF1C	sp|B7MH94|METE	sp|Q3UHB1|NT5D3	sp|A5UL61|KCY
sp|Q6PAV2|HERC4	sp|C7P363|COFC	sp|A2RKQ0|TRMFO	sp|A0QBE6|KDC	sp|Q83LK8|RUTD	sp|A6RGF3|MTLD
sp|P26928|HGFL	sp|B8ZU74|FGD	sp|O03538|CYB	sp|P06665|VIRC1	sp|Q59291|DHAS	sp|P27222|VE2
sp|P30681|HMGB2	sp|Q9Q0L7|NEP	sp|A0QIQ1|NRDR	sp|Q5L416|RL16	sp|B8EIS2|ACKA	sp|Q0IEN3|TRMB
sp|Q9VUW9|HIP14	sp|B0K889|DEOD	sp|Q08BY1|MED17	sp|B1ZHP3|URED2	sp|Q4P6D5|SWC5	sp|P06479|KITH
sp|Q9VE87|HMW	sp|Q3STD7|CCME	sp|Q8NMQ1|CLPS	sp|Q1RDB2|OPGC	sp|Q12P74|YCIB	sp|Q3UCV8|OTUL
sp|Q9D4G2|HSF2B	sp|B9MEQ7|PYRG	sp|B7NIE2|FABZ	sp|P16870|CBPE	sp|Q84ZA1|DRE2C	sp|P09061|ODBB
sp|P35306|HSP1	sp|P58259|NRDR	sp|P17780|TGB1	sp|Q8ZQ07|THIK	sp|A1RPQ7|AROK	sp|Q03131|ERYA1
sp|Q9BSE4|HERP2	sp|B0BW04|RSMG	sp|A5F1V9|Y2054	sp|Q0T6V3|YBGL	sp|Q3ZYM5|GATA	sp|B7M038|KBAZ
sp|Q03933|HSF2	sp|B2SJG3|CH10	sp|Q9NYF3|FA53C	sp|Q75E61|ATG4	sp|Q9HTH8|LCDH	sp|B7J8I7|FPG
sp|P60008|HILS1	sp|G3KIM3|LCDB	sp|B2SFM9|GLGC	sp|B7I4K8|MNMA	sp|P09260|GH	sp|Q3B1L6|PIMT
sp|O01367|HOW	sp|P28944|PORTL	sp|O97395|CLAPI	sp|A4SGM5|MUTL	sp|Q8DE49|RL14	sp|B0BTF1|RSMJ
sp|P02828|HSP83	sp|O27572|TRUD	sp|P36851|CAPSH	sp|Q97NQ7|RPOB	sp|Q6BND2|CET1	sp|Q47JU2|METX
sp|Q9QYL0|HILS1	sp|A1RMH7|PLSY	sp|P27756|AGAL	sp|B9KBR9|BIOB	sp|B2I2A2|ISPD	sp|Q31U98|FDHD
sp|P52927|HMGA2	sp|A8Z044|WHIA	sp|Q1MLT8|PYRD	sp|C0MAN2|MIAA	sp|Q31BW9|DNAA	sp|Q9CI64|DBH
sp|P06866|HPT	sp|A1JT88|FABV	sp|P10621|IPNS	sp|B8ZNK7|RECX	sp|P24146|LEC4	sp|P66764|METK
sp|Q9VFJ3|HTRA2	sp|Q8TR73|COOS2	sp|P16860|ANFB	sp|B5EXG6|THII	sp|P11235|HN	sp|Q8L5J1|MAN4
sp|Q02645|HTS	sp|B8JDY7|GCSH	sp|P35971|HEMA	sp|A7X111|MNTH	sp|B0RDP8|RSMG	sp|P77961|GLN1B
sp|P31310|HXA10	sp|Q7U6M8|AROB	sp|A6TCF1|ISCS	sp|Q319F9|PYRF	sp|B2KA26|IHFB	sp|B7M723|MURI
sp|D3Z4R1|HFM1	sp|Q9MAB3|NOP5B	sp|A4WCR1|NUOH	sp|P71311|YAIS	sp|A0KWW2|LOLA	sp|B1L268|WHIA
sp|A2BF66|HORM1	sp|B0RHC2|RL20	sp|P0CG95|Y814	sp|A6WNG2|CRCB	sp|Q0VMD7|PSD	sp|Q58759|TRUD2
sp|P16627|HS71L	sp|Q64929|VP4	sp|A2S129|LEUD	sp|Q57854|HIS6	sp|Q6D4Q8|Y2332	sp|O96553|C1TC
sp|P83183|HSPC	sp|A0LDT6|HEM1	sp|Q5LWK0|SECA1	sp|A6H7I7|F110D	sp|P26201|CD36	sp|Q2J323|HRCA
sp|P31270|HXA11	sp|B3NIP2|NUBP2	sp|Q975M4|GCH3	sp|Q8DKS3|AROB	sp|Q6F7R5|RL2	sp|A6H5F9|RPOB
sp|Q80XI3|IF4G3	sp|B3PWT7|RL18	sp|Q6BX32|TRM61	sp|Q65I79|Y2355	sp|Q79ZY2|OATA	sp|P80270|HBA
sp|O35594|IFT81	sp|A2C0Y4|HEMH	sp|Q7VLS2|Y1349	sp|B8ZP15|SPRTL	sp|P55425|Y4EB	sp|Q06AU9|PNMT
sp|P16598|IL1A	sp|P0A2F8|CITN	sp|P00898|TRPE	sp|Q7M715|TR117	sp|Q9PDU0|KDSA	sp|Q3MA53|MIAA
sp|P51592|HYD	sp|A9M393|Y698	sp|B1Y3P5|FPG	sp|Q5WFT2|ISPT	sp|P16195|NRAM	sp|Q688J2|LAX2
sp|Q8K337|I5P2	sp|B0TZJ8|GCST	sp|Q7N6T6|TOLB	sp|A7ZBE9|NUOH	sp|A0RHE0|MUTL	sp|A0KV49|QUEA
sp|P27605|HPRT	sp|A2RCT2|ACPS	sp|Q7W3A9|ATPG	sp|Q8P1C5|RPIA	sp|P50012|ATP6	sp|Q327W0|ALR
sp|Q9VRX6|INX4	sp|Q6A6L7|EFTU	sp|A9MGT6|RIMM	sp|Q64YH3|Y706	sp|Q3KRG3|TSR2	sp|P81491|SAA5
sp|E2RSQ2|HORM1	sp|B7MGG7|KUP	sp|A6TWN2|COAX	sp|Q4UVM9|Y1831	sp|B0BTD3|ILVC	sp|Q8D2L8|SLYA
sp|Q00613|HSF1	sp|Q8P8E0|QUEG	sp|B8CWZ1|GPDA	sp|A8FD77|TRMFO	sp|Q32A18|UBID	sp|Q0BWV3|HTPX
sp|P86204|HSP72	sp|Q72SX8|ATPE	sp|P03471|NRAM	sp|O49459|NAC73	sp|Q7K1Z5|UFC1	sp|P0CAP7|RIR2
sp|P31269|HXA9	sp|Q72NP0|COAX	sp|P25384|YC21B	sp|C4ZZA4|ASTC	sp|Q5GVG9|YEGS	sp|A5EKL4|RECO
sp|P83211|HSP1	sp|Q9GLK4|ANFB	sp|B1XU63|Y645	sp|P65317|LPRH	sp|Q20Z24|PURA	sp|P22564|RIHC
sp|P48598|IF4E	sp|A4WV81|KDUI	sp|B3H2U3|DAPE	sp|P0CP34|NST1	sp|A7FI51|Y1954	sp|C1DKY9|CRCB
sp|Q2KI92|IMP2L	sp|A4TJN9|LOLB	sp|Q74FY7|EFP1	sp|B2RGM5|DNAA	sp|Q8Y723|YQGF	sp|Q52966|Y998
sp|O60271|JIP4	sp|B0R6U5|IF2P	sp|B7MR93|TRMA	sp|P21529|CBP3	sp|Q9SXE1|GSOX3	sp|Q2U6P1|BGALB
sp|Q9ESK4|ING2	sp|A8EZV9|MNME	sp|P39647|CYSL	sp|A2C698|ANMK	sp|A8LSF5|IHFB	sp|Q7VIU0|RUVA
sp|P17491|INHBB	sp|P18592|VIRD2	sp|P01211|PENK	sp|P39154|MNTP	sp|Q1H4S0|MURA	sp|A4XGB8|BIOB
sp|Q9QY05|INSL6	sp|P29696|LEU3	sp|Q5WEC6|THII	sp|P95006|VPB19	sp|A9ET18|NUSB	sp|A9MFP2|MUTL
sp|Q9GZV4|IF5A2	sp|Q1QZ39|COQ7	sp|P15436|DPOD	sp|C3MCF1|MOAC	sp|Q1BH36|RS6	sp|A6U4C1|NREB
sp|Q9V427|INX2	sp|Q8Y232|PUR9	sp|Q667T6|PCP	sp|Q9UN81|LORF1	sp|B2XWJ4|NU6C	sp|Q8EAC4|Y3983
sp|Q9XTN2|IRS1	sp|Q9R9U0|SRPS	sp|A7GZ96|SSRP	sp|P20496|H2	sp|A3PCH3|CCSA	sp|C0SP99|YCIB
sp|P51460|INSL3	sp|B2SFE4|TRMD	sp|B0SRZ1|SYS	sp|A1UUD2|DAPE	sp|Q5F9J2|PYRF	sp|B2VCE5|RNPA
sp|Q9D8B7|JAM3	sp|A4W5R9|NSRR	sp|Q9R0W5|ASIC5	sp|Q9CBQ0|RIR1	sp|Q14FA8|NU4C	sp|Q3YZ43|EX7L
sp|Q6RHW0|K1C9	sp|Q492E3|MQO	sp|Q01838|P60	sp|A2S290|SURE	sp|P33651|BLAA	sp|C6DAJ6|LPXB
sp|B7NZ88|KATL1	sp|P36815|VE6	sp|Q66627|UL87	sp|Q9PQP4|RL18	sp|P73448|NARB	sp|P12073|RPOA
sp|Q8BMY7|ISK2	sp|A3N575|LIPB	sp|A7H4Z6|PYRF	sp|A7Z380|Y1092	sp|B1LEV4|YNFA	sp|B4Q9Z1|CTU2
sp|Q9QYE5|JAG2	sp|P14546|COX3	sp|C4ZBF3|RBFA	sp|Q661P2|LUXS	sp|A7ZI98|ACDH	sp|B0KND7|ISPE
sp|A2AAE1|K1109	sp|A9IFQ1|FMT	sp|P0ABJ4|CYOC	sp|B4RLL1|Y1021	sp|B1ZC90|SYA	sp|A4IZF1|RSMA
sp|Q6PCM1|KDM3A	sp|Q1J9Z2|TSAD	sp|B1XSU7|MURA	sp|C4K0V8|RL13	sp|A5ELL1|RL18	sp|Q1CAC8|RLMC
sp|Q9D2H2|KAD7	sp|Q5NYJ9|ISPD	sp|Q46259|GP1D	sp|Q7VLY3|SSTT	sp|A7EM16|ATG17	sp|A3MR36|COAX
sp|P29375|KDM5A	sp|Q55891|PCYA	sp|Q48F75|ACCA	sp|B0TWU1|GLMM	sp|A6LMS2|NRDR	sp|B9KHF1|PYRG
sp|P09208|INSR	sp|Q8ZJS4|MOBA	sp|C0PW17|TRMD	sp|Q0S319|Y6290	sp|P21911|SDHB	sp|Q8CJH2|DAB1
sp|P05154|IPSP	sp|E0J5J4|KDGK	sp|Q2SCH1|RLMKL	sp|C7TC36|DIVIB	sp|B5EZ54|WECG	sp|P02407|RS17A
sp|P22612|KAPCG	sp|B8J8E0|RSMH	sp|Q54UK7|HSL51	sp|Q9W495|PGAP1	sp|B6EM14|PLSY	sp|B7J1T7|MGSA
sp|O75525|KHDR3	sp|C3P5P7|Y4008	sp|O19992|RR4	sp|Q02766|COX1	sp|Q9XB53|KDUI	sp|A8GWH4|DAPF
sp|Q8NHM5|KDM2B	sp|P0A402|PSAF	sp|A0KBH9|GATA	sp|B7VM70|RL7	sp|P33937|NAPA	sp|Q5AK51|SFL2
sp|Q5XI63|KIFC1	sp|P53781|TTP	sp|B4S6E6|ATP62	sp|B5E7F9|RPOZ	sp|P64105|FABA	sp|Q0BS04|DAPF
sp|Q80VJ8|KASH5	sp|P39358|YJHG	sp|Q1JIN6|RSMA	sp|B2RYZ5|ENY2	sp|O81772|PER46	sp|P29832|VIE3
sp|P11346|KRAF1	sp|P0A4V0|NEUA	sp|Q04U30|RBFA	sp|Q6LRB9|PSRP	sp|A9B412|RL3	sp|Q9E6Q5|AN
sp|Q24368|ISWI	sp|B4EEY5|ATPF	sp|Q05495|HBEAG	sp|A5VN89|IHFB	sp|Q9P3T9|BSD2	sp|Q5HIE7|SYE
sp|O44408|KGB1	sp|Q5NE91|NHAA	sp|A8F720|GLGA	sp|Q4QM93|DXR	sp|Q99W73|SYC	sp|A8G1D8|RL14
sp|P11438|LAMP1	sp|A1KNP6|LPQB	sp|Q5M4Z6|HTPX	sp|Q9Y6H1|CHCH2	sp|Q8X8J3|RLUC	sp|Q4L6M1|ARGR
sp|P16621|LAR	sp|P52052|YGGR	sp|O31560|YFIR	sp|Q4LAJ3|RLMH	sp|Q8FIR3|MTOX	sp|A3PEU1|ATPF
sp|Q8I7C3|LASP1	sp|Q9T0J6|DUS3L	sp|Q0HJY5|Y1554	sp|Q57267|DBH	sp|B8ZRR3|DAPA	sp|P33513|NU6M
sp|P08928|LAM0	sp|Q55FQ5|PSIS	sp|P29194|CAPP2	sp|Q4L446|MNHD2	sp|Q820Z9|TRMA	sp|P9WP61|CRCB2
sp|P04201|MAS	sp|O75843|AP1G2	sp|B8CIL6|Y674	sp|B1KN02|MURI	sp|P33643|RLUD	sp|A4YD91|GSA
sp|B4KVI7|MAEL	sp|P54439|YRKL	sp|Q9KNT4|CAPP	sp|A7NE94|RLMH	sp|Q8FDI3|DSBI	sp|A6XGL0|YJEN3
sp|Q8BVN9|MAEL	sp|Q6L8F7|ZIP7	sp|Q5HZA6|PPCEL	sp|P24496|FER	sp|Q5XAD5|GRPE	sp|Q07M65|DAPA
sp|E7FE13|LGR4	sp|Q3B218|RS20	sp|Q73C24|ADDB	sp|B8H4D6|RL23	sp|Q6GJ43|MNHE2	sp|O83079|Y036
sp|B5DRY3|MAEL2	sp|Q02T55|RPOA	sp|Q9VM08|GR28B	sp|Q73IG2|ATPE	sp|Q68XF6|QUEA	sp|Q39LH8|HOA4
sp|Q7KNS3|LIS1	sp|C7GT24|CBP4	sp|A4J0Q6|PTH	sp|Q7VGK6|TPIS	sp|P55997|RNPA	sp|Q8XAA3|YRAN
sp|P53666|LIMK2	sp|B8HWS1|RBFA	sp|A3DLT5|RISB	sp|Q92AY5|MEND	sp|B5QV77|RECX	sp|Q9CRC3|CO040
sp|P30730|LSHR	sp|B5RMW0|TSAD	sp|A2C5M1|Y024	sp|A4VUD2|ADDA	sp|Q7W3V9|AROQ	sp|Q852K5|SAP6
sp|P48679|LMNA	sp|B2IX54|PUR9	sp|Q63PC7|ADC	sp|Q8K9R3|ACPS	sp|P22337|STAD	sp|Q8C7X2|EMC1
sp|Q96M69|LRGUK	sp|Q67JI5|COAX1	sp|P65422|MQO1	sp|A1JR77|MTGA	sp|Q6N5A1|RL9	sp|A4WCR6|NUOB
sp|B3MZY6|MAEL2	sp|Q6FL77|TRM61	sp|O34526|SYA	sp|P0CQ49|RM27	sp|B9L131|SYS	sp|B1VZN5|AMPA
sp|P20794|MAK	sp|Q71YA9|MGSA	sp|C7GLH7|RSB1	sp|Q15TV2|RLMI	sp|P98082|DAB2	sp|P55511|Y4JK
sp|O88735|MAP7	sp|A5FN06|RL6	sp|Q9CQA8|CEP19	sp|B1LD08|RUVC	sp|O34441|YLOC	sp|B7NUG6|ARCA
sp|Q9BXT6|M10L1	sp|Q1R6U6|YGIB	sp|D2AA19|PAGP	sp|Q7A5Y4|CDSA	sp|Q96WK6|TPS1	sp|Q03587|RPOB
sp|Q8TC57|M1AP	sp|Q47005|NAC	sp|O48965|IDI2	sp|B2IAW3|RUVC	sp|Q99N99|S5A2	sp|Q1GYZ9|MURD
sp|Q99MV5|M10L1	sp|P00247|FER	sp|B7K9M6|RUVB	sp|B7L5X8|RSMJ	sp|Q976H4|HEM1	sp|A2SJF9|SECA
sp|Q5RGE4|MEIG1	sp|A5IKW2|MURA	sp|P38582|CB2I	sp|Q2P1N0|RECX	sp|Q4ADK7|CFDP1	sp|Q9SXC9|MNS5
sp|Q08D62|MAEL	sp|Q3A4N4|PIMT	sp|O82922|FINO	sp|P25816|PROF1	sp|Q6BJ82|EIF3J	sp|Q5F5A8|GPDA
sp|Q6P0Q8|MAST2	sp|B0BTF3|DAPE	sp|Q46IK7|RIMM	sp|Q9ZJY5|SYA	sp|Q9KIP9|AGAS	sp|P0CN71|FIS1
sp|P20382|MCH	sp|Q54N49|INO1	sp|Q3JT35|AROC	sp|Q8FMI3|ISPD	sp|B5FPP3|RHAA	sp|Q9LS46|ALMT9
sp|Q6AYL6|MIEAP	sp|Q81ZZ8|UBIE	sp|Q5T200|ZC3HD	sp|A4IN63|XPT	sp|Q9PH52|RLME	sp|Q1RDC8|GHRA
sp|Q8BRM6|MEI4L	sp|A0K4B3|RPPH	sp|A0LUK5|RUVB	sp|B7USA1|IF3	sp|B7NSH3|GSH1	sp|P44222|Y1498
sp|Q16626|MEA1	sp|Q8G4E8|DUT	sp|Q46L14|DAPF	sp|A1USI9|FABH	sp|Q2J781|NRDR	sp|A3PBI4|CYF
sp|Q5PNP6|MEI4L	sp|P60184|MECA	sp|A8AQN3|TUSD	sp|Q64XV8|MENG	sp|Q91WU4|TMCO4	sp|Q328J9|RS6
sp|Q12866|MERTK	sp|B3LLK7|AIM32	sp|O42991|RL16B	sp|Q0TJD1|MUKF	sp|P9WIJ9|PARB	sp|B1IBM8|Y1181
sp|A2AG06|MEIOC	sp|Q14FD1|PSBB	sp|O03169|ATP6	sp|A6VX35|LEUD	sp|Q2TQ15|NU2M	sp|P40600|LIPE
sp|Q24564|MERH	sp|B2UV79|RL2	sp|A6WX57|HSLV	sp|A7ZNQ8|YEGS	sp|B0CGV0|FABZ	sp|Q9K801|HIS9
sp|Q9V439|MED22	sp|P21819|DIUH1	sp|Q5E3Z9|URK	sp|A6V1P0|ARNA	sp|Q9I0K4|ACEA	sp|D2Y278|H16H1
sp|Q6ZW33|MICLK	sp|Q1DFF8|KUP	sp|Q9H1M0|N62CL	sp|Q47SI8|Y541	sp|Q89869|50510	sp|Q254U7|TGT
sp|P30904|MIF	sp|P49913|CAMP	sp|A1WMU7|LGT	sp|Q053K4|PYRE	sp|A9N6F3|NDPA	sp|Q9FEP8|LGB
sp|Q6AXQ8|MNS1	sp|B3R0X7|KAD	sp|Q4QLM7|RNH2	sp|B8J4Q3|AROC	sp|Q927P0|ECFT	sp|C0RLJ5|RLME
sp|P11717|MPRI	sp|A4W514|FPG	sp|Q92HI8|PPDK	sp|B7IN19|PHNW	sp|A9MZA2|DTD	sp|C3NDW5|IF5A
sp|P54275|MSH2	sp|Q9NZJ9|NUDT4	sp|Q1JGV7|XPT	sp|A6TB30|RUVB	sp|Q1JKF0|ACCA	sp|Q9AAW1|METE
sp|Q9VAY3|MFRN	sp|Q6DE15|B3G5B	sp|O75129|ASTN2	sp|Q7VEQ2|UPPP	sp|Q2YUP1|DNAA	sp|B7LHY3|DEF
sp|Q9JK91|MLH1	sp|A4GBX9|M1	sp|Q87LP1|RECO	sp|A6TS70|MRAZ	sp|Q62MX7|ACEK	sp|A4WUJ2|META
sp|P30307|MPIP3	sp|C7GIN5|ARO1	sp|Q8DHC4|ISPF	sp|Q8YBL4|Y885	sp|Q7SXA5|FRIL	sp|Q2YY39|Y1283
sp|P48612|PELO	sp|P0A8I8|RLMH	sp|Q5M7A7|CNRP1	sp|P0ACQ8|TDCA	sp|Q04JW5|SYA	sp|A1VS93|Y3223
sp|Q8IXK0|PHC2	sp|A1A3A8|ARAA	sp|P27366|SUBI	sp|B0U0Y9|RL3	sp|Q0RRP3|RPOA	sp|Q6ZZY0|CRY1
sp|O88907|PIAS1	sp|Q5RKL5|STEA3	sp|Q89865|VP7	sp|Q7TNK8|ADM2	sp|A5I348|MSRA	sp|C4L8X6|RIMP
sp|P15259|PGAM2	sp|A3DJI1|RS17	sp|B1LVH2|ATPD	sp|A8L6F4|IF2	sp|B2U6V5|MURI	sp|Q9JUV9|Y1114
sp|Q04621|PHI1	sp|C5PA86|ARO1	sp|Q7Z7C8|TAF8	sp|Q8S8C6|BPC4	sp|Q110D2|RL17	sp|A7X1L8|SUCC
sp|Q9BKU4|PHB1	sp|Q8V436|SPIKE	sp|A5FA67|Y4905	sp|B8D9F5|PYRI	sp|Q92BN6|HRCA	sp|Q1WUV3|Y422
sp|Q9HB21|PKHA1	sp|B4SRK8|RECO	sp|Q1MM06|G6PI	sp|O25237|Y495	sp|A2SSS7|SPSS2	sp|C3PMH6|RL7
sp|P14309|PHI0	sp|Q2QD41|CCSA	sp|Q3Y9I4|CLIT2	sp|Q4V072|GPDA	sp|Q9RTH9|LEU3	sp|Q8FP91|MQO
sp|Q8TC59|PIWL2	sp|B8EA68|CMOB	sp|P41238|ABEC1	sp|Q99U75|ODO2	sp|Q5RE82|DPH2	sp|Q74JD5|PPAC
sp|Q7Z3Z4|PIWL4	sp|Q9MA15|Y1796	sp|Q7MIE7|RL31B	sp|C0QVZ7|RL4	sp|B1IP47|MALT	sp|Q16633|OBF1
sp|P08922|ROS1	sp|E9Q6Z5|AUNIP	sp|O68937|TBPB	sp|Q1WS51|CRCB2	sp|Q72IA8|PTH	sp|A2CCN3|HIS7
sp|A2AKX3|SETX	sp|A0PQT3|PSB	sp|Q8PDW3|DDLA	sp|P62317|SMD2	sp|A3NZD0|CYNS	sp|P0DB72|REX
sp|P12757|SKIL	sp|Q6BNQ5|QCR7	sp|A6VFN7|GATB	sp|Q057V1|RNT	sp|Q9Y3A2|UTP11	sp|P07452|CAH1
sp|Q9V3U9|SLMO	sp|Q9VQG2|APH1	sp|Q0CD12|KATG	sp|Q8DDH1|ATPD	sp|B6HZP5|CLPX	sp|Q660W4|HTPG
sp|Q7Z333|SETX	sp|Q4V3E0|AHL7	sp|B7MQP9|YBHG	sp|P9WKB2|Y2484	sp|Q4G360|RK22	sp|P24976|NU4LM
sp|Q9VHI4|SF3B5	sp|B5R7P4|SMG	sp|Q6MAK8|ATPE	sp|Q8MIK9|PP14B	sp|Q1RDT5|MUKF	sp|P17472|GB
sp|Q08648|SG11B	sp|A1RH87|DEOC	sp|O35840|LCAT	sp|O04985|HBL2	sp|Q11132|MAP1	sp|B9W9Z5|LCL3
sp|Q9UHJ3|SMBT1	sp|B5R741|GAL1	sp|Q4ZYU6|EX7S	sp|Q2JIS7|PSBV2	sp|Q8XNI1|UVRC	sp|Q74J27|PYRE
sp|P97698|SMO	sp|Q6L2M4|NADK	sp|C5CGE2|RL1	sp|P0C568|L	sp|P27578|CAPSD	sp|Q2GHA4|MNMG
sp|Q4R7I4|SPA24	sp|Q8NK02|CBHB	sp|C4K0V0|PSD	sp|A3MVZ5|CAPPA	sp|Q9HVF1|MQO2	sp|C0RHH6|COXX
sp|Q9NPE6|SPAG4	sp|B5EQ48|RECX	sp|P49112|DEF2	sp|Q9JM55|TOB2	sp|A0KQY1|ATPD	sp|A1KV56|Y1563
sp|P08689|SHBG	sp|P26642|EF1GA	sp|B9IY88|GPR	sp|Q27957|TPPP	sp|B5Z6T7|DAPF	sp|P39529|YJU6
sp|Q9BZQ2|SHP1L	sp|B6HEJ5|COQ4	sp|A7FUV4|AROK	sp|Q96UP2|NEP1	sp|A9VHU8|GPR	sp|Q8B9Q8|PHOSP
sp|Q9NWH7|SPAT6	sp|Q8FBT4|GLMS	sp|C4LAQ5|ZIPA	sp|A7M920|RK20	sp|Q9UTK2|RM19	sp|P06014|VSI6
sp|Q61473|SOX17	sp|B7UQ77|EMTA	sp|Q2KI43|CAV3	sp|Q29IK4|RM22	sp|P9WLI4|Y2206	sp|Q83MF0|SPEE
sp|Q04886|SOX8	sp|A5GE43|MIAA1	sp|Q1RJR2|Y321	sp|A4WRF5|ALR	sp|Q732N8|TRMFO	sp|Q09735|YA55
sp|Q7YRJ7|SOX9	sp|A0R1Z9|ATPE	sp|B0JGQ4|MNMG	sp|P53446|ALF2	sp|B5BHG7|BIOH	sp|Q45537|COTJB
sp|Q96LK8|SPT32	sp|P00791|PEPA	sp|Q59782|EUTC	sp|B7JMV0|GCSPA	sp|A8G1K1|RIBB	sp|Q326G4|LEUD
sp|A8WZ92|SPE8	sp|Q9PF41|LPTD	sp|Q669Z1|IF3	sp|A2BR32|RL28	sp|B2KEM8|RS7	sp|B7IIT9|NADA
sp|E9QAF0|SPT31	sp|B2AWZ9|ENOPH	sp|C4KZK4|GLMM	sp|A7X1H4|FMT	sp|P29865|COX2	sp|Q9EPL4|METL9
sp|P28646|SSR1	sp|B4RMD6|KDSA	sp|Q318U2|ATPG	sp|C1CT78|XPT	sp|B5YKX4|TSAD	sp|A2CCZ8|NDHO
sp|P30874|SSR2	sp|P16801|UL95	sp|Q1IVS1|RLMH	sp|B6JH85|LFTR	sp|D2PN56|MSHB	sp|Q9NNX9|VCX3
sp|P11378|STP2	sp|P56042|RL17	sp|Q2FVC4|Y2789	sp|B0RWC5|ATPD	sp|Q5H4Y7|ATPD	sp|Q69IF8|PEPA
sp|O97965|STP3	sp|A5UAV4|RL19	sp|B0SM41|PLSX	sp|Q4Q089|MTR1	sp|A6UCS7|TOLB	sp|P0AAY2|BSSR
sp|Q5JUK2|SOLH1	sp|O94584|PSS	sp|Q4G398|ATPD	sp|O74967|VPS25	sp|A8GD62|FABV	sp|Q1CSC6|FMT
sp|P53784|SOX3	sp|A4JHR9|SYDND	sp|P62771|YAEH	sp|Q18K08|PSA	sp|P03901|NU4LM	sp|B2HP45|PYRF
sp|Q3UMC0|SPAT5	sp|A1UDD7|SSRP	sp|A5V3Z0|SURE	sp|Q8LRK8|HDA18	sp|O31332|MURI	sp|A6Q2C1|PYRF
sp|Q9C093|SPEF2	sp|B2JLM6|HOA1	sp|Q02ZT0|DEOD	sp|P0A2K3|SYE	sp|Q87DQ5|SSB	sp|Q32KX9|CB076
sp|Q8C636|SPT16	sp|Q8KEX0|PDAD	sp|A1BJ33|RL4	sp|P77453|HYFJ	sp|Q91XL7|COL	sp|Q4K522|RL11
sp|Q66H17|SPT32	sp|Q82X93|Y395	sp|Q8Z335|PUR9	sp|B1MVY3|TRUA	sp|Q9X929|NHAA3	sp|Q9HNI2|GLN1A
sp|Q5RFF0|SO4C1	sp|Q86TB9|PATL1	sp|B8D8H4|ATPE	sp|Q3V4Q4|Y892	sp|B3QBT0|PQQC	sp|P58640|PYRF
sp|Q8HXQ4|SODC	sp|B6IB63|RSXB	sp|B2KA03|LFTR	sp|Q8TG23|MBF1	sp|Q65W14|RECO	sp|Q4WPQ8|PRTT
sp|Q6IUP1|SOLH1	sp|B0BCF3|RL6	sp|B8DJ66|THIM	sp|Q7L0X2|ERIP6	sp|C1AFV2|RBFA	sp|Q7S7Z6|PPIB
sp|B4PRJ9|SPNE	sp|P23966|MENB	sp|P37629|YHIL	sp|Q0SX30|DEOC	sp|B7JVF4|MRAY	sp|C5BCH3|NRDR
sp|Q9NS26|SPNXA	sp|P67707|FLIE	sp|P46556|YKG6	sp|B8D9J3|SYQ	sp|A4FW93|PGK2	sp|Q949J1|IPYR2
sp|P11020|SSS2	sp|O56861|ENV	sp|P52792|HXK4	sp|Q40450|EFTUA	sp|Q8Z7S1|MATP	sp|Q8NQV7|LEUD
sp|Q27350|SO	sp|A8LDJ8|MSHA	sp|C1AJ79|RL9	sp|Q62HY5|MINC	sp|B0TUU8|PRIB	sp|Q9WYU3|PDXT
sp|Q3V0Q6|SPAG8	sp|B4T4I7|TRPR	sp|Q8CSN8|PARC	sp|P57437|PTGCB	sp|Q9T074|PCKA	sp|O22719|LHTL3
sp|Q9BWV2|SPAT9	sp|A8GDW2|IDI	sp|P37472|HPRT	sp|O94552|FUMH	sp|Q5FMT1|PIP	sp|Q6R7K3|RIR2
sp|Q32LJ5|SPEM1	sp|B1I477|RUVA	sp|Q02PK7|DGTL2	sp|B6EKL4|TRUD	sp|A3NA68|RECR	sp|D2B9F4|MSHA
sp|B6VQA5|SPT31	sp|B1YPC1|Y2950	sp|Q0ICA6|HIS6	sp|B3E6I4|PIMT	sp|B7UFS0|ARNE	sp|Q9I0J5|NUOH
sp|Q32KP0|SMRP1	sp|Q607C7|KRDE	sp|Q2K9J7|RL15	sp|A9R677|FPG	sp|B5E1Y7|SCPB	sp|Q3KSU3|EAD
sp|Q9UM82|SPAT2	sp|A5UC01|Y4535	sp|Q9P797|NU131	sp|Q1I4K4|RLMG	sp|A1KRT3|NUOK	sp|P51163|HEM4
sp|Q9H9C1|SPE39	sp|P00286|AZUR	sp|Q3YVD2|UBIE	sp|A7GDP1|GCH1	sp|B2I5X6|HIS6	sp|Q8YVS3|RTCA
sp|Q4G0N8|SL9C1	sp|P0C0B3|ARCA	sp|Q2NRD3|SPEB	sp|Q6F4M8|NPCA	sp|Q0SW34|WHIA	sp|Q0RLT2|PAFA
sp|Q7QCW2|SPNE	sp|Q3J1T3|FLGI1	sp|Q72IA9|DDL	sp|Q52987|PHNJ	sp|Q7U7D7|RLMH	sp|Q83BJ8|ACCA
sp|Q9Y5K1|SPO11	sp|P89657|RDRP	sp|Q5I0I9|CQ10B	sp|B0BNE2|RPAB1	sp|Q5ANE3|NCE2	sp|P16095|SDHL
sp|Q9R0A3|SPAT7	sp|A1A3H8|RL9	sp|B7GIR9|NADA	sp|P13212|GAL7	sp|Q5HUY1|LPXK	sp|Q5AZQ7|MED21
sp|P54217|SPE11	sp|Q6G9B7|GPSB	sp|A0JX84|AROC	sp|B0KJ86|CCA	sp|Q2SZ63|ANMK	sp|Q6G7T6|DAPE
sp|Q95PZ9|SPE6	sp|A1R591|ASSY	sp|P0ABW1|HCAC	sp|Q9Y5J7|TIM9	sp|P04043|MTD21	sp|Q8G5Z0|YBEY
sp|Q8C9J3|SPEF2	sp|B3H0S2|FABZ	sp|B0TVZ0|ISPE	sp|A3M8K2|OMP38	sp|A3D2D1|RDGC	sp|Q211Y8|MIAA
sp|Q7Z5L4|SPT19	sp|A0L8I1|GCH4	sp|A5U4C3|PAFA	sp|B1X7N0|YOHJ	sp|Q83EA2|PANB	sp|Q8X4S6|ARGD
sp|Q8TC36|SUN5	sp|P09110|THIK	sp|P9WMY8|GLGSY	sp|Q38SP8|PB2	sp|P87506|HEMA	sp|P25078|PHR
sp|Q62209|SYCP1	sp|P40614|MPCP	sp|Q2YSF9|Y698	sp|C5CN82|RUTD	sp|A8GX08|SYE2	sp|B4EXV4|UVRC
sp|Q15506|SP17	sp|O42935|RL32B	sp|C5BU85|HFLD	sp|C4LIS3|RISB	sp|Q9D4K5|F166A	sp|Q9HXB0|RF3
sp|P13275|SSS1	sp|O35034|YEFC	sp|Q4ZZX9|DUT	sp|C4ZR80|RL9	sp|Q8EUB9|RL16	sp|A1V0R7|MURC
sp|D4AE59|STK11	sp|Q1JA20|RNH3	sp|Q1QMM2|SYE	sp|B2UMU5|GPMI	sp|A7YWL5|CO059	sp|Q5JGN9|RIFK
sp|Q7Z7C7|STRA8	sp|B2K7H7|FDHE	sp|C5A085|CDH	sp|Q8ZIP1|NCPP	sp|P31098|OSTK	sp|A9MZG4|LSRB
sp|P30936|SSR3	sp|P0A253|REP12	sp|A0Q4C3|PURA	sp|Q8ZXT3|Y1111	sp|Q2FIA7|Y871	sp|P0C9T6|5055R
sp|P70278|STRA8	sp|P25831|RBL	sp|B5ZYS7|RPOB	sp|Q4PT34|PME56	sp|Q32D32|TRMJ	sp|A2RGT7|Y1747
sp|Q8WNV1|STP2	sp|Q6CPW2|MGMT	sp|C1CEA8|GLGC	sp|Q9W7R3|TEN4	sp|Q8G1M4|AMPA	sp|A7H773|DAPA
sp|Q8WUJ0|STYX	sp|Q9KG46|GLMM	sp|Q6ZNI0|GCNT7	sp|Q724J1|HSLO	sp|A1RWQ7|RL2	sp|Q8GX84|C3H1
sp|P70281|SYCP3	sp|Q9A1G2|ISCU	sp|Q7MCF1|Y5436	sp|Q8KZA0|CARA	sp|Q87V90|METX	sp|Q11H14|RL9
sp|Q9D489|SOLH2	sp|B0KJV9|GSA	sp|P52958|CTF1A	sp|B7MSH4|FRDC	sp|Q1AVX4|MURC	sp|A4JBT2|MIAA
sp|Q9BR10|SPT25	sp|A1SZI8|FIS	sp|A0KUG6|Y1200	sp|Q8VZQ3|CSPL3	sp|P9WJU2|MMPL9	sp|A3MPT9|TATA
sp|Q80YT5|SPT20	sp|O16812|PSA73	sp|Q4R720|RIC8A	sp|B7JN09|END4	sp|Q0TPM8|Y1979	sp|B7GJC8|UPPP
sp|Q3T1I5|SRBP2	sp|A7G9S6|SECA	sp|P79136|CAPZB	sp|Q9AJD7|DXR	sp|Q5R9N0|RM35	sp|Q9VUQ8|DCN1L
sp|Q24509|STX5	sp|P55733|SYRM2	sp|Q2NHD6|RLME	sp|Q5WVQ2|SYA	sp|Q87WW0|CYSD	sp|Q0VP41|ETCA
sp|Q8CGW4|SOX30	sp|B0VAU1|SYC	sp|A6QW12|COQ4	sp|Q7Y0S0|URED	sp|P0A3Q5|MIAA	sp|Q3KHM4|AMPA
sp|Q09821|STP4	sp|E1BY51|TMM17	sp|P55714|NOLT	sp|A2STM8|IF2P	sp|Q77375|VPR	sp|Q2Y6L9|MLTF
sp|Q6DCD0|STRBP	sp|Q63Q50|CYAY	sp|P64924|Y2031	sp|P28929|TEG5	sp|Q7UZM6|CRCB2	sp|A4WF18|RAPZ
sp|Q3MHU3|TDRD9	sp|Q51831|MURC	sp|Q755J5|BBP1	sp|Q66638|UL95	sp|Q6YR01|KAD	sp|Q1BWS9|RIMP
sp|Q9Y2W6|TDRKH	sp|Q2NY41|GLNE	sp|B1Q3J6|DNM1B	sp|B7GME7|NUOH	sp|P51066|ACEA	sp|Q5RB52|NOL11
sp|Q63572|TESK1	sp|Q1AVX0|MRAY	sp|Q59TU0|NACB	sp|B2I6M7|DUT	sp|B1LXK9|LEUC	sp|O08812|CTR3
sp|Q9P2T0|THEG	sp|Q0BPT8|MTND	sp|Q65DU9|RACA	sp|A9M6N7|RECR	sp|Q6GEZ1|DDL	sp|Q3IUJ7|PFDA
sp|P30121|TIMP2	sp|A5I7X1|FABZ	sp|A8ZTM6|DXR	sp|Q57240|Y396	sp|A5F4Z1|FRDC	sp|P37359|MT3
sp|Q63199|TNR6	sp|A0KTU3|RLMI	sp|B5YXB2|TNAA	sp|P50626|P19	sp|P49360|GCSH	sp|Q0VD59|MARH8
sp|P63029|TCTP	sp|A6VHH7|CARA	sp|Q0AXU8|ADDA	sp|Q46QU8|Y5138	sp|A2XG55|LEA1	sp|Q7TPM5|SACA9
sp|Q96S53|TESK2	sp|A9M5C2|CLPP	sp|Q01987|LEU3	sp|A0QWR5|NUSB	sp|Q89VC7|XYLA	sp|Q84KK5|D7OMT
sp|Q9CQP8|TEX40	sp|Q3AXS1|Y1151	sp|A6QIV0|ATPD	sp|Q9CR33|MANS1	sp|P42782|IGA1	sp|B7MQI4|APT
sp|Q5F3K4|WDR48	sp|Q81JY0|PTGA	sp|Q19552|SRA29	sp|Q88V72|FTSK	sp|B0SCH2|RL20	sp|B4E7X6|GATA
sp|P22561|WT1	sp|P56404|AQP8	sp|A1JTR6|COBD	sp|Q31LB7|CARA	sp|P0AC54|G6PD	sp|Q05893|PCKG
sp|Q9U3V9|XMAS2	sp|B5RL14|RL20	sp|B2B7W0|STS1	sp|Q5PLX2|AROB	sp|A5F924|RIMP	sp|Q87AF2|RSMH
sp|Q9C0J8|WDR33	sp|A3CV28|AROA	sp|P24539|AT5F1	sp|Q73FJ5|PDXS	sp|Q0KEP9|RL25	sp|A7Z953|Y3199
sp|Q14508|WFDC2	sp|Q9V2W8|FLAB4	sp|Q9CYR0|SSBP	sp|A1K9B3|NRDR	sp|Q9VWP4|SUOX	sp|Q5HF02|ARSB
sp|Q9U3V8|XMAS1	sp|A7MMT5|YIHI	sp|O71302|X	sp|A8AW99|CAPP	sp|Q2ISF7|RL25	sp|P24511|CH16
sp|B4PYR0|WUHO	sp|P56785|TI214	sp|P00872|RBS1	sp|Q9P959|AOX	sp|B3LLK7|AIM32	sp|Q17L24|DRE2
sp|O14599|VCY2	sp|Q9F1X7|ACKA	sp|Q8VYN6|PFKA5	sp|C3MZN5|RS10	sp|Q180S8|CBID	sp|Q6FIV4|ARO1
sp|Q9DBR1|XRN2	sp|A0PRV0|Y2766	sp|B0CAD0|RL1	sp|Q6KIH9|HRCA	sp|Q56731|PDXB	sp|Q02515|VL1
sp|Q9Y2T7|YBOX2	sp|P52374|HEPA	sp|A8GP69|MRAY	sp|Q5GTG5|MURC	sp|Q9NSC7|SIA7A	sp|B2HEK5|Y1254
sp|P16989|YBOX3	sp|P0C444|RK22	sp|Q5A0L7|SHE9	sp|Q3A3J2|SSRP	sp|P17769|1A	sp|P13218|IBMP
sp|P13682|ZNF35	sp|Q9PI62|ACCA	sp|C5WR30|GATC	sp|A5UGZ0|ATPG	sp|P21782|PTN	sp|Q1GU73|UVRC
sp|Q02525|ZFP39	sp|Q0HW78|SPEA	sp|Q82K43|ISPG1	sp|P37613|PANM	sp|A4SIZ9|RL9	sp|P0AAE9|CADB
sp|P0C6A0|ZGLP1	sp|Q645U7|T2R60	sp|Q73VV4|IF2	sp|B8J160|TRPA	sp|Q4K7D8|RUVA	sp|B1LLW8|WECG
sp|Q8WUU4|ZN296	sp|Q9CHT5|APT	sp|Q3AGQ3|GATB	sp|Q80ZG0|RIC8B	sp|P35581|APD22	sp|A4YBT9|ASSY
sp|P17012|ZFX	sp|P47468|Y226	sp|P35975|L	sp|A1RT34|RIFK	sp|P23563|TNFA	sp|Q8VWN6|RFS

## Sheet: embryogenesis
Supplementary File 1: Accession number list of the positive and negative protein sequences for embryogenesis class.
positive embryogenesis	negative embryogenesis 1	negative embryogenesis 2	negative embryogenesis 3	negative embryogenesis 4	negative embryogenesis 5
sp|Q02248|CTNB1	sp|Q9KI14|SDRF	sp|P55216|CGL2	sp|Q2RHL3|HOA	sp|P55242|GLGL2	sp|A6VQM7|LPXC
sp|P10275|ANDR	sp|P22748|CAH4	sp|Q46H57|METK	sp|Q0T5W5|YCEH	sp|Q66E58|RIMM	sp|Q9LDE4|ERF83
sp|P11362|FGFR1	sp|A6V333|DGTL2	sp|Q0BM98|YBEY	sp|Q36580|IEND1	sp|G3XD61|WBPI	sp|B8JE66|LPXK
sp|P02340|P53	sp|P65910|PYRE	sp|A6WT44|UBID	sp|Q8WWY3|PRP31	sp|B8F6Y2|FUCM	sp|P64404|HSLO
sp|Q15465|SHH	sp|P0A320|AZUR	sp|Q0SY34|ARLY	sp|Q9ZVA0|LSH7	sp|P03573|CAPSD	sp|Q2FZT4|Y906
sp|P98161|PKD1	sp|Q57841|Y398	sp|Q50782|MVHG	sp|Q5KR61|PIGV	sp|B4RCE2|DAPF	sp|Q24761|TRSF
sp|P15692|VEGFA	sp|C5CW10|MNMG	sp|C4KHW1|TSR3	sp|B1JBM6|PHNX	sp|B7L0S4|RL17	sp|Q607H5|MNMA
sp|P23772|GATA3	sp|Q9WXT6|FLIW	sp|Q8J0N0|YCB2	sp|Q8REL1|Y1089	sp|Q0KCE4|KDSA	sp|Q7NFA1|ACSF
sp|Q61602|GLI3	sp|Q9HEU2|RAD59	sp|A7TPS8|ARGJ	sp|B9E9J6|RL22	sp|Q8C2R7|PIGM	sp|P70280|VAMP7
sp|P46531|NOTC1	sp|Q7G9P4|ALDO3	sp|O28630|Y1643	sp|Q98LC9|SURE	sp|Q7JK24|B3GT1	sp|A9CB60|RL10
sp|P61812|TGFB2	sp|Q9MA90|PNC1	sp|Q1H0F5|UREG	sp|A6V1A8|RSMJ	sp|Q9ER97|NGB	sp|Q5HJA7|RBSD
sp|Q05397|FAK1	sp|O34543|MHQE	sp|Q4ZZW2|ALR	sp|Q9RWH3|VATI	sp|Q08042|NCAP	sp|Q6D8D0|LPXB
sp|Q99750|MDFI	sp|P67443|HTHR	sp|P29077|P8	sp|B5Z428|CLCB	sp|Q6HQ04|PDXT	sp|Q73XM4|RPIB
sp|P05556|ITB1	sp|Q57CC7|ILVC	sp|Q97KZ2|Y774	sp|A6Q6D8|BIOB	sp|A0K2H2|RL9	sp|B0XUC7|SLX4
sp|Q9P2D1|CHD7	sp|Q0VKU8|MNME	sp|Q5P3B0|COBQ	sp|P16736|HELI	sp|D4AT37|CHO2	sp|P75281|Y505
sp|Q13485|SMAD4	sp|Q13UR1|ASSY	sp|Q7YJT0|NDHI	sp|B4GH42|SMG8	sp|Q97LM4|MALH	sp|B6JMY7|RL19
sp|P04114|APOB	sp|Q7Z3D6|CN159	sp|P0CY49|CY1	sp|Q1CDD8|HUTU	sp|B7LZX7|YNFC	sp|Q8ZP17|DADA
sp|B4NBL5|FOSL	sp|A7HSG6|COAA	sp|P9WJN7|APBC	sp|B7MCW0|TUSD	sp|A6MVT2|PSBA	sp|P0A8R0|RRAA
sp|P35583|FOXA2	sp|Q2TGY6|NU2M	sp|P84100|RL19	sp|Q315M7|AMPA	sp|Q1JKN7|LUXS	sp|A0RUR7|URED
sp|P79772|FOXD3	sp|Q04J40|FMT	sp|B4JF25|WRNXO	sp|Q9S2F4|HPPD	sp|Q9XDL1|CR1ID	sp|B7KN26|RL11
sp|Q8QZS3|FLCN	sp|P54974|CRTY	sp|P0DD92|RECX	sp|Q02BU5|ATPF	sp|Q9YF82|RL14	sp|Q5HXB2|MNMA
sp|P21525|FOSLA	sp|A6YG68|CYF	sp|Q1QC40|MAO1	sp|A0KY89|TOLB	sp|Q1GNM2|UXAC	sp|B3Q0L3|TRPC
sp|Q9LW31|FUS3	sp|B5YF86|UVRC	sp|Q7A0Y9|Y1239	sp|Q9HLX7|DNAG	sp|B8GQ90|RSMJ	sp|Q66GG2|YIHI
sp|P06744|G6PI	sp|C1AN24|PYRR	sp|Q1C4J6|Y2664	sp|Q47690|MMUM	sp|Q04UC6|TGT	sp|Q9ASZ9|ALKR5
sp|B2RXV4|FLVC1	sp|Q97ZI8|GCSPA	sp|A1BHA5|SYS	sp|B0SPC6|MNMA	sp|Q5X3K0|IDI2	sp|Q2G9X2|YQGF
sp|O22993|FTSI1	sp|Q5HEQ0|MGT	sp|A4TCN3|DAPF	sp|B1X942|GPDA	sp|B3CL66|RISB	sp|A4QJE1|PSBB
sp|P10158|FOSL1	sp|Q9LSU3|PSA6	sp|Q0WNG6|LPP4	sp|P81318|YC8A	sp|A4JF19|ISPF	sp|Q5A651|CAR10
sp|Q9UJU5|FOXD3	sp|P75034|Y152	sp|B2URY3|RECA	sp|Q0W8G2|EF1A	sp|A9KGX9|HEMH	sp|A6VQ43|ETCD
sp|Q12946|FOXF1	sp|Q4N4B9|RL17	sp|Q65RG4|RRAA	sp|A5F0H9|ECTC	sp|Q6LXY8|AROA	sp|A1AAV3|ZNTB
sp|Q05B87|FRDA	sp|Q12MU6|SERC	sp|Q30C86|ADIG	sp|Q969I3|GLYL1	sp|A8F047|Y5320	sp|B0RS70|METX
sp|B4JYN3|FOSL	sp|Q3J358|MNMA	sp|P9WNM5|CYSNC	sp|O57852|RFCS	sp|P32770|NRP1	sp|O97797|FXYD3
sp|Q61572|FOXC1	sp|B1Y785|GRPE	sp|A6U9W4|COBT	sp|Q5AEI2|ATG10	sp|Q83R47|PGSA	sp|Q0SN37|LSPA
sp|Q12951|FOXI1	sp|D4DHX2|MIC60	sp|A4YXJ9|COBQ	sp|Q929G2|HEMH	sp|Q9AMW4|Y2058	sp|Q8ST65|Y5G9
sp|Q6P4F1|FUT10	sp|P63224|GMHA	sp|Q74D67|Y1452	sp|D4GZN2|GCS2	sp|Q9JMD7|SC5A7	sp|Q9A0I0|SYFB
sp|P15655|FGF2	sp|P66991|TRPC	sp|A1JHZ2|FIEF	sp|A1T6Z4|LEU3	sp|O09680|NEP	sp|B7MAV5|ASTE
sp|P37237|FGF8	sp|B7I981|Y3420	sp|Q9JY96|RPPH	sp|B0CE67|FABH	sp|Q07510|FABH	sp|Q5RF96|SPCS1
sp|Q9TY03|FRDA	sp|P39116|PLY	sp|B1LBN3|RL16	sp|A4GCL6|RDRP	sp|Q28007|DPYD	sp|Q54520|CPSD
sp|F4KF14|FTSI4	sp|B2S553|NUOK	sp|Q5PKB8|SRKA	sp|Q83HU9|YQGF	sp|Q8RDM3|FMT	sp|Q2TBK3|PLAC9
sp|Q9BYC5|FUT8	sp|O19892|RBCR	sp|Q4L7X7|SCED	sp|Q6M923|RIFK	sp|P0DKS1|MSCS	sp|B7INA0|HIS7
sp|Q8LC79|GAT18	sp|Q8TGG8|GDA1	sp|P77329|HYFG	sp|P0C321|NU3C	sp|Q07KL9|RL4	sp|A4X650|ARGC
sp|Q08369|GATA4	sp|A8G925|Y507	sp|A0KW16|CLPS	sp|P40788|YDDE	sp|Q9TM31|ATPI	sp|Q3BWM5|MOAC
sp|Q498D1|FOXP1	sp|B8J369|RECA	sp|P16504|RDRP	sp|B2RIG7|RIBBA	sp|B0R6G2|PYRG	sp|A7TNI7|CHO21
sp|Q68CZ1|FTM	sp|Q5PKV9|GLMS	sp|Q6F0S4|RIMM	sp|Q8ZX61|SYFA	sp|Q9H714|RUBCL	sp|P77971|Y94X
sp|Q8SY33|GAWKY	sp|O23760|COMT1	sp|Q97RE1|THII	sp|B1MXM8|PLSX	sp|Q86A21|PSB1	sp|Q74M26|RS18
sp|P17343|GBB1	sp|C0ZDU5|ACDH	sp|O59224|RRP42	sp|P10683|GALA	sp|Q73M35|RL9	sp|P9WPA0|COAX
sp|Q00422|GABPA	sp|Q4G3B5|PSAL	sp|Q1IX99|RPOA	sp|Q881T7|DNAE2	sp|Q8LAP6|PAP12	sp|O23888|ALDO2
sp|Q681K7|GEX1	sp|Q75JW3|ORAV1	sp|Q5B8A6|MED17	sp|P47966|IL4	sp|B3H2P6|ATPD	sp|Q6R7L6|PRIM
sp|P15976|GATA1	sp|Q4UZ69|MDCC	sp|Q9H4A4|AMPB	sp|Q8ZBU3|LUXS	sp|Q7U2R3|Y150	sp|Q9WYG7|PYRF
sp|Q92908|GATA6	sp|B1YJR0|QUEA	sp|B1IQ91|MDTK	sp|B1K0H6|GATB	sp|B2IGK8|ATPF1	sp|P36182|HSP82
sp|Q9M1S8|GCP2	sp|O67526|ATPF	sp|A5VP09|DXS	sp|P27579|MVP	sp|Q86KD1|CAND1	sp|Q5R6F0|PIPNB
sp|P20863|GDF1	sp|B5F4M3|TRPA	sp|Q8KAW9|ATPG	sp|B4EWH8|TRPA	sp|P29613|TPIS	sp|Q81JD9|MNME
sp|O42220|GDF8	sp|Q9Y876|SHR3	sp|Q82H75|MOAC	sp|B9J8D0|DAPE	sp|Q3B1H7|RPOB	sp|Q9CBB0|MEND
sp|Q07104|GDF3	sp|P74343|Y1627	sp|A8H0A6|CYSC	sp|P48276|YCF36	sp|P9WMZ7|AFTC	sp|Q39ZX2|MIAA2
sp|Q9LFS2|GEX3	sp|Q21TF1|SYS	sp|Q81FQ8|GCH1	sp|P22703|RPOB	sp|Q7XM31|RDR2	sp|Q8YAB1|SYC
sp|Q28034|GLU2B	sp|Q5X1C6|RS15	sp|Q1GEU9|ATPE	sp|P13785|FLP	sp|B0BSW0|TRMD	sp|A6T702|KCY
sp|O17087|GLD2	sp|C3LRB8|CYSH	sp|Q5L6C0|NQRB	sp|A3PH12|GLMM	sp|P79136|CAPZB	sp|Q8G4T3|RL1
sp|Q42510|GNOM	sp|P32186|EF1A	sp|Q5HF43|ISDH	sp|C5CL95|RBSD	sp|B5ZR94|RLME	sp|Q32KT0|CP087
sp|Q94361|GEI17	sp|B2UMT7|RL2	sp|Q09YL4|CAV2	sp|Q8YI29|MIAA	sp|O79659|CYB	sp|A7FE15|RLMG
sp|P10070|GLI2	sp|B1VKI6|NU4LC	sp|A4IS20|GLGA	sp|D9UNB2|MAND	sp|Q9K1D5|GLNE	sp|Q0C3U0|ACPS
sp|Q95ZK7|GLD3	sp|Q72V57|GLMS	sp|P20805|GLNA2	sp|P0A3P2|OMP19	sp|Q92611|EDEM1	sp|B8EAJ2|BIOB
sp|Q9LYB4|GPX5	sp|P9WGU0|PSTS1	sp|Q883V6|KDPA	sp|Q1CRW6|RS4	sp|B6YTZ4|PFDB	sp|O12946|P53
sp|F4IVL6|GRV2	sp|A5CTY3|SYC	sp|Q8YCZ1|Y3386	sp|P03479|NRAM	sp|Q63A51|COAW	sp|B8DNB1|RL6
sp|Q9LYV6|GEML5	sp|Q18IJ5|HPRL2	sp|B7VMH7|CMOB	sp|Q3YZ14|HCAF	sp|A3NC31|KCY	sp|B1VEY3|RL17
sp|Q21215|GBLP	sp|P32701|YJCC	sp|Q92G98|NUOK	sp|Q31XS2|RECO	sp|Q09778|TSC1	sp|C3PMV5|CTAA
sp|Q41058|GLGB1	sp|B8H292|PDXH	sp|Q01529|DPOM	sp|Q8Z9C1|SFSA	sp|O35167|COLQ	sp|P9WK99|LSPA
sp|Q03113|GNA12	sp|B3EHV1|GMHA	sp|Q8UE04|RL11	sp|O00299|CLIC1	sp|Q8Z006|Y297	sp|P63548|APT
sp|Q60V73|GLYC	sp|P39160|UXUB	sp|A8H7A8|ISPE	sp|B8DUE9|RUVC	sp|Q665N8|UXAC	sp|Q6CF02|ALG14
sp|Q9ZV65|HDG3	sp|Q99KI0|ACON	sp|P0ABZ3|FLIG	sp|Q9HY84|ASSY	sp|P80865|SUCD	sp|B2HJU9|DHMA
sp|P34470|HCP3	sp|B1J1S3|APEB	sp|O07597|DAAA	sp|P73940|HHOB	sp|C3LS87|FRDC	sp|Q1CU21|DAPB
sp|Q9FML2|HDA6	sp|Q60169|HEM3	sp|Q7MFM6|CATA	sp|Q45666|TNRA	sp|A7Q6G6|CSPL9	sp|A6ULU4|FIXP
sp|P61296|HAND2	sp|Q3SRI7|SYE	sp|Q92R54|SSRP	sp|Q2FED4|HSSS	sp|Q8FNQ1|COBS	sp|P12277|KCRB
sp|Q8K5C0|GRHL2	sp|Q5R898|IF5A2	sp|Q9RSJ9|RS13	sp|B9M173|MURC	sp|Q12462|PEX11	sp|Q8YTB1|RIMM
sp|A8X5H5|GSK3	sp|Q09549|PPAX	sp|Q8X7P1|MANC1	sp|O36025|MPD2	sp|C4ZZP9|TRUD	sp|A5VTW1|MUTL
sp|Q9M5A9|GPT1	sp|Q3SNK1|METE	sp|P19147|PPB	sp|P04680|NODD	sp|A6SXR7|ACPS	sp|Q45812|CDRC
sp|Q9FIZ3|GSO2	sp|A0T0W9|PSB28	sp|A0L5M8|DDL	sp|Q10482|STM1	sp|B4SBV2|RL22	sp|A8G6W1|QUEF
sp|P01942|HBA	sp|B1XBT0|RIMM	sp|Q9BSK2|S2533	sp|Q04C43|PTH	sp|P12331|CB22	sp|Q6XZ79|SCRK1
sp|Q9XYD3|HBL1	sp|P33441|MFT1	sp|Q45070|XYNC	sp|P23158|WH42	sp|C6E503|RS6	sp|Q73ZR7|SECA2
sp|P35428|HES1	sp|P62444|RL11	sp|Q8REJ7|RUVA	sp|D1Z5G1|MIC60	sp|P49483|PSAF	sp|P45454|DMA
sp|Q5TGS1|HES3	sp|C1DQ00|RF3	sp|A0RUR2|RS12	sp|Q1RI62|SYK	sp|F4JIF4|NET1B	sp|Q5YPG2|RS7
sp|P43120|HHEX	sp|P42694|HELZ	sp|Q92LA8|RPPH	sp|Q61SU8|PFD1	sp|Q2RK86|FTSL	sp|Q9L558|XYLA
sp|Q9ULI3|HEG1	sp|A9MLN2|SBMC	sp|P96724|NFI	sp|Q56586|NQRA	sp|Q9WVF6|PA2GD	sp|A5WHD0|PANB
sp|Q9BQA5|HINFP	sp|C1ER94|KHSE	sp|P03445|HEMA	sp|Q3ZLR7|SP201	sp|Q56732|DHAS	sp|B7N2U2|KHSE
sp|O70507|HCN4	sp|Q5F694|G6PI2	sp|Q8KEF9|SYFB	sp|Q2G9Z6|ASTB	sp|B5F2A0|SSRP	sp|P46208|HTPG
sp|Q18273|HM43	sp|P28998|DHE4	sp|Q2G5N8|ATPD	sp|P41406|ENVZ	sp|Q07MG7|EFP	sp|Q1I439|RSGA
sp|P20042|IF2B	sp|P36332|POLS	sp|Q02CT6|NUOH1	sp|L7IGD3|GPD	sp|P94529|ARAP	sp|B6J503|Y1793
sp|Q21693|IF4E2	sp|B2JJN6|MNMC	sp|O27586|THIC1	sp|Q8DCU1|NSRR	sp|A2S8D6|YIDC	sp|Q0P8W4|PSEB
sp|Q8BQY8|HUS1	sp|A1TTF7|MSCL	sp|Q57PX7|ASTE	sp|B8EE63|CYSC	sp|P70775|YGGA	sp|B3E5Z1|MIAA1
sp|P32019|I5P2	sp|Q2JD96|RUVC	sp|Q5QYN5|IF3	sp|Q2IBB9|CAZA2	sp|Q7MN53|RISB	sp|Q5NY30|MNMC
sp|Q9M1R4|IAA30	sp|Q1CCH2|ATPD	sp|Q1CAL8|ACCA	sp|Q7VRT4|TAL	sp|P45292|F16PA	sp|Q2JYF0|CCME
sp|O88728|IFM5	sp|Q1CEB8|RHAT	sp|A0KP35|CYSN	sp|Q12W31|HPRT	sp|P55299|METE	sp|Q1LSJ4|RPIA
sp|Q9EQK7|ICMT	sp|D7MFJ8|CSPLC	sp|Q9RVG1|HBD	sp|Q9UTN1|OAC1	sp|Q2K9R9|NUON	sp|A4XQ16|UREG
sp|O61955|IF4E3	sp|Q11PK5|IF2	sp|Q57C28|CARA	sp|Q60AN1|DXS	sp|B0JXF6|PURA	sp|C4LDX1|MNMG
sp|O02100|HOP1	sp|Q1M5X7|RHAM	sp|Q87GB8|MALG	sp|Q6F216|UVRC	sp|Q8T662|ASNA	sp|A5UF14|NUSB
sp|P38532|HSF1	sp|Q5SQI0|ATAT	sp|Q7A215|WALK	sp|Q756Y8|RM04	sp|Q0IHD6|TM206	sp|Q5FJG6|EX7L
sp|Q23529|HOOK	sp|B2FK90|ISPD	sp|A8G795|PANCY	sp|Q13VN8|UVRC	sp|P22782|CAT	sp|Q49605|MCRA
sp|Q8RYC6|IAA32	sp|B7KFZ3|DUT	sp|Q479B7|KATG	sp|P55478|Y4HK	sp|B5Z033|HDA	sp|P16490|RDRP
sp|Q19969|IMA3	sp|D9J100|AAMT3	sp|B1MXB1|RNH3	sp|Q71ZA5|NRDR	sp|Q8FPG6|DTXR	sp|P0C705|CVC2
sp|Q9M060|IF62	sp|Q1JMB4|RIMM	sp|Q3KI56|RF3	sp|P65280|LEUD	sp|P16788|UL97	sp|P0A4Q0|PLSY
sp|P97812|IHH	sp|P30299|PT1	sp|Q5L5I5|TAL	sp|P67793|COX1	sp|C4L022|RLMH	sp|Q1ASN4|G6PI
sp|Q9TZC4|ILKH	sp|P47756|CAPZB	sp|A0RPN4|HSLV	sp|C1CUC1|RL9	sp|P45564|YFEN	sp|B7MP25|YAEH
sp|Q9FK88|INVE	sp|Q7LYW5|TRET	sp|Q2KZE8|LPXK	sp|B7ME78|DCD	sp|P76115|YNCD	sp|P9WIW0|NUOL
sp|P91276|IMA2	sp|Q2RFP8|RL4	sp|Q8XVA1|MSCL	sp|Q9T1V1|BP48	sp|P55818|MTDA	sp|Q97TN5|MNTH
sp|P42801|INO1	sp|B7NBM5|CUTC	sp|B9MC99|PSRP	sp|A4SQ09|LPLA	sp|Q3Z523|YAII	sp|Q16568|CART
sp|Q8C5L6|INP5K	sp|B7ISZ3|DISA	sp|A7ZYQ0|RLMKL	sp|A2T3Q9|NSP5	sp|B5FME2|TORD	sp|Q9Z794|MUTL
sp|O60573|IF4E2	sp|A1CIF6|S2538	sp|P96189|T2X1	sp|A2BZ21|IF3	sp|Q801Y3|HEPC1	sp|Q36580|IEND1
sp|O09107|INSL3	sp|Q7U6X4|Y1212	sp|Q0CB82|BXLB	sp|A9NFH1|END4	sp|A8GDA2|HEM1	sp|A5UQQ1|Y530
sp|Q94901|LARK	sp|P49860|PRO	sp|A7GTP4|PFKA	sp|Q8D3F6|FLGI	sp|Q9WUD8|FAIM1	sp|P12540|PKG1
sp|Q60V51|LE767	sp|Q9XW15|NNRE	sp|B3EIL7|MRAZ	sp|A0M0D8|RS18	sp|Q8K9T5|SPEE	sp|O25101|YQGF
sp|P09441|LEA13	sp|A2QGS5|ARGJ	sp|B5REW3|AAEA	sp|Q6AGC6|3MGH	sp|Q5Z807|C3H46	sp|Q4ZUH3|RBSD
sp|Q19266|KPC3	sp|B2G510|RLMH	sp|Q82K41|DXR	sp|Q3BCR6|TPMT	sp|Q09345|PCF11	sp|A8YWM6|3MGH
sp|P28741|KIF3A	sp|B1M9D6|URED2	sp|P25260|T2E1	sp|Q75DJ3|THG1	sp|A1U3Y0|CYSD1	sp|A0R8M4|GLMM
sp|P46099|KLF1	sp|P04947|KHSE	sp|P50127|GGTA1	sp|P56069|METB	sp|O70252|HMOX2	sp|B1L735|RS7
sp|O15230|LAMA5	sp|A8ZNS3|ATPF2	sp|A2SA47|ASTB	sp|B9JH03|TYSY	sp|B6H1W0|LCL3	sp|Q71WG1|RL6
sp|P34540|KINH	sp|B0Z4S8|NU6C	sp|Q17ZX7|Y3232	sp|P0ABT5|DUSB	sp|Q0VS71|GATC	sp|Q8EN63|ILVD
sp|Q39138|LEA6	sp|Q8D6Q0|ALR2	sp|B1YLQ2|EX7L	sp|O71027|VP7	sp|P66810|RPSC	sp|P21054|N1
sp|P16621|LAR	sp|C4KIY2|METK	sp|P44347|RL6	sp|A8FJZ8|DAPB	sp|Q1R9E1|NUON	sp|A1UTC4|MURC
sp|P09208|INSR	sp|P37008|YAGB	sp|A6TCM7|SSRP	sp|O25360|SYE2	sp|B5EQL6|PDXJ	sp|Q97Z99|Y1031
sp|Q9FLT2|IPMKB	sp|A4QLW5|RPOA	sp|Q02869|HIN	sp|B0UEK2|F16PA	sp|B0U458|TATA	sp|Q8E3J2|RNH3
sp|A4IHR5|INSM1	sp|Q9VY86|TM2D2	sp|B5DEQ3|XPP3	sp|O69297|GRPE	sp|B6J1M3|KAD	sp|P0CP90|PPIL2
sp|Q9QYE5|JAG2	sp|Q03SR5|TSAD	sp|P74311|Y944	sp|P0AF99|LPTF	sp|A4Y2P4|SECA	sp|Q2T2B1|FMT
sp|B9DFG3|ISE2	sp|C1CF94|ATPG	sp|A8GHY1|ISCA	sp|Q59279|ARGC	sp|Q73368|POL	sp|Q3K5T5|LPTD
sp|P09450|JUNB	sp|B6ESF2|Y3987	sp|Q4KLN6|RIR2	sp|P65226|KHSE	sp|P0C5D3|PTPB	sp|Q2W3R9|THIG
sp|P07744|K2C4	sp|A7Z3X7|MTND	sp|Q3YS11|MIAA	sp|C1FNL8|PURA	sp|Q8FI31|MINC	sp|P0ABN3|KDGL
sp|Q8L9C4|KCR1	sp|Q5PCH2|ALLS	sp|Q02V59|TSAC	sp|Q6L1K7|PYRG	sp|O25711|ATGTP	sp|B5AR80|OXLA
sp|O04312|JAL32	sp|Q30X16|LPXC	sp|B0R6D7|KHSE	sp|Q6P3W6|NBPFA	sp|Q5X0P0|ATPD	sp|A1Z1Q3|MACD2
sp|Q9C9P4|KASC2	sp|P67782|COX2	sp|Q9LVM9|YKT62	sp|P10233|VP22	sp|Q8HVV6|NDHI	sp|Q38905|PROF4
sp|Q92830|KAT2A	sp|B0STV8|SPEE	sp|B8D0U9|GLMM	sp|Q07DX8|ST7	sp|Q1XDB6|ACCA	sp|Q6HMV4|3MGH
sp|Q9ESN9|JIP3	sp|Q92CW8|Y1053	sp|C4K0V3|EFP	sp|A7FJS7|SULA	sp|Q3MA22|RL19	sp|B2HEY1|Y2961
sp|Q9ULH0|KDIS	sp|A2RNQ7|MSCL	sp|A7NEI7|RBFA	sp|Q7A189|SSPC	sp|Q7KWM5|ALG2	sp|Q31AD2|BIOB
sp|O70546|KDM6A	sp|Q13442|HAP28	sp|Q12012|YO289	sp|Q47038|AFAD	sp|A8ERC0|ACPS	sp|Q12NA7|ASTE
sp|Q14145|KEAP1	sp|B5XPE8|HIS1	sp|Q9DCL8|IPP2	sp|A4J127|RL18	sp|O84179|BDBC	sp|P26081|NCAP
sp|Q60575|KIF1B	sp|O14313|PMP20	sp|Q4URF8|RL15	sp|A8F0C9|ATP6	sp|Q7SID3|NHAB	sp|Q2YJP6|UPPP
sp|P59997|KDM2A	sp|C0Q398|YCIB	sp|A7FLY9|CYSI	sp|Q663Q5|ATPD	sp|A3DLW5|SYC	sp|Q4JUY8|FPG
sp|Q9Y5W3|KLF2	sp|Q0T067|NANE	sp|P0C6W5|R1AB	sp|E8WSG3|FTSW	sp|Q4FMH0|HISX2	sp|P45632|EXOC
sp|Q6PDK2|KMT2D	sp|B5XXG3|Y3451	sp|Q979L9|GATE	sp|A6V7A7|MTND	sp|Q9SSR8|DRL6	sp|A8ZZH7|COAX
sp|O61967|LAP1	sp|B5FS98|ULAE	sp|Q6MAY1|Y1544	sp|Q2RFR2|RL6	sp|Q48UU6|FPG	sp|Q9CWY8|RNH2A
sp|O64752|JMJ15	sp|B5F1H7|THIC	sp|B8ZPY7|ARCA	sp|Q31CE3|SEPF	sp|A8G7C2|SSRP	sp|Q7MV54|SYA
sp|Q6ZQ88|KDM1A	sp|O88778|BSN	sp|B2AR67|TVP18	sp|Q0TJK1|YBJL	sp|Q28073|CD3E	sp|O84805|RL25
sp|Q96273|LEA18	sp|B4J6R7|TULP	sp|B7UVJ4|ZIPA	sp|B2K9X0|RLMC	sp|Q2NHB4|TRUA	sp|Q48AR8|DAPF
sp|Q21443|LMN1	sp|P0ADD3|YJJB	sp|Q8TU55|HIS4	sp|B7GR20|APT	sp|B9JBZ4|ATPE	sp|P69905|HBA
sp|Q10120|LIN52	sp|A6WJH4|RSMC	sp|Q9IFX1|CAPSD	sp|Q9A4D0|Y2906	sp|A6UM20|KUP2	sp|Q2U600|BCP1
sp|Q803L0|LN28A	sp|B7URP8|UXAB	sp|B7GR20|APT	sp|B1JYQ0|RL25	sp|O86504|LEU3	sp|P46356|CYAY
sp|Q8GXU8|LPAT1	sp|P58389|PTPA	sp|P60350|TRUA	sp|A7Z1E8|MTLD	sp|Q2G0R9|PTH	sp|C6A124|GLKA
sp|Q93373|LET4	sp|Q1ZXQ5|FAD5C	sp|Q57975|Y555	sp|Q9I5R7|SPED	sp|Q4UPT7|CYOE	sp|Q9P6N5|DS1PP
sp|Q9NDC9|LIS1	sp|P17001|HEMA	sp|Q85WU2|TI214	sp|Q0TC09|UGPE	sp|P31337|Y1763	sp|A6WCA2|RISB
sp|Q1PFR7|LEC2	sp|P0DC10|LACB2	sp|B7H6K9|Y3971	sp|Q9VWD6|OSGP2	sp|A0PL16|KDC	sp|Q18LE7|UL24
sp|P29674|LHX1	sp|Q0TCH7|SMG	sp|Q4KJ26|AZOR1	sp|Q8KEY6|HISX	sp|P57472|PHEA	sp|Q9N2D2|CHYM
sp|Q10574|LIN32	sp|B1GYJ5|CYB	sp|Q9CW42|MARC1	sp|Q2FVT2|HUTG	sp|O43716|GATC	sp|O31207|XERC
sp|P30630|LIN9	sp|A3CRA9|RL9	sp|C3MD81|GLSA	sp|C5CQG3|CYAY	sp|P57986|RNH2	sp|Q4JF28|IRF3
sp|O60663|LMX1B	sp|P40829|GABT	sp|P0A6B7|ISCS	sp|Q214X8|DGTL1	sp|H1ZZI1|SCX12	sp|A1JHR6|KUP
sp|Q9SJF1|LSG12	sp|A6H5Y3|METH	sp|A3DM76|RL10E	sp|Q2QLH8|CAV2	sp|B3R4T2|LFTR	sp|Q6UDM0|DUT
sp|Q9JI18|LRP1B	sp|A7HBQ1|TRMD	sp|Q5L6H5|RSMA	sp|Q5ATQ3|PGLR	sp|Q2GG30|PDXJ	sp|Q8GKZ1|HISX
sp|Q99JW4|LIMS1	sp|C6E2P3|DUT	sp|Q8E0T7|Y633	sp|A4J5Z8|TRMFO	sp|B4SP40|SYS	sp|B6EH43|SYC
sp|O95983|MBD3	sp|A8YWL7|HTPX	sp|A0RIZ9|YQGF	sp|Q7NZU3|AROK	sp|B7VJH4|RS15	sp|Q82WN0|TATB
sp|Q61J97|MET16	sp|P37332|BPHF	sp|P55190|YBAS	sp|Q2RI42|OORB	sp|C5CP83|PURT	sp|Q6L3A3|ATPI
sp|Q2R482|MCM2	sp|Q66A22|SUFS	sp|Q9KG32|Y283	sp|A6SK19|SLX4	sp|B4TCN8|METJ	sp|B4ECY8|NRDR
sp|Q08BI9|MCU	sp|B8FRG9|HSLV	sp|Q9ZDR8|CTAA	sp|Q3AZM4|ATPX	sp|A2RK25|TRPA	sp|Q950S3|CYB
sp|Q61L47|MED15	sp|Q5LBZ2|TRPA	sp|Q5FVL0|VA0D2	sp|Q05357|KAS2	sp|Q2S3R9|RS12	sp|P0A294|PRMB
sp|Q9Z1L8|MDS1	sp|O06474|YFMP	sp|P9WHX5|PPE63	sp|Q803P1|EI3JB	sp|Q1JEV7|DEF	sp|B1YED2|Y1155
sp|Q9XIM0|MEE14	sp|O80475|MES8	sp|O59185|PYRDB	sp|Q7A2S1|PSTS	sp|Q28E45|MCM10	sp|Q2KIK3|SIM14
sp|Q925J9|MED1	sp|Q05119|TRAF5	sp|Q87IB3|YEGS	sp|Q6B8U7|PSAB	sp|P65160|ILVD	sp|A7GV60|ATPF
sp|Q9FRI0|MEE8	sp|P95493|CPG2	sp|P28271|ACOC	sp|A9BE29|RS4	sp|A9B9I2|EFP	sp|B9MF60|Y2896
sp|Q76MX4|MAFG	sp|Q2GCQ2|PYRG	sp|B1YU27|Y754	sp|Q7VGA8|TRPA	sp|P58315|ALF1	sp|B2VF80|DUT
sp|O16011|MBL	sp|B1LGU8|SFSA	sp|B6EGJ1|SYD	sp|Q73IE9|RECO	sp|Q3YEE2|CO16H	sp|Q2NKR1|TIM10
sp|Q561P5|MCM5	sp|Q2YVQ5|Y395	sp|B7VBM9|ARNE	sp|Q0A936|SYE1	sp|A8G8W5|PRIB	sp|B5E1Y8|SCPA
sp|Q9SN86|MDHP	sp|A7MMW8|ATPE	sp|B1MH69|RL7	sp|P11412|G6PD	sp|Q6HBD8|CLPP2	sp|Q2GKD6|ISPE
sp|Q09293|MEL47	sp|A8G2P9|TRMB	sp|Q7N451|Y2503	sp|O45306|SRE21	sp|P04535|CAPSH	sp|Q8F3P5|EX7L
sp|Q95Q17|MED7	sp|B5BBA6|MEPA	sp|P60903|S10AA	sp|Q7W9J6|ACPS	sp|Q32DB3|EUTC	sp|P29460|IL12B
sp|O44740|MEI2	sp|Q2F4N6|NS1	sp|A5F5Y6|NQRD	sp|Q28057|PAG2	sp|A5DVY5|GET3	sp|Q9NYW3|TA2R7
sp|Q9GQ38|MAB21	sp|A7HKU7|RS6	sp|Q7VRX3|GCH1	sp|Q980S9|METK	sp|Q91UL0|HN	sp|B5FAU1|QUEF
sp|Q69QJ7|MGDG1	sp|B3WE84|CCA	sp|B1ZE84|CCME	sp|A0R0B2|FABD	sp|Q11UV2|TRMB	sp|P37444|TRPR
sp|Q6GLD9|MKRN2	sp|P54945|YXEF	sp|B0ULY3|ATPF2	sp|P45798|GUB	sp|Q8ZYE1|Y818	sp|Q8BHK0|PNMA2
sp|Q09325|MGAT1	sp|Q6ADB9|METX	sp|B0TTS9|HOA	sp|Q3SRS3|LFTR	sp|Q9UVS8|CBHB	sp|A4QFR5|COBT
sp|O23676|MGN	sp|O31524|YESU	sp|Q4QL07|G6PI	sp|O98947|RBL	sp|Q53196|Y4UB	sp|Q3A136|HIS4
sp|Q80SY4|MIB1	sp|B5RN19|MIAA	sp|B7L6H9|YDIU	sp|Q8A0F6|NUOCD	sp|P9WIU8|NUSG	sp|Q71YE1|TYSY
sp|C0LGP2|MEE39	sp|Q9QJ55|VU4	sp|Q6YAT4|SGCE	sp|B8CQQ1|ANMK	sp|Q9CP58|FRDC	sp|Q8Z2U7|FDHD
sp|Q9BY79|MFRP	sp|B1M537|MIAA	sp|Q86217|NSP6	sp|P68775|EFP	sp|Q16IR1|TULP2	sp|Q0Q465|NS3
sp|Q5XVF0|MEE12	sp|B7UK43|RL4	sp|A0PR39|NUOB	sp|B5QVD8|ATP6	sp|P0DH69|FSRB	sp|Q8D2F1|RL28
sp|Q09591|MIX1	sp|P00512|PFKA	sp|Q65S87|TRPR	sp|B5RF82|RRAA	sp|Q3BAK5|RPOA	sp|O83990|UDP
sp|P79996|MK09	sp|Q8SRA7|RL23	sp|Q8DHK2|THIE	sp|Q9R008|KIME	sp|P16891|DCUP	sp|Q3Z232|SUFE
sp|Q8RXF8|MIRO1	sp|B7L097|Y439	sp|B0JZ89|FA32A	sp|A8EXV2|DEF	sp|P72760|CCMK1	sp|B3DWJ8|KDPC
sp|Q9M884|MPI1	sp|Q1BYY1|NADK	sp|Q3J0Z3|PURA	sp|A8XY95|METH	sp|A1W165|TRUD	sp|B3DS06|HIS2
sp|A0A0K3AWM6|MOM5	sp|Q8P310|PUR9	sp|Q0TUB1|XPT1	sp|P30660|AN	sp|Q6G8P5|IF3	sp|Q7VUS0|PAGP
sp|P59759|MKL2	sp|Q47GT0|ATE	sp|Q3IZN0|PTH	sp|Q57RK3|TOLB	sp|Q9EXD5|Y412	sp|A1KBB9|QUEF
sp|Q2VL88|MSX1	sp|C0Q2V3|ILVC	sp|Q0I001|Y299	sp|C4XIH0|SELA	sp|C4ZQF8|CUTC	sp|Q4R3A0|TPPP2
sp|Q8R1S4|MTSS1	sp|Q4JBJ9|HTPX2	sp|Q56731|PDXB	sp|Q223D2|ATPF1	sp|P12234|MPCP	sp|Q5E465|Y1686
sp|O01583|MRCK	sp|Q46YW7|TRPA	sp|Q8G0H4|ISPDF	sp|Q2KDY8|RECR	sp|B5Z6U3|APT	sp|Q9YB03|THPR
sp|Q10G81|MSI1	sp|Q9ZK37|DEOB	sp|A7IJV4|RUVA	sp|A2REA5|RS20	sp|Q253X4|NQRB	sp|P27755|PRU
sp|Q84X53|MTEF1	sp|Q92ZJ6|DNE22	sp|B8DC20|MGSA	sp|Q0I2T8|NANA	sp|Q1R8K9|PEPB	sp|Q58760|Y1365
sp|Q5EB32|MTM1	sp|Q2JJP4|COBQ	sp|P86795|LEC2	sp|A4Y9C0|IF2	sp|Q0T5L2|DADA	sp|Q3K0D4|AROB
sp|P91891|MO25	sp|B1XF50|YNFC	sp|A8FSY8|Y1350	sp|O58440|NOB1	sp|Q5M4U2|FTHS	sp|P0A379|CR3AA
sp|Q9LVW4|MY118	sp|A4GD50|PROFT	sp|C5BGI8|SURE	sp|A6TAP1|LOLB	sp|A2RTL5|RSRC2	sp|A5F5I4|PYRG
sp|P06876|MYB	sp|O59054|Y1312	sp|D2B0T1|MSHB	sp|P0A3K0|Y457	sp|C0R176|DAPA	sp|A1BE85|PUR9
sp|Q5RCV3|NBN	sp|Q721R7|SPRTL	sp|Q4ZNV9|HISX	sp|Q07578|NRAM	sp|Q24573|DRI	sp|O33075|PR28
sp|Q9W4S7|MYC	sp|P0A0B1|MECR	sp|O13113|DAD1	sp|P37872|YBXB	sp|B0KGP8|MOAC	sp|A6WE21|PDXH
sp|Q9FNA3|NAGLU	sp|A1E9V4|CYB6	sp|P27279|VNS2	sp|P03134|NS1	sp|Q8M867|NU1M	sp|Q1IX33|GCSH
sp|Q9WU42|NCOR2	sp|B3LSV8|AIM18	sp|P54442|YRKO	sp|Q3B256|SYE	sp|A4SHL4|CYSG1	sp|Q09187|MEL
sp|Q9SYH4|NFYA5	sp|Q04M75|MTLD	sp|P46985|MNN11	sp|A8A6V0|FADA	sp|Q9AE11|RUVC	sp|A1TKQ6|CH10
sp|P59047|NALP5	sp|A4XAH9|CLPX	sp|P32422|PSAC	sp|Q1QSL0|PYRE	sp|B2V890|RNPH	sp|Q9CHI6|RL9
sp|A8XSC1|NLK	sp|Q84XG9|ILL1	sp|B4EET4|ERPA	sp|A5HXT1|SFSA	sp|B5E439|YABA	sp|P06254|NU1C
sp|Q9LXV5|NFYA1	sp|P16310|GHR	sp|Q5B2V2|CHZ1	sp|Q682B4|BGL06	sp|Q6PDV7|RL10	sp|Q1CNN4|HDFR
sp|O70310|NMT1	sp|P9WH79|RL9	sp|Q0W0J2|HIS7	sp|Q89AY5|RSMI	sp|Q6LSX6|Y1189	sp|Q9RYX0|PDXY
sp|Q27991|MYH10	sp|Q8FMX9|ORN	sp|Q84TI7|HKT1	sp|Q5HU13|SYL	sp|P07315|CRGC	sp|A5VIX0|MUTL
sp|P13533|MYH6	sp|Q8DVD7|SEPF	sp|B8ZLT9|APT	sp|A5FZ96|UBIE	sp|Q81JH5|NOC	sp|A6LXP5|NUON
sp|Q8RWA7|NDADA	sp|Q39EF2|NUOH	sp|A6SIJ6|END3	sp|P58767|YMGE	sp|Q9P8R5|XYL1	sp|Q46JV2|PSBA
sp|Q18192|NHR31	sp|B1LZ89|NRDR	sp|A0Q8F6|DCUP	sp|A0A316|MATK	sp|Q6CGE7|DPH2	sp|Q82U37|RIMM
sp|P28660|NCKP1	sp|O94440|YFE3	sp|P49252|AMO	sp|P46230|MUTY	sp|Q8CRU9|MAP1	sp|Q01641|VP4
sp|Q6NPS8|NDOR1	sp|B0SXA5|LFTR	sp|A1T7Z4|DCUP	sp|B3E9W7|NUOC	sp|A7FJR7|ACYP	sp|Q49YM0|YIDD
sp|P43021|NODAL	sp|Q0TCW0|DIAA	sp|Q6C8L8|RNA14	sp|Q1QEP9|TPIS	sp|Q1RCY4|RUSA	sp|P19783|COX41
sp|Q8K5A9|NRADD	sp|O73881|CI016	sp|P0C2N3|PARD	sp|Q0I1B3|YQGF	sp|A8A798|NFI	sp|Q2N612|QUEC
sp|Q99466|NOTC4	sp|Q7NT84|PCP	sp|Q6NH23|FMT	sp|C5B7R2|LEUC	sp|A5CCI9|RPOA	sp|P35718|RPC8
sp|Q9DBP0|NPT2B	sp|P00143|CYCP	sp|P69356|FUS	sp|B8EM86|HIS4	sp|C3MHJ5|COXZ	sp|Q749A3|RL18
sp|Q8H1D3|NPY1	sp|Q9RPD4|MCH	sp|B9JVF4|NUOI	sp|Q6AZW2|A1A1A	sp|Q9PKU9|MALQ	sp|B0RQC7|DCUP
sp|Q08BY0|NDUF7	sp|P0DC98|CAPP	sp|A1RT57|RL15	sp|Q02FT1|RS15	sp|A2BYI6|QUEF	sp|E1UV19|BIOW
sp|Q945M9|NFYA9	sp|P35489|ODP2	sp|Q2KIN5|HEM3	sp|O60928|KCJ13	sp|P27956|POLG	sp|Q1MHW6|NQOR
sp|Q95XZ5|NPBL	sp|Q500Y9|NADHK	sp|Q39YP3|HIS4	sp|Q6GL10|AB17C	sp|Q92JC3|Y144	sp|Q5H737|TRMB
sp|Q9SFD8|NFYB9	sp|Q03MR8|HRCA	sp|P21931|NCAP	sp|Q56NL1|ACE2	sp|O93844|NUP	sp|Q2U8Y5|BGLI
sp|P97466|NOGG	sp|Q95K27|FA71D	sp|Q96VC4|CBPYA	sp|A3MN08|LSPA	sp|A3N3R7|TRMA	sp|O42984|RS17A
sp|O00482|NR5A2	sp|Q3ILB9|QUEA	sp|B0B8A2|RL3	sp|Q5RAL7|B3GL1	sp|Q8NTA6|MSHA	sp|A3PDH0|LEU1
sp|Q9EQX6|PDGFC	sp|Q8NNJ8|COBT	sp|Q8R977|SPEE2	sp|A9NHV3|ACPS	sp|C6T0L2|SLE3	sp|Q2YIH4|LPXK
sp|O22263|PDI21	sp|P73714|Y1821	sp|Q5KWV4|GREA	sp|Q210G0|UREE	sp|P45465|YRAN	sp|A2CDE8|RL1
sp|P48725|PCNT	sp|Q9LDN9|PER37	sp|A9BF51|MOAA	sp|Q749Y7|KCY	sp|B4TTX7|CYSH	sp|Q0K7S5|TRMB
sp|P05622|PGFRB	sp|Q14FE9|RBL	sp|Q9XPP4|MATK	sp|Q2J6X0|LEUD	sp|Q8RXQ1|TBL35	sp|A8GYC8|DAPE
sp|Q9SIE1|PAT	sp|Q2YR42|AROK	sp|P69723|VIF	sp|P0ABX8|FLIL	sp|P45036|CCME	sp|P59027|LEU3
sp|Q6NWL1|PD10B	sp|D9PUX5|TFRB	sp|Q66IY8|I2BLA	sp|P35016|ENPL	sp|P33462|VIF	sp|B4T2W6|GHRA
sp|O24210|PANC	sp|Q6C4K3|DUS3	sp|P00174|CYB5	sp|Q9UVF6|PALH	sp|Q255F4|IF1	sp|A7GKR4|THIE
sp|P35227|PCGF2	sp|Q7W7F7|LPXK	sp|B7JQN4|Y2657	sp|P55305|CATA	sp|A8GLK6|VIAA	sp|A1JPW6|RLMH
sp|Q9XI01|PDI11	sp|A5UK12|GATE	sp|Q60NC0|MEC10	sp|B7N212|TNAA	sp|O57478|HEMH	sp|B7LMD5|QUEC
sp|Q7DMA9|PAS1	sp|Q1RAM7|UVRC	sp|A3LV51|KAD2	sp|Q9PQ76|FPG	sp|Q4JAL1|METK	sp|A2SU66|THIC
sp|Q3U0P1|PALB2	sp|Q87DL0|LOLA	sp|Q88XJ7|CPS2G	sp|Q9V4K2|GR43A	sp|A8JC00|RTCB	sp|Q145P0|UBIE
sp|P21642|PCKGM	sp|P75863|YCBX	sp|P0A8X0|YJGA	sp|P0DMA8|APOA1	sp|B7L492|TRPA	sp|Q1G8Y5|SYE
sp|Q9SYU4|PEX10	sp|Q2GCH5|DUT	sp|P38060|HMGCL	sp|A3NZM5|COQ7	sp|Q9FXM5|G6PI	sp|Q3ALW7|SYE
sp|O80805|PHE1	sp|B3QTT2|GRPE	sp|P62398|SECM	sp|P08518|RPB2	sp|Q9CPZ6|ORML3	sp|Q8YHZ7|URE22
sp|F4JGR5|PFPB2	sp|Q057N6|AROA	sp|B5FFR4|METE	sp|B2S7B5|DUT	sp|Q07V22|KATG	sp|Q7SA44|MTLD
sp|P26618|PGFRA	sp|Q6ABX1|DNAB	sp|Q6AY39|B3GL1	sp|Q7M841|AROC	sp|O82499|IF1C	sp|C3L9G1|KCY
sp|Q9R0W1|PITX2	sp|P79164|AQP2	sp|B7JM31|EX7L	sp|B8I2A5|NADA	sp|P31305|MTSA	sp|P21745|EA30
sp|Q9U357|PEN2	sp|Q1R972|FADJ	sp|Q8EWS6|UVRC	sp|Q62GK5|RL3	sp|B6EJA1|YCIB	sp|Q4FNM9|IF2
sp|Q9BKU4|PHB1	sp|B0UV09|LSPA	sp|Q4I073|GPI14	sp|Q2QCI9|HPAB3	sp|Q59091|PCAJ	sp|C4LBX3|PYRI
sp|Q64FQ2|PID2	sp|B3QUN0|RIMP	sp|B8IYW9|GCSPA	sp|O06717|GERPE	sp|Q9JST7|DTD	sp|P10951|CUTI
sp|Q9T053|PLDG1	sp|B5F7T5|RL14	sp|Q3YEE2|CO16H	sp|P84609|HBA1	sp|P57965|NUDC	sp|Q8CAS9|PARP9
sp|Q01417|PM1	sp|Q9JXT8|TPIS	sp|Q78XR0|TPC6A	sp|B5XLN3|XERS	sp|P56628|RL22B	sp|C3NEP6|PYRI
sp|Q9C6B8|PINI	sp|P22824|SCRK	sp|Q9NRX3|NUA4L	sp|A7GZK2|RL1	sp|A1SVJ9|PNCB	sp|A5F6T1|MEND
sp|Q626H5|PLX2	sp|Q95840|COX3	sp|Q90358|PLI	sp|A3D022|MUTL	sp|Q3K5V9|COQ7	sp|Q7UR97|RS15
sp|Q20085|PMY11	sp|O77592|S35A3	sp|Q0MQH5|NDUS6	sp|Q1IS93|RPOA	sp|Q9D6W7|C16L2	sp|Q5PAV9|RSMA
sp|Q62077|PLCG1	sp|P62476|RSMH	sp|Q0BMD2|ISPF	sp|A7ZV98|MSRA	sp|Q826F5|GRPE2	sp|Q26061|FRI
sp|Q9R0E1|PLOD3	sp|Q5PDM9|YAAI	sp|Q1PDC6|VP30	sp|Q9RS06|Y2321	sp|Q6Q7J5|MED27	sp|Q35588|NU4LM
sp|A8WZ09|PORCN	sp|A3PFL5|DNAA	sp|A9H8G7|MTNC	sp|P0C679|DPOL	sp|Q49XJ7|DAPA	sp|C3LS52|RIMM
sp|O49436|PP327	sp|Q6G7T7|LUKL2	sp|A8M8Q9|LYSY	sp|Q39PN9|PURA2	sp|P53516|AFAB	sp|Q8DWC2|DEF
sp|Q9FFN1|PP363	sp|Q54BF6|MCFN	sp|A6QBY0|FABH	sp|Q6DBX0|MFS6L	sp|P75783|YBIO	sp|O67899|PPSA
sp|Q94E49|PID2	sp|P0C145|UREE1	sp|A9KUA7|TSAC	sp|A4YWF1|GATA	sp|Q66139|MVP	sp|B4UHG6|DUT
sp|O64682|PID	sp|Q8XKU1|TPIS	sp|C0ZY77|MQO	sp|Q4JU68|COAA	sp|P25714|YIDC	sp|Q35101|COX1
sp|P50093|PHB2	sp|B7MPE8|YAII	sp|Q54XS2|ACON	sp|O70435|PSA3	sp|A1S5J3|PEPE	sp|A6U884|RL17
sp|P53811|PIPNB	sp|Q8ZDG9|LIPB	sp|A6V4H3|LOLA	sp|Q8ZXT3|Y1111	sp|A1CEK7|PAN2	sp|B6JGL8|AMPA
sp|F4HVJ3|POD1	sp|B2SQN8|LOLB	sp|P0DH04|Y740	sp|B7M2F2|RUVA	sp|Q1RBF7|PDXH	sp|Q5E8E1|ZAPB
sp|Q5G1T1|PP272	sp|P80596|SSI	sp|Q7U4E4|PSAA	sp|Q7YT61|SCX5C	sp|Q9X1B6|SYA	sp|A8EXD7|SECB
sp|P34409|POLK	sp|B7UQR7|AMPA	sp|Q3Z980|RL4	sp|P46956|PHO86	sp|Q46BD9|DGGGP	sp|Q819I5|PPK
sp|Q9SQU6|PP216	sp|Q3M8A7|SASA	sp|C3LVM7|MSCL	sp|P9WMN5|Y2204	sp|A1R5S3|HIS3	sp|Q6MBS8|MURC
sp|Q9LFF1|PP281	sp|Q9YDI2|DPHB	sp|Q4KC81|ARND	sp|P48175|NU2M	sp|A7KAU3|S47A2	sp|B3N5N3|DRE2
sp|Q9M3A8|PP273	sp|B7IK29|ASSY	sp|B4EZ42|MEND	sp|B9KS10|LGT	sp|B2V753|RL19	sp|A1T4P2|RL2
sp|Q60636|PRDM1	sp|Q9PVE9|PA2AC	sp|P31812|TRMA	sp|B9KDU0|Y1413	sp|Q31NL7|PSAE	sp|Q8R806|THIE
sp|O76840|PPN1	sp|Q2HJA2|DCA16	sp|Q8ZRQ8|PCNB	sp|B5XV06|SYDP	sp|A2CB44|MNMA	sp|B5F6Q0|TDCC
sp|Q8S9J1|PPOCM	sp|A1A2I0|LSPA	sp|Q92C39|ISPT	sp|Q6FUD0|PYRG	sp|Q6F8I6|PAND	sp|B1XLE7|KHSE
sp|Q9LMH5|PPR42	sp|Q9ZCM9|QUEC	sp|A9MPK2|MTNN	sp|A6H7C2|PEX3	sp|P44797|PUR8	sp|A6YGA3|CHLB
sp|Q9SV96|PP358	sp|A1VZU4|PUR9	sp|Q6BTZ6|NBP35	sp|Q3SHU1|ORN	sp|Q3AUQ0|PTH	sp|Q1QJU8|ILVC
sp|O18209|PMY13	sp|P11392|PHEA	sp|Q65LF6|GUAC	sp|Q99KC8|VMA5A	sp|Q07976|RL1	sp|Q5V213|TRPE2
sp|Q13635|PTC1	sp|C1AFN6|DAPB	sp|B1LPJ6|PSIE	sp|Q5JTC6|AMER1	sp|Q8CWD2|BTUF	sp|Q1QXJ5|RECR
sp|Q9LFX9|PTR13	sp|B8JBF4|MIAA	sp|A5DG59|SUS1	sp|Q6AHF6|HEM1	sp|B7LHT3|NANA	sp|Q63BP5|Y2081
sp|Q9MAG8|PPR79	sp|Q4KJ82|RSGA	sp|Q7W8X2|CLPP	sp|Q7T2R1|PA2AA	sp|Q01959|SC6A3	sp|O48027|CYB
sp|Q9SGW3|PSD8A	sp|Q9CZN8|GATA	sp|B0B9N4|RS9	sp|Q742K7|PDXH	sp|B8D8U7|DAPB	sp|Q0CLV1|PHYA
sp|Q9SY69|PPR29	sp|Q2L1B1|FLGI	sp|B8GPU3|DCUP	sp|A5CS08|RUVC	sp|A6LJ41|SYC	sp|B0U659|FTSB
sp|Q42384|PRL1	sp|Q8PR25|FABV	sp|A6TEW2|RL14	sp|Q8E4E0|MURE	sp|Q9SM41|SUI1	sp|B6J5E7|RL6
sp|Q9SA76|PPR64	sp|Q5R5A8|UCP2	sp|P0DA87|EFP	sp|Q53W05|CMR5	sp|B2U7X2|HSLV	sp|Q12WQ7|KAE1
sp|Q6NZZ9|RBM22	sp|P05085|ARGR2	sp|Q980B6|GCH3	sp|P39176|ERFK	sp|B0VAY5|Y2441	sp|P67015|SYD
sp|O35719|RA51B	sp|B7H1L9|ARLY	sp|B1WZK0|RIMM	sp|P53256|RRP46	sp|B0RHB5|HIS7	sp|Q12MB6|Y2128
sp|Q5R8Z8|RAB14	sp|P0A898|YBEY	sp|C1EZD6|Y5283	sp|B9DU93|LACC	sp|Q11LR5|Y256	sp|B1XQL3|CCSA
sp|P51418|R18A2	sp|C4M6U3|SEY12	sp|Q5RFG8|UBE3D	sp|A7FM65|MURC	sp|B3PKN1|RLMH	sp|A6UB93|RSMH
sp|Q9Y5P3|RAI2	sp|C1AE25|THIM	sp|B7MZB8|MLTC	sp|A6T4Y5|RNH2	sp|Q97GI8|DAPB	sp|Q4L6W3|YQGF
sp|Q9SIJ5|RADL2	sp|Q4X1D2|EIF3L	sp|Q0A7E2|GRPE	sp|B0SUK3|THIE	sp|Q500B9|CYAY	sp|Q49W45|GCSH
sp|Q5R551|RARR2	sp|Q73BX2|Y1296	sp|Q5HYA8|MKS3	sp|B2VJ90|SYD	sp|Q9JTI3|ILVC	sp|Q975N8|IF2G
sp|P20936|RASA1	sp|Q1BR98|RSMG	sp|Q0BDD0|NUOA	sp|P20923|FRDC	sp|Q72PQ0|SSRP	sp|P01356|CCKN
sp|Q8VCH7|RDH10	sp|A5U6Z4|COFC	sp|A4QEM8|APT	sp|Q1C2W2|RL6	sp|Q5HEM0|PUTP	sp|Q8X7I0|YEGP
sp|Q7Z6E9|RBBP6	sp|Q04Q78|NUSB	sp|B5Z0A8|ACEK	sp|P06100|NOT2	sp|Q6K215|PIP22	sp|Q12F46|GPDA
sp|O01803|RB11A	sp|Q2K9C7|AZOR1	sp|C0ZXN9|DDL	sp|A1JSW6|HUTH	sp|B2VEQ9|ARAB	sp|Q67L72|BSHC
sp|Q8RY59|RCD1	sp|P53537|PHSH	sp|Q8Z6K0|SUFE	sp|A9VX42|ISPE	sp|C0RFL5|QUEC	sp|Q0AUK4|IF1
sp|O17915|RAN	sp|Q99946|PRRT1	sp|Q8FJJ0|ENDPH	sp|B7LGZ1|UPPP	sp|Q3ZJ46|PSBD	sp|Q836D5|Y1180
sp|Q18211|RCC1	sp|A7TH62|CLP1	sp|Q5M6D3|HRCA	sp|B7IIX2|GSA1	sp|Q8CCP0|NEMF	sp|B7PDC5|GATA
sp|Q6DHC1|RB18B	sp|A9BDS9|HIS7	sp|Q95ZY0|SRB1	sp|P76168|INTQ	sp|Q97CV8|RNPA	sp|Q7VKA0|MSCL
sp|O23076|REM15	sp|Q7MNQ0|XERD	sp|Q2YIU6|Y314	sp|P9WM32|Y1291	sp|C4ZQ17|LOLA	sp|P42184|PRSA
sp|Q15293|RCN1	sp|Q72JS5|QUEA	sp|B7V5P9|UBIA	sp|Q72KG3|RIMP	sp|Q4QPK9|Y043	sp|C0RJ83|HFQ
sp|Q8VEE4|RFA1	sp|Q55DL1|CBPS1	sp|B8DLM7|RPOB	sp|Q8SRI2|GFA1	sp|B0CKA2|PDXH	sp|Q8U0M2|RPOH
sp|Q9NPQ8|RIC8A	sp|Q9H9S3|S61A2	sp|Q616Q2|TIM8	sp|Q7WBA1|FDHD	sp|P41175|KAS1	sp|A7FU83|HIS3
sp|Q6QI06|RICTR	sp|A8M661|FPG	sp|B4E566|PHS	sp|Q68VV4|NUOI	sp|Q92QZ7|RS6	sp|Q643C1|MPPO
sp|Q9C9Z2|RER3	sp|A6WX58|Y840	sp|A7FJ02|NQOR	sp|P45076|Y1151	sp|Q45747|CR1DB	sp|P77297|YAHE
sp|P47939|RES18	sp|Q2FTV8|RLMH	sp|Q1JHS3|WHIA	sp|A1S550|RIMK1	sp|P03431|RDRP	sp|P39414|TTDT
sp|Q8GUU2|RIE1	sp|P0CF84|INSF6	sp|Q6CT76|MED21	sp|Q57120|VAPB2	sp|A5UFC5|ETCE	sp|P0AE98|CSGF
sp|H2KZ60|RIG6	sp|Q819E8|MTNW	sp|Q15773|MLF2	sp|Q8A5K3|Y2236	sp|P39387|YJIP	sp|Q7WEN0|ATPE
sp|P51412|RK21	sp|A7MPB5|NUOI	sp|Q6MSE7|DEOC	sp|A6USF2|APT	sp|P0CP72|BUD32	sp|P62251|RS16
sp|O45523|RGS10	sp|P73321|Y1894	sp|C4ZZH6|YOBD	sp|A4T623|Y1287	sp|A8AQI5|MSCL	sp|P43390|MT2
sp|Q9H0H5|RGAP1	sp|A0Q1T6|RL27	sp|O97646|AMEL	sp|B5QWI3|NADE	sp|Q5L5I5|TAL	sp|Q57CP8|RPOB
sp|Q9PV90|RLA0	sp|B7KX11|SSUD	sp|Q7UN31|RS7	sp|B0U4M4|DEF	sp|B2SEJ5|RS20	sp|B2UUI8|DCD
sp|Q5TBB1|RNH2B	sp|A1S463|RBFA	sp|Q8YVH1|DEF2	sp|Q9G2X1|NU3M	sp|D2Y264|H1612	sp|C1DBS9|RS20
sp|P61485|RL36A	sp|P52872|DAD1	sp|P73335|DTD3	sp|P43176|BEV1C	sp|P44705|FADR	sp|P29898|DHM2
sp|B2RS91|RRN3	sp|P60700|HPRK	sp|P43439|NTPI	sp|Q0T4L7|LSRD	sp|Q6DT83|MATK	sp|Q99V41|ATL
sp|P16356|RPB1	sp|Q2GXN6|KAE1	sp|Q11Z53|DUT	sp|B4TNR0|END4	sp|Q306W5|POLS	sp|A6L1Z3|META
sp|A8WVU9|ROCK	sp|A4FYL2|TRUD	sp|P08473|NEP	sp|Q5P6Y3|GMHA	sp|B4S5A0|RL17	sp|Q6NV18|NHEJ1
sp|Q7SZN2|RN170	sp|P44938|UPPS	sp|Q66641|AN	sp|Q57629|Y165	sp|B7LWC1|DGTP	sp|A2RG81|PPAC
sp|Q61G93|ROL3	sp|Q9Y706|CYB5	sp|B1XDU2|ULAR	sp|B2UZJ7|ATPD	sp|Q59ST1|MTAP	sp|B9JBW0|DXR
sp|Q9CA89|ROGFC	sp|F4JKK0|SUD1	sp|C1ESJ2|RECO	sp|Q8D4F9|NORR	sp|P17147|DNBI	sp|Q75JC7|HSL11
sp|Q8I7I5|ROL3	sp|Q02114|LYTC	sp|B1YI70|DXR	sp|Q65V95|EFP	sp|Q03R46|Y1220	sp|B2V327|XPT
sp|Q9M1X0|RRFC	sp|P68645|FIXC	sp|Q5PAH7|SYS	sp|P67469|EX7S	sp|P70902|VLP15	sp|A9BUK3|MRAY
sp|P70368|SEBOX	sp|A1ACV5|YEGS	sp|P53331|REXO1	sp|P61544|Y1727	sp|B2SES8|ISPH	sp|P0A3C6|FABH
sp|O49485|SERA1	sp|P20708|ODO2	sp|Q55025|SRPA	sp|Q92HF5|IF2	sp|B3GY67|ARLY	sp|Q6G9K4|PARC
sp|Q22795|SET1	sp|Q5FAG1|FTHS	sp|D2Y2G7|H8F01	sp|P41996|CPG2	sp|Q0AQ81|LFTR	sp|Q8THP1|DAPA
sp|Q0WVM7|SLK1	sp|C5A3C9|MOBA	sp|A3N0D9|LOLB	sp|Q04HQ7|RS6	sp|Q81VQ4|RPOA	sp|Q313K7|SSRP
sp|Q15796|SMAD2	sp|B3PH48|UBIE	sp|Q5D189|TYSY	sp|Q9SAA2|CLPP6	sp|B1M201|RS9	sp|B5BDB7|NRDR
sp|O82796|SERC	sp|O74370|ISY1	sp|B5YK93|MIAA	sp|Q53CF6|CX7A1	sp|Q5E450|MNMC	sp|Q2PMU9|ATPE
sp|Q8W234|SEUSS	sp|P77746|YBDO	sp|B9NBE5|CSPLL	sp|Q09626|ILB1	sp|C4ZXA6|ISCR	sp|Q86XE5|HOGA1
sp|Q20363|SIP1	sp|Q884I1|QUEF	sp|Q8DIN5|PUR9	sp|B2UG65|ALLC	sp|Q9BZW4|TM6S2	sp|C0H3T7|YXZK
sp|Q60520|SIN3A	sp|P74547|CYSW	sp|A5IV03|TRUA	sp|Q96AQ8|MCUR1	sp|Q0I1Y1|AROQ	sp|Q6D0G5|LEUD
sp|Q9ZU90|SKI28	sp|B0Y5Q9|STS1	sp|B6YQY8|ARGC	sp|Q1WTU5|DAPF	sp|P94601|DEF	sp|Q01KC2|GLO2
sp|O55170|SOX10	sp|A3PUB7|GSA	sp|Q48452|YC06	sp|C1B4I5|NUSB	sp|B9WED1|AIM23	sp|P68185|MALG
sp|P35713|SOX18	sp|B2G6Q9|RS15	sp|Q84VX0|RFS1	sp|B2A397|IF2	sp|P0CX71|YE11A	sp|P9WQE4|PPSB
sp|Q04886|SOX8	sp|Q2IH80|KDSB	sp|B6JKI8|EX7L	sp|Q6FEV2|TRUA	sp|A3NR15|TRML	sp|Q98MB9|ISPT
sp|Q9V853|SMUF1	sp|A7MZS0|MEND	sp|Q0TPN9|Y1968	sp|Q810K3|SGPP2	sp|Q1JD61|RL11	sp|Q2NFF7|GGR2
sp|O81235|SODM1	sp|Q6FLP6|SPC42	sp|Q659A1|ICE2	sp|Q9IDV4|REV	sp|Q8KA24|DAPA	sp|P9WMN4|Y2204
sp|Q94AG2|SERK1	sp|Q7MLF2|COBS	sp|Q48PH0|AROB	sp|B1VXZ4|DAPB	sp|A5CDU7|RSMG	sp|G2K4Q7|ALR
sp|O89090|SP1	sp|P07132|VP4	sp|A2RRV3|PATL1	sp|Q30T53|PFKA	sp|Q4JT50|RL2	sp|Q60274|Y3512
sp|P35712|SOX6	sp|Q97PS1|MURE	sp|B9K7Y8|NRDR	sp|A8AWG9|UVRC	sp|A8H161|CCA	sp|O53871|Y0859
sp|Q17695|SPDL1	sp|Q1ICI1|Y1789	sp|Q98EV0|TAL	sp|Q8DI91|CPXS	sp|Q46AU2|ILVD	sp|A2S7Q4|ACEK
sp|Q9N491|SQV2	sp|B2HIH4|SYE	sp|P9WMD4|Y1255	sp|Q8RAE4|AROQ	sp|P0ADT3|YGIB	sp|P9WJ69|RSHA
sp|Q09363|SQV8	sp|B8E089|MRAZ	sp|B8GXA8|GLK	sp|A9L3Z6|FTHS	sp|B9MH59|KUP	sp|Q0KFE0|PCP
sp|Q9JM73|SRF	sp|Q5R5U4|RER1	sp|B5F0E6|SYE	sp|Q82559|HEMA	sp|Q7VEN4|LIPB	sp|A4VHT5|NUSB
sp|Q9FHW7|SKP1B	sp|A7MH22|NUOA	sp|A9JR23|L	sp|Q9UZ54|Y1300	sp|B5FF66|THIC	sp|O58973|GLMM
sp|Q61DP2|SPD2	sp|A0LRM0|RL3	sp|Q5NGX1|RLMD	sp|P49600|SP2E	sp|P0AFI6|PBP7	sp|A8MC80|EF1B
sp|Q9FJL0|SMC4	sp|A7ME52|RUTA	sp|Q8JFY9|ENDUA	sp|B0TZM7|PSD	sp|Q7QG73|AP2A	sp|F5HDB7|GL
sp|P91870|SPD2	sp|Q9HYQ8|HLDD	sp|B3DQ31|CARA	sp|Q8VCZ2|TM45B	sp|Q8E2S2|Y2045	sp|Q890H4|RLMH
sp|Q09599|SLBP	sp|A4TGU1|AROK	sp|P52545|UL24	sp|P43516|CHA6	sp|Q5AQA3|MTND	sp|P40753|ANFB
sp|Q9R1B9|SLIT2	sp|Q9JKT4|TR105	sp|Q7V6D4|ALDEC	sp|Q6CL89|SPC42	sp|Q2NF55|TRM56	sp|A0KRM3|RS10
sp|Q94BP0|SLK2	sp|P82721|DF126	sp|A8GCT5|RUTB	sp|Q52488|HRCR	sp|P40419|GLCU	sp|Q7N772|NRDI
sp|Q9VV74|SMN	sp|Q7T3E8|MFR1L	sp|Q4L3Q9|Y2409	sp|Q08783|MURI	sp|Q8ZDY2|LPLA	sp|Q3IHW4|UBIC
sp|Q8VWZ8|SMO22	sp|Q5R646|ECHM	sp|Q1C5Q9|Y2248	sp|B5F6J9|PDXH	sp|B1ZND9|RS17	sp|B4THM6|UXUA
sp|Q9N5D3|SOS	sp|Q71YR7|Y1776	sp|Q8G411|RL16	sp|Q0T9J2|PRIB	sp|Q02R26|ARND	sp|Q7N6W5|KDPA
sp|P35710|SOX5	sp|A4YNU5|HYPA	sp|Q9HNP3|Y2008	sp|A5F7F2|ATE	sp|B1XG77|PAT	sp|A0AJ43|EZRA
sp|O70494|SP3	sp|P53844|PDR17	sp|P40549|MNT3	sp|Q67622|REP	sp|Q63XU3|GPDA	sp|B8GV58|RL3
sp|Q62407|SPEG	sp|Q8FBA7|FSAB	sp|C1ET35|RS7	sp|B0BRL8|RLMKL	sp|B7VQ27|BETI	sp|Q8BWB6|STEA2
sp|O01789|SMC1	sp|A4WVE8|GREA	sp|Q8X5R9|MDTP	sp|Q9Y9W6|RL1	sp|P0AAC3|USPE	sp|Q8PE32|KDUI
sp|Q3TKT4|SMCA4	sp|Q91PK4|MU2	sp|Q0ID04|NDHN	sp|A7E727|IML2	sp|P80905|KORB	sp|Q5R895|DPYD
sp|Q9D2H6|SP2	sp|B3W963|HEMH	sp|B3ENJ1|AROA	sp|A9KMP0|COBS	sp|Q7NJ38|MINE	sp|Q9SWW5|PCS1
sp|P56726|SMO	sp|C1B4I4|EFP	sp|Q4R4N1|CPLX1	sp|B5YRB3|PAT	sp|Q9CNM5|Y402	sp|Q9CH98|UVRC
sp|Q499E5|STOX2	sp|Q9S3Z2|LUXD	sp|Q8RFG6|Y732	sp|A2Q7I0|XYNB	sp|Q4U5R3|PSME1	sp|A9H3Q8|RL23
sp|Q61IS6|SPK1	sp|O65862|CAMT1	sp|Q1QCP8|RLMKL	sp|P26976|PHON	sp|Q6G9J8|MSRA1	sp|P64774|VAPC3
sp|P34548|SQV3	sp|Q7UQL3|SERC	sp|A6T692|Y652	sp|B0WQ75|DRE2	sp|C1AQ81|RSMH	sp|P50110|SAM37
sp|O64530|STR1	sp|Q66GB9|SECB	sp|Q5XAA3|ACPS	sp|A6QGY5|EBHB	sp|Q4J912|GCSH1	sp|Q1J569|GATA
sp|Q6ZIX2|SMT1	sp|Q166E7|FABZ	sp|P43122|QRI7	sp|Q9HUC0|UBIE	sp|B1JV92|ZAPD	sp|A9GMF2|NHAA1
sp|Q9FIH8|SPP	sp|Q48JU8|MOBA	sp|Q5PA67|RS17	sp|Q7U7F0|RUVA	sp|A7X4Q3|3L2O1	sp|Q9CYT6|CAP2
sp|Q9CAM1|SPT62	sp|A4W5A4|RL1	sp|Q7MZY2|FRDC	sp|Q5V448|TRPE1	sp|Q8ZAL3|METE	sp|A8M8F6|NUOD2
sp|Q18779|SQV7	sp|Q43880|THER	sp|Q8S2E6|Y1235	sp|Q3K6W8|HEM1	sp|P9WH84|RL4	sp|A6TWF6|RS13
sp|Q8LPR8|TI100	sp|B7URX1|RSXD	sp|Q8EKU1|YIDC	sp|Q86VQ0|LCA5	sp|A6VQS7|Y1977	sp|B4TNN8|YOHJ
sp|Q9VF08|TIM16	sp|P51196|FABH	sp|Q6DDK1|CREST	sp|O42904|PRP31	sp|A9M0G3|Y1355	sp|Q8A293|RNH2
sp|Q569C0|TM100	sp|Q7ZYR8|RSRC2	sp|A7HIX6|ATPE	sp|O07825|NDOC	sp|A5I798|PFKA	sp|P27651|HUPF
sp|P52653|TBP1	sp|B6ISW6|COAX	sp|B7LSJ8|NHAB	sp|Q6AJ51|MRAY	sp|Q02185|RPCF	sp|Q4WMB6|PPIL3
sp|Q62296|TEAD4	sp|B1XB06|ISCR	sp|B6IB31|ASR	sp|C0R5C3|RUVC	sp|C0RFQ6|RL28	sp|A8WVR2|NTM1
sp|O35144|TERF2	sp|A3M324|DUT	sp|P12917|MET2	sp|B4F766|DYM	sp|O16999|ZPR1	sp|O34299|YZ2T
sp|Q5FW12|TIPRL	sp|Q210G0|UREE	sp|A9NGL4|MIAA	sp|O59080|PDXS	sp|P02316|HMGN1	sp|A3M3W2|SYA
sp|A7MB75|TM231	sp|A5UDL7|ZAPA	sp|Q5BIM5|ZFY27	sp|Q1BZ36|RUVB	sp|Q9KPL7|DEOC	sp|P42665|HGLB
sp|O44572|TNNI4	sp|B0T270|AROA	sp|Q7MGZ2|GPMI	sp|Q5A849|HYR4	sp|Q976B1|EF1A	sp|C1DR06|NQRE
sp|P09493|TPM1	sp|A3CR42|ILVD	sp|Q8UES8|TGT	sp|B7MVJ1|IHFA	sp|P50194|T2E7	sp|Q9C8Z4|HEAT1
sp|P35590|TIE1	sp|B0JZG0|S23A2	sp|P45077|PMBA	sp|P0A7D0|PSIE	sp|Q32AF0|COAA	sp|A2BPP7|MQO
sp|G5EDN3|TIM	sp|B0KA16|Y1325	sp|B0RDY8|RBFA	sp|B6ENU2|UBIA	sp|Q8QGQ8|PER2	sp|P9WN26|GLNE
sp|A2ASS6|TITIN	sp|C3PGW4|NRDR	sp|Q09001|STM2A	sp|A0M535|MRAZ	sp|P0AAE8|CADB	sp|B7UYP4|Y1607
sp|A2RVP7|TI221	sp|Q6NEW7|DCD	sp|B9LU09|RPIA	sp|P03729|TIPK	sp|Q17061|MRJP4	sp|P0C1R5|LACA
sp|Q9R0Q3|TMED2	sp|B5R878|YBJQ	sp|C1FXW9|THOC2	sp|A7SD85|CDC5L	sp|P0DC08|LACB1	sp|Q3BUN6|DGOD
sp|Q62318|TIF1B	sp|P59470|RPC2	sp|P31837|LIGA	sp|P0C7L9|EXBB	sp|A8GUU1|RECR	sp|Q03DK0|MNTH
sp|O01479|TMOD	sp|B1W473|FMT	sp|A9N5W7|ZUPT	sp|U5KJM4|CAMP	sp|B0BAL3|MURD	sp|B0UDF4|URED
sp|Q9C8J7|TRO	sp|B2U360|BTUC	sp|A7MBU6|T23OA	sp|Q727C7|RPOB	sp|A6WTR1|AROB	sp|C1C7P9|TARI
sp|Q9SYM4|TPS1	sp|A2WMG6|SRS1	sp|Q87I22|DEF2	sp|B1KGH9|RSMA	sp|Q0CL68|MED5	sp|Q8BWN8|ACOT4
sp|Q8CGV9|TSH3	sp|Q7U4J3|RL16	sp|Q5HRS7|RECR	sp|P17890|RPC7	sp|B4SH37|ATPD	sp|P35848|TOM20
sp|Q63199|TNR6	sp|P37037|GLHA	sp|Q7MR39|MSRP	sp|A4VL72|SYQ	sp|Q5R5V0|TADA3	sp|P01551|ATXA
sp|Q9FR53|TOR	sp|Q7TU20|GCSH	sp|Q6G4E4|ISPE	sp|Q0HVC0|ASTE	sp|Q03QH9|SEPF	sp|Q8DD54|RPOH
sp|B4F6W9|TRIPC	sp|Q53NF7|NAC71	sp|P03327|GAG	sp|P54208|CHLN	sp|D9PWM7|ARFB	sp|P03913|NU4M
sp|P26687|TWST1	sp|Q6ZVW7|I17EL	sp|Q1CLW0|PANB	sp|Q8Z315|MURI	sp|P0A8K2|PSD	sp|B7L8Y8|MSRP
sp|Q32P99|UBE2B	sp|B0US68|MURC	sp|Q4UKP1|DDL	sp|Q979S2|PCNA	sp|Q5LNK3|ACPS	sp|P0C9N5|3607L
sp|P90978|U2AF2	sp|Q0A5C9|DTD	sp|A8X8D0|CYP9	sp|Q7NAQ4|TPIS	sp|Q84177|PRO	sp|Q1R0F0|RPOA
sp|Q27896|TRF	sp|Q5R2J4|APCD1	sp|A7GTG6|RNPH	sp|B2KES3|NNRE	sp|A7X2Y4|HRCA	sp|P74211|PDXH
sp|Q8AYG3|TTK	sp|P06177|FLIC	sp|Q3V538|PSBC	sp|Q09206|SRA4	sp|B3EEI0|PUR9	sp|B3SRV6|NSP4
sp|Q5U430|UBR3	sp|P83880|AMP1	sp|Q8PYU8|QUEC	sp|Q3BAH8|CCSA	sp|B8GQC3|EFP	sp|Q9Z034|REP10
sp|Q19584|UFD1	sp|Q6NG61|GLNE	sp|Q9CLE9|USPA	sp|Q8E6K1|F16PC	sp|Q1XDT2|RBCR	sp|Q98E34|DNAE2
sp|P79457|UTY	sp|A4GCI9|NRAM	sp|Q9XNX3|CYB	sp|A8FFV4|HEM1	sp|P29370|Y1977	sp|B6IPE2|XERC
sp|Q99MV2|TX19A	sp|Q6D1A2|CYSI	sp|Q81MS3|Y4171	sp|Q5X4I6|MINE	sp|Q7NRI3|RLME	sp|P52666|BUDR
sp|Q95017|UBC9	sp|A0B9K4|VATC	sp|B5RCX0|UPP	sp|Q1MQ35|MURA	sp|Q9KHL6|LPXC	sp|A7Z9N5|URE2
sp|Q23023|UNC51	sp|P01066|IBB1	sp|Q4UR70|SYQ	sp|Q8RBC5|Y897	sp|A9VME4|MGSA	sp|B9KY70|DAPB
sp|Q9UPT9|UBP22	sp|Q04KA9|URK	sp|Q9D1C9|RRP7A	sp|P32259|MED16	sp|Q58422|Y1016	sp|C4ZZP9|TRUD
sp|Q19905|UGDH	sp|P9WP46|CSTA	sp|Q759G5|GPD	sp|B7HN36|SCPA	sp|Q83PJ7|RSMG	sp|Q43794|SYE
sp|Q06561|UNC52	sp|Q5RGP9|TAP26	sp|Q9CR61|NDUB7	sp|Q28RG1|FABH	sp|C3M930|HGD	sp|Q07187|EM1
sp|F4JRR5|TTL	sp|Q9Y5Z4|HEBP2	sp|Q01922|PHEB	sp|B8H618|RPOZ	sp|E7EW31|PROB1	sp|A6QFQ3|MEND
sp|Q8L6Y1|UBP14	sp|P0A583|FURA	sp|Q72PA2|SUCC	sp|Q961C9|TNG11	sp|P0AG14|SOHB	sp|Q61CQ8|SPCS1
sp|Q940S3|UAP1	sp|Q196Y2|VF244	sp|A1RXS9|TIAS	sp|Q82VD1|GCH4	sp|Q17428|PORED	sp|P19229|Y25K
sp|Q612A4|VATC	sp|O52195|ALGL	sp|A9LZQ1|RS18	sp|Q5NNV1|SURE	sp|B8HS80|APT	sp|Q42682|HEM2
sp|G5EDZ2|UMPS	sp|B4U2J9|IF3	sp|P17051|ALKS	sp|P61497|PHR	sp|A1RXU8|PCNA	sp|B0K177|SURE
sp|P70398|USP9X	sp|Q2SRY2|YBEY	sp|B1YUU0|PAND	sp|Q8TZM5|EF1B	sp|B0CDF8|Y1863	sp|P03280|CAP8
sp|P37398|VIV	sp|A0KPY4|Y3896	sp|A8EXY1|RL13	sp|P0CE61|INH14	sp|Q92IF1|COXX	sp|A4TR27|FADB
sp|Q3ZK22|VEZA	sp|Q4ZMA8|BIOB	sp|C1KYV2|ATP6	sp|P21642|PCKGM	sp|Q2A186|LPXC	sp|A7HV30|THIC
sp|Q39258|VATE1	sp|Q3ATI5|NUSB	sp|Q56023|SPAP	sp|Q318F2|PANCY	sp|Q7TVJ6|PHEA	sp|Q0S888|SYC
sp|Q21898|VATL1	sp|B5Z8M0|CRCB	sp|B0U599|ATPG	sp|P67701|HIGA	sp|A5UZX0|GAL1	sp|A4SEN9|RIMM
sp|Q9XZH6|VATG	sp|Q41160|LCB3	sp|Q5HG12|BRNQL	sp|P92509|CYB	sp|P56830|IFNT2	sp|Q3T0P7|ITM2B
sp|P30628|VPP1	sp|P0A249|PT1	sp|B3QBC6|ISPG	sp|P59800|TRA9	sp|A5E2M7|RCF1	sp|P62406|CAPSD
sp|Q60V75|VPS16	sp|B0BTK6|TPIS	sp|P26785|RL16B	sp|A2C4M0|RSMG	sp|Q6F0D5|RNPA	sp|Q1IDE6|APEB
sp|Q20591|VA0E	sp|Q2NC10|IF2	sp|Q0V8C2|EXOC3	sp|P00916|CAH1	sp|A7IDJ5|RLME	sp|Q9FWW6|GSXL1
sp|Q924T3|XRCC4	sp|Q4KF16|SYE	sp|Q9JHW5|VAMP7	sp|Q3MAI6|SAT	sp|A9BNJ3|RECO	sp|Q9BZE1|RM37
sp|Q80ZK9|WDTC1	sp|C6DFS4|RS4	sp|A9KKU1|GRPE	sp|Q6A1G3|FUT10	sp|A4ISX2|SECA2	sp|O04136|KNAP3
sp|O61460|VAB1	sp|Q1RKH7|RPOD	sp|P0A0Y3|FBPA	sp|P63613|AROC	sp|Q2KHS5|MOG2A	sp|Q5FT82|QUEF
sp|P48616|VIME	sp|Q5PEY3|CSID	sp|Q9XSN3|HBA1	sp|Q8FFZ2|YEGS	sp|Q9CSV6|SFT2C	sp|A4FWY5|MCH
sp|Q9LT31|VPS9A	sp|B2K5N9|TUSC	sp|B7L7D2|ALLA	sp|Q36918|ATP6	sp|A1UU01|MUTL	sp|A8MVA2|KRA96
sp|A8X811|WRM1	sp|B1JU14|RPOB	sp|P20307|KRFD	sp|P42868|URED	sp|Q6MK45|PDXH	sp|Q9Y8K5|MTRF
sp|O80775|WDR55	sp|B0CL95|NUSB	sp|A8LLY9|NAPA	sp|Q8NIB6|MEP1	sp|P64164|FTSK	sp|C8ZEV0|ATP25
sp|P27467|WNT3A	sp|Q0AC96|UREF	sp|B5XKU4|AROC	sp|Q46GC7|RS13	sp|Q9ZJ25|YF87	sp|Q6ZEA5|CAS2C
sp|P06607|VIT3	sp|Q25BC1|IL10	sp|A9GCQ1|RSMG	sp|Q1R0F9|RL18	sp|Q8TMK1|Y2656	sp|Q75VQ0|NRAM
sp|O44342|WBL	sp|P48497|TPIS	sp|B4EBH0|RL9	sp|A7Z967|HIS1	sp|B7HSV1|MOBA	sp|B5FAN7|Y2262
sp|P56706|WNT7B	sp|A1BDJ5|ISPH	sp|B1M4X4|AZOR	sp|Q6FSU7|MIC60	sp|Q9RAE7|ALR2	sp|Q8G0Y6|BEPC
sp|O35468|WNT9B	sp|Q0UE25|CAF17	sp|B6IB63|RSXB	sp|Q08347|BDS1	sp|Q3J7Z6|ATE	sp|Q05819|HEP1
sp|Q9LUL2|WAG2	sp|Q8DSG5|GATA	sp|P54104|BRNQ	sp|Q16514|TAF12	sp|Q12QI5|TPIS	sp|A0K5P6|RIMM
sp|Q6X7J5|WOX8	sp|Q6BIE4|RM02	sp|P38242|ALG14	sp|Q3A388|METK	sp|C1CP43|MUTL	sp|Q1CA20|Y734
sp|Q6X7J4|WOX9	sp|A0JV86|RSMH	sp|Q46EU8|RL1	sp|Q6PB70|ANO8	sp|Q2GED6|RL2	sp|Q9SK99|PTR11
sp|O43543|XRCC2	sp|P0A919|OMPX	sp|Q2JM55|TRMD	sp|P34523|YM62	sp|Q9M7T0|PRX2F	sp|Q8KB67|ALR
sp|P36872|2ABA	sp|Q8FW67|GATA	sp|Q83LZ7|END8	sp|Q9LDT3|YAB4	sp|A8F7R9|KCY	sp|A3Q272|HRCA
sp|P03958|ADA	sp|P09354|ATPZ	sp|A3D5A5|HIS1	sp|Q5BIS9|AAKB1	sp|Q8K9J0|PTGCB	sp|Q9WTW8|S23A2
sp|P36896|ACV1B	sp|A7Z6M0|LIPM	sp|Q62141|SIN3B	sp|P0A8A0|YEBC	sp|Q2FH65|TRPF	sp|Q1IB53|SSTT
sp|Q9V8R9|41	sp|P40157|VID27	sp|Q5PPX5|RN170	sp|Q39H50|SYFB	sp|B2RZP4|FLIW	sp|P9WIT5|YIDC
sp|P0DM41|ACT1	sp|P13290|GG	sp|Q8CP38|EX7L	sp|Q9X4M8|PPK	sp|Q4FU52|NUON	sp|B7LAI5|RIHB
sp|Q09543|2AAA	sp|Q2SKZ1|MTND	sp|O66094|RL22	sp|Q21XP5|PLSX	sp|Q6N5A1|RL9	sp|A9HKY5|RPOZ
sp|P22599|A1AT2	sp|B4GD14|LPHN	sp|P0ABU9|TOLQ	sp|B8QB46|TE2IP	sp|P46947|CWC26	sp|Q81T62|HISX
sp|O46341|A6	sp|Q476V3|DAPF	sp|B6DD30|TX2M2	sp|Q1IIJ5|LIPB	sp|P0AB82|ILVE	sp|Q920L1|FADS1
sp|Q9LQK7|AB7I	sp|Q8XIY6|PPAX	sp|Q8RKV3|ATPG	sp|B9E6S1|AROK	sp|B5QWY5|RHAR	sp|A0DUC3|COQ41
sp|Q9CAF5|AB6I	sp|C1C651|PYRF	sp|A5G2T9|RHAM	sp|Q17WH3|SYC	sp|Q47XG2|GCSP2	sp|Q1QTN9|FABV
sp|P41932|14331	sp|Q5QW40|AROC	sp|Q58360|Y950	sp|Q1KVS1|CYF	sp|Q3KMP3|RS9	sp|Q2SDT2|QUEF
sp|Q38970|ACC1	sp|Q8WMW2|RHBG	sp|Q3SJH8|MLTF	sp|A4XS53|ETCA	sp|Q5WDZ8|METK	sp|B0UI96|TRMFO
sp|P37172|ACVR1	sp|A8LJA8|CLPP	sp|P59930|SSB	sp|C0R512|RPOZ	sp|A4IK94|LUTC	sp|B3PI94|RIMP
sp|Q01593|ABI3	sp|B8E749|NDPA	sp|B3DQN2|MURC	sp|A2C9X1|DXS	sp|P48101|CHLI	sp|B3EDX3|HIS7
sp|Q94125|AGE1	sp|Q31DG4|Y020	sp|Q9LTY6|UKL5	sp|B1KUD0|Y3516	sp|A3M452|Y1268	sp|P21303|PK66
sp|Q96329|ACOX4	sp|B6J3G0|COQ7	sp|Q0TCS1|MURA	sp|Q0RRT6|RL11	sp|A9MN34|TUSD	sp|Q68XP1|DHSC
sp|Q07749|ADF2	sp|Q3A6M1|RS4	sp|P60936|UPPP	sp|A3PY62|MQO	sp|Q6DAM1|THIE	sp|O25766|TRMD
sp|O35598|ADA10	sp|Q9SRQ6|NPC3	sp|P0AFT0|MEPM	sp|O82179|GCSH2	sp|Q39R75|TRMB	sp|Q3AZN7|CCS1
sp|Q96Q42|ALS2	sp|Q196U9|VF414	sp|P09716|US17	sp|P27049|BTG2	sp|Q92M90|RUVC	sp|P08582|TRFM
sp|Q07750|ADF1	sp|Q4R912|CP046	sp|P21742|THNB	sp|Q8XE13|GLPB	sp|P56972|KBX3	sp|Q58742|QUEC
sp|Q53H80|AKIR2	sp|Q1J7B9|KCY	sp|Q5NGC3|RLMKL	sp|A2X0Q6|SPL3	sp|P06636|HBA3	sp|Q9TLT4|RK23
sp|O82171|AGD10	sp|A5UDY2|SECB	sp|C1B4C9|RUVC	sp|Q95748|NDUS3	sp|B8DV04|RNPA	sp|C3PP03|UVRC
sp|O80452|AMPD	sp|A4SY42|UREF	sp|Q6CMK7|SLD1	sp|A6LQ78|REX	sp|Q6C5D0|CFD1	sp|Q2SRV0|RNH2
sp|P35611|ADDA	sp|Q5R6L8|GPI8	sp|Q36346|NU2M	sp|P44459|CILA	sp|Q6GH01|BRNQL	sp|Q8C624|SPT33
sp|Q09994|ANI2	sp|B1LIY0|YCDX	sp|P25789|PSA4	sp|Q6D1A2|CYSI	sp|P0ADC3|LOLC	sp|D2Y2J5|H2V01
sp|Q15389|ANGP1	sp|B4U3E6|DEOB	sp|A2S4B5|HEM6	sp|P52014|CYP6	sp|C4K3T8|RSGA	sp|Q5ZI03|CIR1
sp|Q9XTT4|ANI1	sp|Q8D1Z6|RL18	sp|O01530|ASP6	sp|B8CH56|TRMA	sp|Q3AEB5|ACPS	sp|Q31Z33|MQO
sp|Q6UB99|ANR11	sp|Q9LZJ3|XXT1	sp|Q8GCJ0|HUTP	sp|A7HX36|DAPA	sp|Q8EI36|NUOI	sp|Q7VSX6|PTLE
sp|Q38847|AGL15	sp|A3DF88|SECA	sp|Q90W04|NGB	sp|Q0RCD6|PTH	sp|A3D3F2|BIOB	sp|Q8D3B6|SYFA
sp|Q13686|ALKB1	sp|B1HMV4|RL17	sp|P9WFG9|Y813	sp|O83855|DUT	sp|Q28814|RHLR	sp|A1TFL3|OTSA
sp|Q8VHG2|AMOT	sp|Q17QX9|CWC27	sp|Q924L1|LTMD1	sp|B3MFV7|LPHN	sp|Q63603|DOCK9	sp|Q9HH84|DPOL
sp|P18908|ANF	sp|B9E104|DXS	sp|P53656|BIOA	sp|Q46E28|TYSY	sp|P51406|BYS	sp|A9A110|RS6E
sp|G5EGA3|ANKL1	sp|Q7M713|TR116	sp|Q2MI54|RR7	sp|Q5E6A1|RUVC	sp|A2RD86|Y469	sp|B9I2J6|AXEP
sp|Q7TMA5|APOB	sp|Q5ZXJ2|ALR	sp|Q9KJC2|ARPB	sp|Q5ZZS0|RL7	sp|Q47MI6|NHAA	sp|P0DC64|NADE
sp|O88888|APBA3	sp|P55579|Y4NG	sp|A4TNS5|NADA	sp|Q0BNI0|UBIA	sp|C1FN40|HIS4	sp|P31520|SKP
sp|Q05431|APX1	sp|A9M8G1|ATPF2	sp|O30056|SPSS2	sp|A4SGE2|RS20	sp|Q58186|Y776	sp|B1JIG5|RDGC
sp|Q21227|APR1	sp|A0RBZ2|PANB	sp|B8JAT1|ILVD	sp|A7LXT0|GH31A	sp|Q8C7D2|CRBN	sp|Q6LXD2|RL30
sp|P35602|AP1M	sp|Q4FP21|DMDA	sp|A3PVC1|RL3	sp|A7GGL2|VATD	sp|B2K8W1|Y1292	sp|Q8NYV4|DUS
sp|Q9FFF9|APC1	sp|B5R937|ACTP	sp|A9R093|ARNA	sp|B4F0X6|FPG	sp|P0CB86|NDUB8	sp|P23871|HEMH
sp|G5EBZ8|ARK1	sp|Q9AA40|YIDC	sp|G4RK16|PFP	sp|P51579|P2RX6	sp|Q9PM99|NUOD	sp|Q2Y6A9|HRCA
sp|O65418|APC4	sp|Q9SUM2|RUXF	sp|A8SEA5|RR4	sp|P07533|SCAF	sp|P0C7W3|TOR2X	sp|B9L111|DTD
sp|P98084|APBA2	sp|B2I5Z0|Y1361	sp|Q7SI94|LYSJ	sp|Q9NZC3|GDE1	sp|Q74KW0|MUTL	sp|A4QK57|RK22
sp|Q10943|ARF12	sp|Q1JQC2|IR3IP	sp|Q3ZAE2|TGT	sp|Q0BKZ4|GREA	sp|Q30WD3|LEUC	sp|Q2NQP6|RS4
sp|Q20052|APC11	sp|P99115|MQO2	sp|Q31ED1|Y1902	sp|Q7A0V5|Y1336	sp|Q06GU3|NU6C	sp|Q31T86|FRDD
sp|B2RUJ5|APBA1	sp|Q8ZPJ2|YNFA	sp|C1KWH4|TYSY	sp|C1CKT9|LACA	sp|A7MPS3|GLSA	sp|Q49XK0|Y1352
sp|O64749|ARAE2	sp|Q65I58|PAND	sp|A9A1T2|MPNS	sp|B4S432|RL13	sp|A0LMD8|GLMM	sp|B1VSK3|DISA
sp|Q9ZPX1|ARF5	sp|Q69IF8|PEPA	sp|Q76IQ2|MPI	sp|Q3JES8|GLNE	sp|B1XG69|TSAD	sp|A9MTL0|GAL1
sp|Q5RGQ2|ANM8B	sp|Q8XAU9|RUTE	sp|P53645|SODM	sp|Q6ASY2|NLTL1	sp|P38616|YGP1	sp|Q44760|FLHB
sp|Q9VW15|ASH1	sp|P19229|Y25K	sp|Q4UJR2|DAPE	sp|Q32AV5|GLGC	sp|Q81JE5|MNMA	sp|A0KR34|RNPA
sp|Q8RWU4|ATML1	sp|A1W2T3|ATPF	sp|Q81LY8|TCYP	sp|Q1WTU9|SYD	sp|C4ZZ89|CHBG	sp|B0R5I4|GCS2
sp|P25705|ATPA	sp|Q5HRB2|MNHA2	sp|P0A125|RSMG	sp|A8Z0B0|NADK	sp|C3NMW1|LEUD	sp|C5XYW4|RU1C2
sp|P93024|ARFE	sp|Q6C9Q9|SSN2	sp|P87000|ACU15	sp|A3NAG3|YCIB	sp|P0A6K6|DEOB	sp|Q5GXR2|TRUA
sp|O35885|ASCL2	sp|C5A7J0|GCSPB	sp|P14576|SRP54	sp|O74878|ALG11	sp|Q3T0E3|COA3	sp|B5Z6H4|ISPDF
sp|Q8CG79|ASPP2	sp|Q82X64|CTAA	sp|A2S567|GRPE	sp|Q90871|IRF8	sp|C5A0I6|ARGP	sp|B0U3K6|SSRP
sp|Q1LYB6|ATF1B	sp|Q4UQW2|MRAZ	sp|Q1RB46|ASTA	sp|A0NEF7|CTU2	sp|Q9C2Z0|PLYA	sp|Q145W8|FPG
sp|O45876|APH1	sp|Q7JZM8|RM41	sp|Q6BX78|TRMB	sp|A1UEB6|DDL	sp|Q8XA23|NADB	sp|B6EKR0|MOBA
sp|Q9HBZ2|ARNT2	sp|Q4UR00|CAPP	sp|Q84UR0|LOL4	sp|Q9ZEA8|TSAD	sp|Q6KHR3|MRAZ	sp|Q31IS6|ANMK
sp|Q9SYG2|ASIL1	sp|C0Q1G0|URK	sp|Q59S43|MED11	sp|P39626|SPSF	sp|B4T9C0|FPG	sp|Q92P98|COBT
sp|P13607|ATNA	sp|A1V4B2|RPIA	sp|C4XPM0|CRCB	sp|Q9XG54|OPR1	sp|Q1RFB2|CYOE	sp|Q5X5Q4|TRUA
sp|O43521|B2L11	sp|P06546|SLAPM	sp|A1JII4|THIG	sp|P9WGK5|SENX3	sp|Q59978|GRPE	sp|B9GHX8|CSPL8
sp|Q9MAP8|B3GT6	sp|O29972|Y267	sp|A2C0D1|PSBE	sp|Q2KJ32|SBP1	sp|Q0II44|S2541	sp|Q2S1P1|PNP
sp|Q03565|BAF1	sp|P49465|RPOA	sp|Q5FM81|RS17	sp|Q72U18|ACPS	sp|P9WFP4|Y1462	sp|O08387|SECY
sp|O64743|BBE15	sp|Q8Y617|XPT	sp|A5GWG7|SFSA	sp|B7LV14|HEMH	sp|Q12725|EXG	sp|P36723|VE1
sp|Q8L4Y5|ARP7	sp|B9EBB9|TRMD	sp|Q1XFL1|ZAR1L	sp|C0ZAP9|APT	sp|B0VKL3|RLMD	sp|B3QY47|NUOB2
sp|Q9LJG8|ASIL2	sp|A1SWQ8|ACYP	sp|Q8TZY6|PYRG	sp|D2Y260|H16A8	sp|A9KY21|RSMH	sp|P06275|DPOL
sp|Q9ZV53|ATL49	sp|Q5A287|SFL1	sp|Q8C8C1|RTP1	sp|Q6ADC9|RL20	sp|Q1CUT8|DXR	sp|P9WPC3|CLPP2
sp|Q9U7E0|ATRX	sp|A1CIV8|PGLR1	sp|Q2S2A5|HEM1	sp|A1U6U9|THII	sp|B2S868|TRMD	sp|Q5UR85|YR636
sp|Q22258|ATR	sp|A0QWQ4|SYA	sp|B6YWH3|IF2P	sp|B5YTX2|RTCA	sp|Q2FJ50|Y575	sp|A5E598|KAD2
sp|Q04656|ATP7A	sp|B2S2Z5|FLIE	sp|Q66FP6|THIE	sp|B7JE03|Y3100	sp|P03894|NU2M	sp|B0K0M0|QUEA
sp|Q9LYP6|ATS3	sp|A6MN03|TI214	sp|Q0BNX6|ORN	sp|Q82WI1|TRPA	sp|Q8NQC3|UPPP	sp|Q9UHL4|DPP2
sp|O82798|ARR4	sp|Q5FJP9|APT	sp|B1XYE2|PDXH	sp|Q0BSB1|Y1393	sp|Q31WZ1|RIBB	sp|B7HEG3|LGT
sp|Q9R1S0|B9D1	sp|Q5E328|ISPD	sp|Q69150|GN	sp|Q5ZYG0|CYOE	sp|Q5ZHQ2|LEGL	sp|B5FCZ4|ATPD
sp|P54688|BCAT	sp|A3M1X7|TATA	sp|Q3A8M2|GPDA	sp|Q0R4F1|PIF1	sp|B5EFG8|ATP6	sp|Q473U3|NUOA
sp|Q5EAX2|BACD2	sp|Q9TJ82|PSBA	sp|B5R3Z4|RSMJ	sp|Q6FU45|RNA14	sp|P42296|YXID	sp|Q3BRP3|RIMP
sp|A3KPW9|BAG6	sp|C0RMI1|UPPP	sp|B9DTQ0|NRDR	sp|A9AI61|RL27	sp|C1ER94|KHSE	sp|P99100|DEOB
sp|Q90260|ASL1B	sp|Q6G7C2|LACD	sp|Q93WI9|HD3A	sp|A6Q391|SUCC	sp|Q8CWV2|RL18	sp|P69959|LCRR
sp|Q9YHD3|BAG6A	sp|Q9B1K8|RK23	sp|Q4FGF5|ATPI	sp|B0K1X1|Y1733	sp|P38518|RS10	sp|Q8ZP00|MNTP
sp|Q9LMM6|BPS1	sp|B7GVV1|ASTE	sp|Q87WY3|MURD	sp|B5RAG2|YNFB	sp|P0ABD1|YEAV	sp|C5A0R6|MURI
sp|O08901|BUB1	sp|A1WPU0|RIMM	sp|Q9SRZ4|PRX2C	sp|B1AJP2|RSMA	sp|P50389|PNPH	sp|Q8UC60|SUCC
sp|Q9Z1R2|BAG6	sp|B4KND9|EAF	sp|Q44604|TRPA	sp|B1HYR5|MNTR	sp|Q047T2|MURE	sp|Q1IW89|SYA
sp|O35625|AXIN1	sp|Q1MIZ4|AMPA	sp|A6MMZ7|NU4LC	sp|Q252X2|RS13	sp|Q0TAV4|HDFR	sp|Q55AX2|DOT1L
sp|Q9VXG8|ATR	sp|Q24M95|YIDD	sp|B3Q9S3|PDXA	sp|P0DB98|KPRS1	sp|O27101|Y1022	sp|B8HSA9|ASSY
sp|Q07817|B2CL1	sp|Q9URX6|RL31	sp|P9WJT8|MMPLB	sp|B7IP22|TPIS	sp|A7FIC6|RUVA	sp|C1L1Y2|Y1081
sp|P12643|BMP2	sp|Q06616|YP174	sp|P64238|RSMG	sp|Q8DUY4|TCMPA	sp|B5YVX5|THIK	sp|Q7U6P6|DXS
sp|Q9XWH0|BUB3	sp|Q899U2|Y074	sp|A1KLN7|AROC	sp|P09056|LIF	sp|Q03EN4|RS4	sp|Q9CP43|UBID
sp|Q6Z4U2|CAF1M	sp|B7HMD4|Y4068	sp|A5VVJ0|DADA	sp|P0AFC3|NUOA	sp|A1WTM6|RIMK	sp|A0K476|COQ7
sp|P36895|BMR1A	sp|A5UFT9|DCD	sp|B1JNS1|Y862	sp|B8D9T8|RS17	sp|A8GSG4|ISCS	sp|A6WHR8|RL1
sp|Q91VR8|BRK1	sp|Q6F7R7|RL22	sp|Q02EU8|TATB	sp|Q7VP67|CARB	sp|Q8XMY8|SPEE	sp|Q601M3|YQGF
sp|P09803|CADH1	sp|Q8S8X7|PSBC	sp|B9LZV4|SYC	sp|P31512|FMO4	sp|Q92GY7|KAD	sp|P18047|SPIK1
sp|Q95153|BRCA1	sp|A8AVH5|Y469	sp|Q21WC3|RPIA	sp|P23315|TRPE	sp|Q2LQC2|RL6	sp|Q821V5|UVRC
sp|Q9FXA3|BH095	sp|B2T1B6|MINC	sp|A6LX31|Y2760	sp|Q6Z1Z3|IDEF1	sp|Q2VBN1|3SIM6	sp|Q2RXC9|RL9
sp|Q9SSW2|AZF2	sp|P00170|CYB5	sp|Q0SN13|RL18	sp|Q1CC50|ASNA	sp|Q32516|NU5C	sp|Q65MT6|Y691
sp|Q03248|BUP1	sp|Q17VY3|GRPE	sp|Q3IUJ2|TRM1	sp|Q8L7U7|ACDH	sp|Q47LI4|RL7	sp|P45367|PHAE
sp|O54825|BYST	sp|Q111U1|NU2C	sp|P43262|MLAA	sp|Q3SH73|G6PI2	sp|Q03546|VEAD	sp|Q2YJA9|LIVB5
sp|Q9EQG9|C43BP	sp|Q88B11|XERC	sp|Q8BGA7|CG026	sp|Q3AXG3|PSB28	sp|Q8E794|GLPK	sp|P03522|GLYCO
sp|O65036|C3H54	sp|Q8K9G6|GREA	sp|Q7VA62|ATPD	sp|Q92ST0|SYFA	sp|P75855|ELFA	sp|Q5ZK84|AK1A1
sp|Q4AC94|C2CD3	sp|E9EUE6|AMPP1	sp|B0BVP7|MUTL	sp|B7MG23|ARND	sp|Q91V92|ACLY	sp|C1CK22|YABA
sp|P97929|BRCA2	sp|Q31BD0|PCYA	sp|Q87C31|HIS7	sp|Q58DR5|SCAM3	sp|Q8W234|SEUSS	sp|P22875|YXIS
sp|P20290|BTF3	sp|E1BP36|MMS19	sp|P58027|AOFA	sp|Q0VPM2|PSRP	sp|A9M8Q1|RIMM	sp|Q6LNT9|MNMC
sp|O16305|CALM	sp|Q9UPM9|B9D1	sp|O55528|L	sp|B2SG11|YBEY	sp|Q88IU4|SYC	sp|Q41760|LPE1
sp|P39736|BX42	sp|Q9X8I3|GCH1	sp|Q9D6D8|PPIL6	sp|Q55BX5|NUP54	sp|B1MLV8|ATPF	sp|Q95253|IL15
sp|Q68EI3|CBPC5	sp|Q6ZQI3|MLEC	sp|Q2A5R2|CRCB	sp|Q9PC02|GCH1	sp|O35826|GLCNE	sp|Q44495|ALGE2
sp|O95067|CCNB2	sp|A7ZAU7|RS18	sp|Q2W2J6|RL22	sp|Q1XDE1|SYFB	sp|O64332|TIPL	sp|P12377|COPD
sp|P56721|COLL	sp|Q2VNE4|PB1F2	sp|B2UYB1|RL4	sp|P23234|DCIP	sp|A9NGW6|ATPF	sp|A2RME6|SYA
sp|O17901|COPZ	sp|B7M3C8|COBS	sp|A1TKC3|RSMH	sp|Q6DIT8|SBDS	sp|Q09438|MTAP	sp|Q57K19|YQGF
sp|P17139|CO4A1	sp|B7HY28|Y3394	sp|Q6GK52|LYTS	sp|A6R7H2|RT25	sp|B0K880|TPIS	sp|P64432|YPJD
sp|P06684|CO5	sp|Q6PT90|SUGE2	sp|B2JF69|UREF	sp|P16045|LEG1	sp|A1BJY6|RSMH	sp|B1NKT8|VP2
sp|P13671|CO6	sp|P30533|AMRP	sp|P73289|RL25	sp|Q92459|FDFT	sp|B3QYL3|RL7	sp|Q02403|T231E
sp|Q9VWR5|CP306	sp|P16062|ICIA	sp|Q02108|GCYA3	sp|A4QJK2|NDHJ	sp|P28341|IFNG	sp|B7N2P4|LAMB
sp|Q9LNC5|CLO	sp|Q8VE70|PDC10	sp|P34877|MTSA	sp|Q866Z6|GCNT3	sp|Q7GT16|NDHJ	sp|P11289|YFIL
sp|Q8CF98|COL10	sp|P95458|DCUP	sp|Q1GHT0|HIS41	sp|P45367|PHAE	sp|Q6MT55|NANE	sp|P49209|RL91
sp|Q9VRM7|CP307	sp|Q9KNL2|NFUA	sp|A1JU34|DPS	sp|O34413|YTCC	sp|P76243|YEAO	sp|P76576|YFGM
sp|Q9M374|CRF6	sp|Q1KXT7|RR18	sp|Q3YSQ0|FMT	sp|O70199|UGDH	sp|Q928B9|Y2617	sp|A4SFJ7|HEM1
sp|Q20168|COPB2	sp|B3EPW2|BIOB	sp|Q8TZL5|CAPPA	sp|P74572|P5CR	sp|A4QKB0|NU3C	sp|P0DJO6|OMPA
sp|Q64735|CR1L	sp|B1XV49|TRUA	sp|Q9I4U3|RMUC	sp|B7LAI5|RIHB	sp|A7IGA7|SECB	sp|Q2IXI5|Y2370
sp|O24585|CRI4	sp|P9WP04|Y2417	sp|Q7TME0|PLPR4	sp|O19995|RR4	sp|P0C0T0|LITAF	sp|Q9D415|DLGP1
sp|O01501|CCNE	sp|Q8FH68|MDTK	sp|A0PTP2|COBT	sp|P27226|VE5	sp|Q8L2A6|SSB	sp|Q7WMF1|RECR
sp|Q15078|CD5R1	sp|C0MBF3|ECFT	sp|Q6L3Z7|R1B14	sp|Q6NIS1|LPQB	sp|A4XB61|Y3729	sp|A5VZ63|NDPA
sp|P42573|CED3	sp|B2IT70|CH10	sp|P26833|Y189	sp|Q8Z221|BIOH	sp|Q2VZM9|ATPD	sp|Q5H0H5|UVRC
sp|P34545|CBP1	sp|P45055|TAL	sp|Q925G2|CYBR1	sp|A1KUG2|YQGF	sp|A9WH95|TRUA	sp|C1B1S2|MNMA
sp|O61847|CDK2	sp|Q49X32|SUCC	sp|A6PVL3|KNCN	sp|Q7W5B4|NUOH	sp|P70339|FRAT1	sp|A9MVW2|NHAB
sp|Q9XI46|CCMH	sp|Q98F84|TOLB	sp|Q60DX8|BGL22	sp|Q02408|Y12L	sp|Q8ER04|Y1527	sp|A1RXH6|IF2P
sp|Q4U2V3|CBPC1	sp|P42397|YCIB	sp|Q2JIM5|RL23	sp|B0JWY5|NDHL	sp|C1DL07|HFLD	sp|P0A6A3|ACKA
sp|Q92879|CELF1	sp|Q9ZQ77|MO25L	sp|Q5X1S3|MRAY	sp|Q1GD84|RNH2	sp|B3H0M3|GRCA	sp|Q820D8|RPOA
sp|P14635|CCNB1	sp|Q2TA39|ZMAT5	sp|P0A0Q8|VDLD	sp|C5CTM8|UPPP	sp|Q7LZM5|MYG	sp|Q84HF6|T23O
sp|Q9BZC1|CELF4	sp|Q47TK1|HIS2	sp|Q90WV8|IBP5	sp|Q9S2N2|END4	sp|A4T0M5|FMT	sp|O67109|Y983
sp|Q9LZM0|CCD71	sp|O12934|RPOB	sp|A5UAX2|NQRB	sp|Q24LI1|TMP	sp|Q3B5U7|GCST	sp|Q9SV71|B561O
sp|Q8K2Y9|CCM2	sp|Q02961|YP113	sp|A3D5F9|HFLD	sp|O21575|NU3M	sp|B5FBT9|SECB	sp|Q9M0G0|GAGT3
sp|O88874|CCNK	sp|O18391|KRAK	sp|P24113|LUXA	sp|P9WFM8|Y2898	sp|A3NZP6|TRPC	sp|A1WUF2|RL19
sp|P30429|CED4	sp|Q9Y6K9|NEMO	sp|Q7MEL2|ACKA2	sp|A9GMF2|NHAA1	sp|P45868|MAO2	sp|P35994|PAU16
sp|A8Y2U2|CED8	sp|Q3K1T9|DDL	sp|Q39A42|BETI	sp|P85992|TUBE	sp|P9WP92|COBD	sp|Q8NUH6|Y2606
sp|O35207|CDKA1	sp|Q1RH21|Y1262	sp|Q8R601|TRUA	sp|B9KEX3|ISPDF	sp|B1YVA5|LSPA	sp|C4LY44|ASNA
sp|Q9N3Z3|CHK1	sp|P67041|SYFB	sp|Q9AAW1|METE	sp|P05959|POL	sp|P00485|CAT1	sp|B7N581|ASTB
sp|O61661|CHK1	sp|A7X146|ISDB	sp|P29545|EF1B	sp|Q4L7X4|THIM	sp|Q9Z6T0|DEGPL	sp|P37957|ESTA
sp|Q8LE58|CHM1A	sp|Q92E58|METX	sp|P54808|GLNB1	sp|O33804|MURF	sp|Q5SHS3|REX	sp|B5Z6N7|RL9
sp|P20439|CCNB	sp|P09923|PPBI	sp|B4T1F4|ACPS	sp|Q01292|ILV5	sp|O94622|YBKD	sp|A9BD80|MIAA
sp|Q7YU81|CHN	sp|P69171|CAPSD	sp|Q83QK7|RODZ	sp|A6R641|NACA	sp|B0WTU5|CCD22	sp|A6QFL7|NADK
sp|Q71F23|CENPU	sp|P18336|GUN	sp|Q2J357|MNME	sp|A4QHF4|ACKA	sp|C0PZX8|YFCN	sp|Q24317|PRI1
sp|P50140|CH60	sp|Q7CNP8|RS17	sp|A1RJQ3|RUVA	sp|B3R5L0|MOBA	sp|Q3B3W2|MSCL	sp|Q11NY7|DXS
sp|Q09XV5|CHD8	sp|Q7V0D0|FABZ	sp|Q81W17|Y020	sp|Q743W2|Y479	sp|B6IZ82|NUSB	sp|Q2JUS3|RECR
sp|Q91713|CHRD	sp|Q2FHI3|CODY	sp|Q5M7D4|CNPY1	sp|Q8KD91|RL19	sp|Q8YXZ4|MSRA1	sp|A1KJW1|Y1935
sp|Q9M2U5|CHI5	sp|Q71ZZ7|IF2	sp|B0URU7|TRUD	sp|P22155|VE2	sp|Q8FPL0|APT	sp|C3YN79|RTCB
sp|P34574|CLH	sp|A6T6M7|MOAC	sp|B2FQ21|PTH	sp|Q39JF4|QUEA	sp|O57199|G9	sp|O84992|MACA1
sp|O93235|CIRBA	sp|C3LKQ3|GCSPA	sp|Q9Z7H0|URK	sp|B8MP27|MZM1	sp|Q07HZ5|NIFW	sp|P51931|NU1M
sp|O35740|CITE2	sp|P9WJG3|CARD	sp|Q43239|COMT1	sp|Q8TUF8|PRIL	sp|Q6ME41|RL17	sp|Q7MQL4|Y2204
sp|P25859|CKB11	sp|Q0HLL4|RLMI	sp|Q9I6S5|MDCG	sp|Q7XUA8|ILL5	sp|C3MWZ5|METE	sp|A4QKT9|RBL
sp|Q2V4E2|CLE8	sp|A0KRM4|RL3	sp|A5FVL8|LGT	sp|Q9KE91|Y965	sp|Q8I423|PF38	sp|Q2NCT7|TRUA
sp|P39205|CIN	sp|Q92GY5|RL15	sp|Q8XZ76|GLMM	sp|Q8ZFX5|HISX	sp|Q5RDB4|NEMP1	sp|D2AC40|RUTD
sp|O82339|CRF5	sp|B5XIP6|PTH	sp|P0CK50|TEG7	sp|Q9UKK9|NUDT5	sp|B5EK09|QUEA	sp|O43063|PSB1
sp|Q9FK12|CRF3	sp|B0BVE6|XERC	sp|Q09FY8|TI214	sp|A8GB62|KDPA	sp|A1U6U9|THII	sp|Q8DV22|IF3
sp|Q68FW9|CSN3	sp|Q83NZ5|DNAA	sp|Q11U88|MEND	sp|P53323|BUD32	sp|Q54DW2|ERGI3	sp|A6Q4I0|GATA
sp|P97478|COQ7	sp|Q8BDD8|VE7	sp|A8AVB7|Y411	sp|Q8MEW9|MATK	sp|A5N6U3|ARLY	sp|B8LK84|DRE21
sp|Q9JLV5|CUL3	sp|B4TV14|RSXE	sp|A8EWV0|MNMG	sp|O99253|CYB	sp|A3MH48|DNAA	sp|Q3J7X9|HLDD
sp|P25305|CXB3	sp|P14623|FUS	sp|C5DAN8|CBID	sp|P55784|HEPS1	sp|B5FXU9|MOC2B	sp|Q32GQ2|PYRF
sp|P21238|CPNA1	sp|P0CI55|SNAZ2	sp|B0V9X4|NUSB	sp|P60651|SPEB	sp|B2SYE8|SUCC	sp|Q42533|BCCP1
sp|O82503|CRF1	sp|Q8TUH5|Y092	sp|Q1MAE9|META	sp|B1JWH3|TOLB	sp|Q9D818|SAPC2	sp|P06736|HLYC
sp|G5ECJ6|CSK1	sp|P38336|POP4	sp|Q98QP9|AZOR	sp|Q7TXJ7|RNMT	sp|C5B7K5|KHSE	sp|P69734|REV
sp|Q7KTH8|CSN8	sp|P31469|CBRC	sp|P31230|AIMP1	sp|B8H312|IF3	sp|B5QWV0|KDUI	sp|A7Z4T6|RBFA
sp|Q38896|CSP4	sp|Q55385|RRP3	sp|Q482G4|KCY	sp|P26311|PEPT	sp|B5RMP3|TRMD	sp|A7FK04|HCP
sp|P43135|COT2	sp|B2HQA4|HIS7	sp|A7ZEH3|SYDND	sp|B0CK11|IF2	sp|B4SQH1|RL20	sp|Q65GM8|Y2918
sp|A8WVU7|CPG1	sp|Q96690|E434	sp|P44660|Y359	sp|Q5I0D1|GLOD4	sp|Q3E705|EFG1P	sp|C9X4J8|SCNA7
sp|P41996|CPG2	sp|P13470|GTFC	sp|Q31LJ1|PSAB	sp|B9IVT8|XPT	sp|B9IUP3|LUTA1	sp|Q9TIB3|MATK
sp|Q9FN50|CPP1	sp|Q3IIL2|SYFB	sp|A0KT87|HEM1	sp|A0KS72|FIS	sp|Q89925|5057R	sp|Q57HW5|VIAA
sp|Q9SUQ2|CRF2	sp|Q77NU1|HBSAG	sp|P9WGC9|TSAC	sp|A7FL48|LPXH	sp|P9WMR6|IXTPA	sp|Q0KDK9|SYS
sp|O46036|CTBP	sp|Q2UMV7|EXGD	sp|Q4CNH2|ASNA	sp|Q32Q86|CRY1	sp|Q44364|TRAF	sp|C4ZCQ4|GUAA
sp|O70244|CUBN	sp|O66806|DDL	sp|B8GE19|PDXT	sp|B7UGU7|EX7L	sp|A5CSZ4|IF2	sp|B2IEA5|GATC
sp|Q8LGH4|CUL4	sp|Q9I0L1|HFLD	sp|Q5FUH7|ISPH	sp|O26803|GATE	sp|A1BH76|YBEY	sp|B9MLX4|SPEH
sp|P98078|DAB2	sp|A1JJF7|LPTD	sp|O41803|ENV	sp|Q74GV1|CINAL	sp|P0C994|MCE	sp|A6X4G3|XYLA
sp|P45432|CSN1	sp|Q6GA29|MURD	sp|Q2SCJ1|EX7L	sp|A3Q5I0|RSMA	sp|P64846|Y1449	sp|A4SGF2|PAND
sp|P18246|CXA1	sp|B1KHT1|TPMT	sp|Q2W519|RPOZ	sp|P22549|IPDE	sp|B8I0Q8|HEM3	sp|B9M5B4|ILVD
sp|A7UL74|CTF7	sp|A7NIR2|ATPD	sp|C1CRT3|YBEY	sp|P06999|PFKB	sp|Q7TXX0|DAPB	sp|P40586|YIW2
sp|Q17389|CUL1	sp|Q5BK38|TM156	sp|Q1QWF8|RUVB	sp|Q0BSQ2|SYS	sp|Q2UM19|MCES	sp|Q75EH2|IWS1
sp|Q94AH6|CUL1	sp|Q8MJJ7|DCPS	sp|A4TL87|DXR	sp|B4S0J9|CMOB	sp|B7MVM6|ASTA	sp|P73826|PHAB
sp|Q9M086|DCAF1	sp|C3N789|RL14E	sp|Q04M32|ILVC	sp|Q6MTB4|TMFO2	sp|Q3BVY9|RIMM	sp|Q13YI8|PHNX
sp|Q43714|DCS3	sp|A2SLT0|MNMA	sp|Q9F3X8|RPOB	sp|B8J0U1|CINAL	sp|P0ACI1|ROB	sp|Q16D10|ASSY
sp|F4JYE9|DHFS	sp|A4VN44|CAPP	sp|Q49W87|MNHE1	sp|C6BYL0|MNTP	sp|P55847|MIH	sp|A4VHI1|PDXA
sp|Q9SQT8|DHQSD	sp|Q38VP0|UPPP	sp|Q5HQ41|Y716	sp|P0A7X8|RIMM	sp|P69957|LCRG	sp|P10908|UGPQ
sp|Q9VNV3|DDX1	sp|B1XNS2|MRAY	sp|Q9JY95|SYS	sp|B1YLN7|GCSPA	sp|A1VYZ5|YQGF	sp|P44072|Y907
sp|Q61656|DDX5	sp|A9R5X0|Y1635	sp|Q81VW0|MCSB	sp|Q74Q23|Y485	sp|P82782|DEF08	sp|B3WEI0|GPSB
sp|Q94K01|DBR1	sp|Q9U1G5|VATE	sp|B3CMP5|RPOZ	sp|O74559|SURF4	sp|A9MAI0|NUOB	sp|A8KZF0|PDXT
sp|Q24180|DEAF1	sp|Q7W4W8|LFTR	sp|Q9FKL8|XTH13	sp|D0VWR7|PSBC	sp|O24710|RPOA	sp|Q6FDY4|GATB
sp|O49552|DDB1B	sp|O21607|NU3M	sp|B5ZAG0|MINC	sp|B9M4M5|METX	sp|P13828|MSP1	sp|Q92ST1|RL20
sp|F4IJV4|DEAH6	sp|Q10144|YAS8	sp|A5VRD3|PDXJ	sp|C5DKX0|COQ4	sp|A5N4D3|PURA	sp|Q3K5Z7|RS17
sp|P0DMN7|DCAM1	sp|P26811|DPOL1	sp|Q8SVL5|Y551	sp|Q90YM8|CYFP1	sp|Q9ZD06|Y544	sp|Q6Y1H2|HACD2
sp|Q6ZFZ4|DEK1	sp|A1E9T6|CEMA	sp|P31998|POLG	sp|Q83FI9|HEM1	sp|A8N8Z0|NNRD	sp|P54439|YRKL
sp|P49917|DNLI4	sp|Q9UQF0|SYCY1	sp|B4LV24|AFF4	sp|A3DNA4|RL3	sp|P11064|PPAC	sp|Q04631|FNTA
sp|Q9SLD2|DGAT1	sp|Q64753|PKG3	sp|Q2J2X6|ACEK	sp|A8GTE9|LPXK	sp|Q6G6A5|ISAA	sp|Q7VD89|HEM3
sp|P37059|DHB2	sp|Q6FYW2|VIRB9	sp|B1AIU8|RS20	sp|Q47KU5|GCH1	sp|Q16842|SIA4B	sp|Q037K4|CITD
sp|O88516|DLL3	sp|P45352|TYSY	sp|Q8R000|OSTA	sp|Q03IL2|ACKA	sp|Q2FWY1|PPAC	sp|O66746|GLPK
sp|Q8LK56|DME	sp|Q0A436|M2	sp|Q5FJN6|IF2	sp|Q9Y3D6|FIS1	sp|P13775|REP1	sp|Q9CE36|ACKA2
sp|Q61483|DLL1	sp|Q97NX5|SCPA	sp|Q01ZU4|HIS7	sp|P52787|IF	sp|Q81F55|ASNA	sp|C6DAI7|DXR
sp|Q8TA83|DNJ10	sp|P52112|GLPM	sp|A5IT91|PDRP	sp|P81748|MIFH	sp|Q1CJ05|PYRF	sp|Q87EB9|CARA
sp|P55850|DSC3	sp|A1WSL6|SYC	sp|C4L3Z5|ISPH	sp|A1WHB4|KUP	sp|Q8ZBP5|FTSB	sp|Q4UWY9|Y1365
sp|P51452|DUS3	sp|A8Z2N4|EZRA	sp|Q2GN49|BTN1	sp|Q1RKM3|PGSA	sp|C9Y5D5|IMAND	sp|O95865|DDAH2
sp|Q9CWR8|DNM3L	sp|Q8YD12|HUTU	sp|P86805|PA2B9	sp|Q39IG0|KCY	sp|A5CWE1|RL9	sp|E9PQ53|NDUCR
sp|P42697|DRP1A	sp|Q6N4E7|GCH1	sp|B2ITL6|GPMI	sp|P53942|RNH2A	sp|Q7EYH7|NIP32	sp|Q9HN82|ENDA
sp|Q3MV14|DSE1	sp|B1X109|MUTL	sp|Q92BX6|YIDC1	sp|P0A3V6|VIRB1	sp|A5N6N3|YBEY	sp|P0AFD8|NUOI
sp|Q9SUB1|DOF42	sp|Q92BX2|IDI2	sp|A7GIX6|UVRC	sp|B4TGI2|YDIU	sp|A7ZIA3|SFGH1	sp|B3PQX7|COBQ
sp|P55265|DSRAD	sp|Q3MI48|JSPR1	sp|B0SHT2|GRPE	sp|Q8TV60|MOAA	sp|C6DC27|MTNN	sp|Q4E4I4|SLS11
sp|Q94251|DRE1	sp|A5GIW2|SPEH	sp|B0BAZ4|RNH3	sp|C0Q6D4|PURA	sp|P56434|FUT6	sp|C3LJ77|RS12
sp|Q9T0I1|DNMT3	sp|B8HBV4|PURA	sp|Q9BP84|O1612	sp|B5R0N7|MUTL	sp|Q9PVF4|PA2BD	sp|A8G2R6|LEUC
sp|Q500V9|DPB2	sp|Q4UTV8|G6PI	sp|A5FZ96|UBIE	sp|Q9VHS4|OR85A	sp|Q9US09|BTN1	sp|B0TIW9|UVRC
sp|Q624D2|EFN4	sp|Q6A8P4|GATB	sp|Q9HZM3|LPXK	sp|Q19052|EIF2A	sp|P67681|RSGA	sp|P55125|HLYD
sp|P39055|DYN1	sp|A7FKU1|SYQ	sp|Q750B5|SLX4	sp|Q71ZW1|EX7L	sp|B7NLV2|ENTS	sp|A9N6I5|END4
sp|Q10711|ECE2	sp|Q1IKB2|HIS6	sp|P0A4Q8|Y208	sp|Q9ZI38|RL6	sp|Q131V4|GLMM	sp|Q0ADY0|DAPE
sp|P21450|EDNRA	sp|Q2GJ76|COAX	sp|A4YSK8|RL18	sp|A3QCQ6|CHEZ	sp|C1L2S6|BUK	sp|B7MQN5|MOAA
sp|Q08012|DRK	sp|A0KNT0|SYE	sp|Q9HKQ0|UPPS	sp|B3LMT5|SLX1	sp|C0PZV0|FMT	sp|C1KWT1|LEU1
sp|Q9HCM4|E41L5	sp|Q8DN59|GPDA	sp|Q473U1|NUOC	sp|Q8Q0M4|PTH	sp|Q5M216|HPRT	sp|A7ZUQ1|PSIE
sp|P53013|EF1A	sp|A1AV44|YIDC	sp|Q54CU8|COMD8	sp|Q80XQ8|F168B	sp|Q6HEX8|RNH2	sp|A2SQ60|RS15
sp|Q0VC30|DPOG2	sp|Q9JXG5|CAPP	sp|B5YDV9|RL18	sp|P29153|CAPSD	sp|B4U3X9|SPRTL	sp|P75591|NUSA
sp|Q06915|EA6	sp|O97945|IFNA3	sp|A2RH97|MTLD	sp|P09511|MVP	sp|Q79670|ENV	sp|Q9AP34|ECTB
sp|Q9XYF4|DRONC	sp|C3PM18|LIPB	sp|B0JVE7|G6PI	sp|A7IM67|RECO	sp|O27234|MCRC	sp|Q143Y3|LGT
sp|Q95Y72|DSS1	sp|F4IFN6|DPOE2	sp|O27134|MTRA2	sp|Q8PHF4|TRMB	sp|A4J9P0|RLMH	sp|P10541|E1A
sp|A8WM57|EIF3A	sp|Q5HPY8|CARB	sp|Q9JP92|SURE	sp|A2BUS3|NDHJ	sp|A1A9M7|SULA	sp|P0A8D8|YMDB
sp|Q98SP8|EPABA	sp|Q9KQ14|FLGI	sp|B5BDE5|AROL	sp|Q003G9|ODAM	sp|Q05594|CBIM	sp|P71311|YAIS
sp|P05305|EDN1	sp|A4FXC7|SURE	sp|Q9Z0L3|OC90	sp|B1J6Y2|ACDH2	sp|Q6DE75|S2538	sp|P47014|YJN2
sp|Q09228|EGL27	sp|Q1CU78|ISPDF	sp|A8G1E8|RL3	sp|Q7VRD5|FABZ	sp|Q8WZJ7|C1TC	sp|A4H4W7|DRE2
sp|P18074|ERCC2	sp|Q68RU7|RR7	sp|Q01116|PMP20	sp|Q0ICK0|RECO	sp|O59230|RS7	sp|Q6AHN6|DNAA
sp|Q04741|EMX1	sp|Q8N5W8|FA24B	sp|C5JN54|KEX1	sp|Q7G1L2|RAP26	sp|A0QSD6|RL22	sp|Q9CR98|F136A
sp|P04412|EGFR	sp|Q8R6T8|PURA	sp|Q2KAR9|Y1262	sp|Q2FV57|CRTP	sp|P08224|HBG	sp|A4FVW5|MTRE
sp|Q9NVF9|EKI2	sp|C6A222|RSMA	sp|Q8DXC3|LACD	sp|Q5ZRT1|RLME	sp|Q8DMN0|RL4	sp|Q09421|YRN7
sp|Q9H9B1|EHMT1	sp|Q9H7Y0|DIA1R	sp|P0A1J0|FLGD	sp|Q2YSK2|QUEF	sp|C1CEG9|EX7S	sp|P69749|CO6A
sp|Q9VR17|ELBA1	sp|Q60335|RTCA	sp|A1A7E3|SECA	sp|P0C983|DPOLX	sp|A7ZM90|RSXD	sp|P36946|RBSD
sp|P18488|EMS	sp|Q80TE0|RPAP1	sp|A7MGE0|GLGA	sp|A5FSQ2|Y135	sp|Q9CAH5|POED1	sp|A4VQH7|RUTD
sp|Q9C8L4|ETHE1	sp|Q92HV6|RS15	sp|Q9FWK4|CYNS	sp|Q67ET2|T2R40	sp|P08363|VP8	sp|P91240|SRP72
sp|Q9PUQ1|ETV4	sp|Q9ES44|S20A2	sp|A4XLE8|RNH2	sp|Q9RW62|LGT	sp|Q7A152|ISDA	sp|Q9CWB7|YD286
sp|P16914|ELAV	sp|Q6YRD4|RS20	sp|P37989|TGB2	sp|C1CQG7|PYRF	sp|Q723Z1|THIM	sp|A1WF57|ATPG
sp|P17182|ENOA	sp|Q577F0|GLSA	sp|O31582|YFHO	sp|Q6FX31|RSA3	sp|B0V4L0|TRUA	sp|Q71ZX3|GCSPA
sp|P70459|ERF	sp|Q06427|PHOSP	sp|B8ZRW3|RNH2	sp|Q8XB92|YEDQ	sp|Q4FMV9|Y660	sp|Q6GA17|LSPA
sp|Q9SAD4|ESR1	sp|Q59045|SALL	sp|A1JU91|VIRF	sp|P0A7I4|RF3	sp|Q133L1|URED	sp|Q72SC4|GATC
sp|P55199|ELL	sp|P71071|YUKD	sp|A5EXX1|GSA	sp|Q5GT91|Y192	sp|Q1DRN0|LSM6	sp|A5F8U2|CUTC
sp|Q9Y6I3|EPN1	sp|Q9CQ92|FIS1	sp|Q03523|MURE	sp|Q6NGA2|QCRA	sp|C5BVA2|PSB	sp|Q5RIU9|PORED
sp|O04202|EIF3F	sp|Q9D6J5|NDUB8	sp|P86219|ODO2	sp|B9KJ52|RL15	sp|B5FF00|PURR	sp|P0C6F9|AC4
sp|Q8CHU3|EPN2	sp|O59267|HYPA	sp|P0A0J1|SODM1	sp|A0JYC1|SSRP	sp|Q5H0A0|GCH4	sp|Q979F2|RPOH
sp|Q61539|ERR2	sp|Q27S50|PSAA	sp|B8DG60|SPRTL	sp|A0M3K2|BSHC	sp|A8Z000|QUEF	sp|Q8R8M9|UVRC
sp|P28750|EXU	sp|A1A7B8|SGRR	sp|C1F0L9|NUOH	sp|Q816Q7|PCKA	sp|A5I2T7|Y1815	sp|Q3SZW3|ARV1
sp|P41163|ETV2	sp|C0NJ57|SEY1	sp|B1JL67|RS9	sp|B3Q7P5|CLPP	sp|A1US32|PYRE	sp|Q09464|YQ58
sp|P21760|EXFAB	sp|Q7VAP8|PYRF	sp|Q81NT0|Y3095	sp|Q8XDN3|MIAA	sp|Q081K0|ZAPC	sp|A0QIC8|PDXS
sp|P23683|EVX1	sp|P23639|PSA2	sp|Q9HMY8|GSA	sp|Q87DG3|RNPH	sp|Q5ZI51|ARHL2	sp|B7I7T7|MINC
sp|P14404|EVI1	sp|Q47BI9|GCH42	sp|Q250M9|RL2	sp|Q9HUK8|PSD	sp|Q1IX67|RS7	sp|Q882P7|GCH4
sp|Q502I9|FCHO2	sp|Q65S81|Y1572	sp|A8MIS7|CLPX	sp|Q1GDG5|ISPH	sp|Q05126|Y034	sp|B5XSD1|Y3307
sp|Q8W104|FBL17	sp|B1VJ37|RNPA	sp|P77309|YNEJ	sp|Q12FU8|PURT	sp|S0DQM8|HMDH	sp|B4T671|GLNE
sp|Q9BKZ9|FEH1	sp|P67225|LPPC	sp|P02072|HBB	sp|Q2ST48|RPOB	sp|P61322|LOLB	sp|Q4UXM0|RUVA
sp|Q3E6P4|FB95	sp|Q5HKP3|HIS2	sp|Q5RDW0|FAHD1	sp|B1IWX5|ILVD	sp|O73692|EGR1	sp|P0AEM6|FLIA
sp|Q5IBC5|ESP1	sp|A4YPQ3|ISPE	sp|Q937N7|PRPF	sp|B8FRS7|PLSX	sp|Q9FJD0|VP26A	sp|Q48FZ3|YCIB
sp|Q9FYK5|ESR2	sp|Q32LQ3|OSGP2	sp|Q1IBP3|URED	sp|Q07DZ2|CAV1	sp|C1D0V9|IF3	sp|A2XSL4|STAD5
sp|Q8CCH7|FOG2	sp|Q49XJ7|DAPA	sp|P62657|RS15	sp|A1A190|XPT	sp|Q46442|GP6D	sp|Q11C35|IHFB
sp|B3MTI9|FOSL	sp|Q5PPN5|TPPP3	sp|Q4L6C3|ODO2	sp|Q8ZJT2|VIAA	sp|A7I0N1|AROA	sp|P58550|FXYD8
sp|Q23405|HIM14	sp|B2TTK3|YCEH	sp|Q72IE6|LUXS	sp|Q1ECZ4|CASC3	sp|Q28RI9|UREG	sp|Q6G6V8|HSSS
sp|Q9T0K9|HIP18	sp|Q0TFY6|RCNA	sp|A6TQM3|RUVC	sp|A4YJM2|UPPP	sp|Q9BLG3|AMT2	sp|A6QCD3|TPIS
sp|P17488|HM13	sp|C6DKC6|CH10	sp|O27279|Y1211	sp|P12937|X	sp|A9MFL1|RS6	sp|A9ULR1|BL1S5
sp|P20163|HSP7D	sp|Q93CC3|HOSA	sp|Q8P9P0|HIS4	sp|Q5FNP1|UVRC	sp|Q9BYD6|RM01	sp|Q1GPS4|QUEC2
sp|Q967F4|HMR1	sp|A8E5U3|BORC5	sp|O98948|RBS	sp|Q8H1S4|ACCH3	sp|A4YZY5|PQQC	sp|Q7TTU6|SYFA
sp|P22810|HMOC	sp|A8MG50|GRPE	sp|Q82U84|DAPF	sp|Q5PH83|YDIV	sp|B8FSD4|DAPF	sp|Q4UVN3|Y1827
sp|O44326|HMP2	sp|P50628|P19	sp|A9ME88|GLSA	sp|A4IR66|MTNN	sp|Q84CP9|DAPB	sp|Q9UTB2|SYSM
sp|P27046|MA2A1	sp|Q1R9R2|END4	sp|B7LT11|CSID	sp|P0CD47|NU2C2	sp|Q2JFF1|RS13	sp|A8H783|LUXS
sp|Q7KRI2|LOLAL	sp|P00440|TYRO	sp|A3M8K2|OMP38	sp|B7F7K7|BGL31	sp|Q67378|HEMA	sp|B8ZNU7|RECA
sp|Q9XTF3|MBK2	sp|Q9X4M8|PPK	sp|A1A5G6|VPP1	sp|P0C9V2|50510	sp|C4LD03|LGT	sp|Q4QMS6|RL7
sp|Q9NR56|MBNL1	sp|A4J3G3|NADK	sp|Q9I0A2|RL20	sp|P51380|YCF21	sp|P36922|EBSC	sp|Q6LWZ3|MTRD
sp|Q9D1M4|MCA3	sp|C1AFV3|IF2	sp|P56542|DNS2A	sp|E6UIS7|MGP	sp|A5U533|DGTL1	sp|B7VKW7|F16PA
sp|O44757|LIN59	sp|Q2LFH3|RDRP	sp|C4Z2V8|RL17	sp|P0A9M8|PTA	sp|P0AFE4|NUOK	sp|Q3AAE3|MRAY
sp|G5EDW2|LPLT1	sp|B5RFU8|KUP	sp|Q0T2J3|YFBU	sp|O19885|RK27	sp|C3K863|PDXH	sp|P46637|ARGI1
sp|Q9S7S3|M17	sp|A8A710|RHAR	sp|A2CBR5|MINE	sp|B1LFZ6|ARAA	sp|O31463|HMT	sp|Q2PMN2|NU4C
sp|Q64253|LY6E	sp|O66958|Y756	sp|Q9M644|LEP	sp|P50059|SODM2	sp|Q9ZJ00|ATPE	sp|B5FJW2|GMHA
sp|Q9FKI4|NAA10	sp|B0BW24|SECB	sp|Q2FV60|CRTN	sp|P27873|MAS2	sp|A5D1J4|TRMD	sp|Q6D5N6|AZOR
sp|P43247|MSH2	sp|Q317N3|QUEA	sp|B0UDF4|URED	sp|B5XTD4|GLPK	sp|O66503|RIR1	sp|O75298|RTN2
sp|Q8JZS6|N42L2	sp|A9W6A5|DAPF	sp|P68875|P230	sp|P68330|GH	sp|Q48AW3|ATPD	sp|A5D9D4|MSTO1
sp|Q9ZT96|MTEF4	sp|Q8Z2R0|VIAA	sp|A0QM15|DCD	sp|P06643|HBE4	sp|A9KG69|CRCB	sp|Q47IJ4|GLGA
sp|P09416|MYC	sp|P9WIT1|Y2280	sp|B5ZPY7|TRPC	sp|B7LLE2|MEPA	sp|Q5XAC6|GATC	sp|Q821B1|ECOT
sp|Q12965|MYO1E	sp|B0KK45|ARGC	sp|A7F2D1|SLX4	sp|P0DB86|IF3	sp|Q6DRB1|GLE1	sp|P72495|DNRF
sp|Q9R1M5|NALP5	sp|O34909|YERA	sp|A7I010|END4	sp|P14715|SPOR1	sp|Q32BN2|SSTT	sp|Q7MNR2|GRCA
sp|Q9W705|NCOA2	sp|P82749|DF142	sp|Q60HH9|HEM2	sp|P37973|CNRB	sp|A4GGB8|CEMA	sp|Q8N6M3|FITM2
sp|Q1PDP9|MY115	sp|P29041|GSPD	sp|Q2NJF6|PLSY	sp|D4GYE5|PTFC	sp|Q28389|PAG	sp|C1G182|GET3
sp|Q5TYW4|NBAS	sp|B2J8B8|RL25	sp|B5XT28|DCD	sp|A9BDY5|FPG	sp|Q0SYT5|MNMG	sp|P0DI72|CSPL1
sp|P29474|NOS3	sp|B2JHG8|RSMH	sp|Q9KLN2|MGSA	sp|Q6P6B1|ERIC5	sp|Q5HS89|RS10	sp|A8LMF7|MURI
sp|P03905|NU4M	sp|Q3AR32|MURA	sp|Q28PE7|TRMFO	sp|Q2YWW8|Y881	sp|Q7MIS4|FADI	sp|Q830Y0|REX1
sp|Q9U9Y8|NLK	sp|Q7WJP7|ILVD2	sp|A1JPQ9|BTUC	sp|A9L0V0|RLMG	sp|Q6FCN6|TRMB	sp|Q8N9Z2|CC71L
sp|O35516|NOTC2	sp|Q6N043|Z280D	sp|P50707|DEFA9	sp|Q5RBJ7|TM6S1	sp|O15823|MER1	sp|Q8TJC6|ACDA2
sp|Q9M8Z5|NSN1	sp|Q2GHE2|RUVA	sp|Q7MM01|PLSX	sp|Q99YC0|GATA	sp|B2K580|SURE	sp|Q6G8W4|Y1541
sp|Q01097|NMDE2	sp|Q8U2D5|AGOG	sp|Q9PJW2|DAPF	sp|Q0S5R4|DCD	sp|B1YQQ2|GCSH	sp|P44748|PRIB
sp|Q86SE8|NPM2	sp|Q2GAJ0|RL20	sp|Q65943|E1B55	sp|Q6GAA9|MNTH	sp|P27460|GAG	sp|B5YXB0|MNME
sp|O93383|NRG1	sp|Q96SW2|CRBN	sp|Q169N3|Y1686	sp|P9WJL5|MURD	sp|Q4K4X5|RSMA	sp|B7MIU5|TRMD
sp|P38447|NUCG	sp|B8HFK0|GATC	sp|Q71ZC5|MINC	sp|Q6G778|RL16	sp|A7IFY1|RL3	sp|D3KYU3|GPPMT
sp|Q9ZVY7|OBP1A	sp|A6LHT8|RS20	sp|A6TBB1|COBS	sp|Q6LYK1|DTDA	sp|A4QKA5|PSAA	sp|Q7F9W2|Y4814
sp|Q9CWE6|OOEP	sp|P94951|MTD	sp|Q834E3|PYRF	sp|Q99UA0|OPPB2	sp|Q9C0B6|BRNP2	sp|Q6H3C8|PA2AF
sp|O22145|OSGP2	sp|Q740J0|SYFB	sp|O00253|AGRP	sp|B2FU10|F16PA	sp|B4LMA2|EAF	sp|A6T5N6|HTPG
sp|Q91ZD1|OSR2	sp|B1ZY08|PHS	sp|Q9XS39|PHOS	sp|B0B9T4|YQGF	sp|Q5UP59|YL591	sp|B0UTI0|Y1099
sp|Q9LUB7|OBE2	sp|A8GJ28|SPRT	sp|Q8EW01|SYS	sp|Q5PL93|YRAN	sp|Q3AK05|Y1323	sp|B3GXL9|QUEA
sp|Q9V6X7|OFUT1	sp|C1CSR0|DTD	sp|P66749|RUVA	sp|Q9PE40|CLPX	sp|Q00390|FRHA	sp|Q635M3|SCPB
sp|Q9H488|OFUT1	sp|Q4QKG4|EX7S	sp|Q43767|NLT41	sp|Q65JR0|FAPR	sp|Q82TV6|NUON	sp|P54909|TRBD
sp|A6NGQ2|OOEP	sp|Q0UVK8|NNRD	sp|A7NIR0|ATPG	sp|Q057Y0|DAPB	sp|A7HKM5|RL25	sp|Q3V0A6|CB078
sp|Q8L7L0|OBGC	sp|C0Q4K5|DAPB	sp|O67928|MOAE	sp|P32192|EF1D	sp|A5ITG3|TGT	sp|C1CDP2|PEPX
sp|D3ZGS3|OCRL	sp|B0YN54|GLTP	sp|A6WKC8|Y1115	sp|O14657|TOR1B	sp|A5F2T1|SYQ	sp|Q1QZ34|LPTD
sp|G5EEH9|NUP98	sp|P32469|DPH5	sp|C5C5Q3|Y1989	sp|Q14HT3|LSPA	sp|Q0T9X8|NRFA	sp|P75050|MANB
sp|Q9W589|OFUT2	sp|Q72SC4|GATC	sp|Q0C3S3|ATE	sp|A3DGF9|URE2	sp|O78749|COX1	sp|P0AD56|YGAC
sp|Q5U3A7|OPA1	sp|A7GSK0|NUSB	sp|Q1R8B8|TRMD	sp|Q9H2W6|RM46	sp|Q5LQJ5|FABH	sp|Q5V2S1|NIKR
sp|P01012|OVAL	sp|Q2KIV0|NOL12	sp|Q2NC49|PPK	sp|C1KWH6|FTHS	sp|Q9K0C6|TRPF	sp|Q838L9|KDUI1
sp|O02217|P2R31	sp|Q0A5C0|FMT	sp|A5GN79|RL27	sp|A1RLP5|SYDP	sp|Q1BAC5|COBQ	sp|O25360|SYE2
sp|P54888|P5CS2	sp|B1JNP6|Y837	sp|B4RAE8|RL9	sp|P78735|PEPA2	sp|B5YT49|LPXK	sp|Q47VJ8|RSMA
sp|Q8CHY6|P66A	sp|P0A313|LCNA	sp|Q8A7U2|UXUA	sp|P69956|LCRD	sp|B5RRR0|UVRC	sp|O43447|PPIH
sp|P41232|P2RY2	sp|Q6Z8F5|SCAM5	sp|A4QJU5|CEMA	sp|C3MX03|GCH3	sp|Q5QM27|TLP1	sp|O43057|MSS4
sp|Q10576|P4HA1	sp|A6L982|RSMG	sp|Q944P0|ENT7	sp|B8IS49|ANMK	sp|P0AD15|YEHU	sp|Q6LT02|LOLA
sp|A8XSQ8|PAL1	sp|Q6MMY3|YBEY	sp|Q8TVB5|RS9	sp|A9AC51|GATA	sp|D4GWY0|FLGA1	sp|B3QAH7|AROB
sp|O81270|PXG1	sp|C4ZVV8|MURR	sp|C0H3Y4|YIZB	sp|B7VL36|CCME	sp|P82134|PDXS	sp|Q82DS2|Y4896
sp|Q7RTS3|PTF1A	sp|P31490|YERA	sp|B7LMS3|ARCA	sp|Q7W2X9|HIS6	sp|P04479|CEIB	sp|B5XQ41|HTPX
sp|Q9BRQ0|PYGO2	sp|P0C0C4|HSLO	sp|B8EP16|Y275	sp|Q564X7|U598	sp|A8F560|MUTL	sp|Q99V38|QOX3
sp|Q9C774|PSD7B	sp|A4SRC2|PYRG	sp|Q82IZ1|PTLH	sp|C1AED7|Y3822	sp|Q2INZ4|SURE	sp|Q4KE22|METE
sp|Q15256|PTPRR	sp|B4TXC7|RL6	sp|Q07266|DREB	sp|Q31YB6|FADI	sp|Q8CU07|DUS	sp|Q1BFN7|PCKG
sp|O81787|PTF2	sp|Q7WJ80|RNH2	sp|P00493|HPRT	sp|A6MVW7|ATPX	sp|A0AF38|SYC	sp|Q94FY7|TOCC
sp|P42170|RIR2	sp|A7ZHD4|FIXA	sp|C0M760|PYRR	sp|Q38846|ERS1	sp|Q03QY4|ATPF	sp|Q2N631|SYFA
sp|P34342|RGP2	sp|A9MV77|CRCB	sp|P55870|HLY1	sp|A1W1X5|QUEF	sp|Q02332|PDHK2	sp|Q71KT5|ERG24
sp|Q9LVU8|RKD4	sp|Q12EL3|DDL	sp|B0TX36|HEM1	sp|A7ZKV7|NHAB	sp|B5RDV4|FUCI	sp|B0KEU9|DNAA
sp|Q8JGR4|RL24	sp|P61825|POLS	sp|Q04507|AMOA	sp|B7N8U0|AROL	sp|Q5GXY5|SYFB	sp|Q48PY9|ALR
sp|Q8JHJ1|RL35	sp|P47619|MNMG	sp|Q9EQH4|TAF8	sp|P41083|GLNP	sp|Q5HZZ6|MED8A	sp|Q9UN76|S6A14
sp|Q642H9|RS4X	sp|B2IK87|RS9	sp|Q8XWD0|XERD	sp|Q45391|PTLB	sp|Q6NF59|GCS2	sp|B6EIV8|MINC
sp|Q6PBY1|RS3A	sp|Q0I260|DAPA	sp|A3QJQ9|ATPE	sp|A7N9V0|RL17	sp|B9DSV1|RL4	sp|Q9D8H7|OMA1
sp|P50894|RS7	sp|B7NMD7|CYSG	sp|Q6CMM1|LCL3	sp|P54295|YENR	sp|A6L175|DXS	sp|Q90368|SMAP
sp|P62247|RS8	sp|Q7M9U3|TRUA	sp|A5W9R5|RL9	sp|P10757|HEMA	sp|P67660|YHAJ	sp|Q6G7C5|LACG
sp|O65686|RS16A	sp|Q9SII5|EXOL5	sp|Q46WL1|HIS1	sp|A0QL81|CYNS	sp|P03733|TUBE	sp|O64765|UAP2
sp|Q5E9T9|RTCB	sp|Q9I636|MASZ	sp|A3MRJ9|Y5870	sp|P0C998|DIPP	sp|O84697|Y691	sp|Q68S03|NDHJ
sp|Q93YQ1|RTOR1	sp|A6TBU6|RHMA	sp|Q9SIH4|CASP1	sp|Q4ZNX3|RS9	sp|O83047|DNAA	sp|Q6G9Y3|FABD
sp|Q3SYU3|S39A1	sp|Q1R0H7|EFTU	sp|Q4QMP2|XGPT1	sp|B2I9A3|SECA	sp|Q1QRN0|CRCB1	sp|Q3IPJ7|RNP3
sp|P28704|RXRB	sp|Q6CC70|EXO70	sp|B4TZX7|FPG	sp|P0C172|TIP39	sp|P80724|BASP1	sp|Q96WV1|TRMB
sp|Q9NEW6|RSP3	sp|Q76IC3|PSBE	sp|P02163|MYG	sp|Q3AN52|NDHK	sp|B1W4P7|UPPP	sp|Q8SSC5|UGPA1
sp|Q03347|RUNX1	sp|Q37676|NU1M	sp|P0A8T0|FLHD	sp|Q80948|VE6	sp|Q9Y487|VPP2	sp|Q30QQ2|ATPE
sp|Q99K24|S39A3	sp|Q0S888|SYC	sp|B2K711|MNMA	sp|A4S051|SYAP	sp|P75733|CHIP	sp|Q8RR32|NADK2
sp|O23255|SAHH1	sp|Q8VSL2|SEPA	sp|Q3UZ45|MCIN	sp|A6WQX2|Y3080	sp|B4T9U1|MDTB	sp|P38420|NRPB2
sp|Q8BX22|SALL4	sp|Q0SQG5|KAD	sp|Q4US93|T23OL	sp|Q02YY5|ILVD	sp|Q97D94|CINA	sp|Q6CZM7|KDGT
sp|Q4W4Z2|RT4I1	sp|Q5SHN7|RS10	sp|B7GQE1|XERC	sp|Q91DR9|L	sp|Q93ZT6|IF4G1	sp|B2TW50|MEND
sp|P50605|SDC	sp|B8HBL4|SECA	sp|Q5NZG2|LPXB	sp|Q88Z60|SYS1	sp|Q3BSD6|HTPX	sp|Q9ZCX3|MURA
sp|P53992|SC24C	sp|Q1GIL9|TPIS	sp|Q1LNM2|SSUD	sp|Q8CPN2|ODPB	sp|C1CJD5|TYSY	sp|B7J483|RL18
sp|Q8VYP0|SCO11	sp|Q2YKM0|PLSY	sp|Q8YUA7|GRPE	sp|Q9RXY0|RS9	sp|B2U0A8|YHAM	sp|Q45486|GATB
sp|O95171|SCEL	sp|Q67PE4|Y1464	sp|Q6GCY5|DEOB	sp|Q5RES5|THIM	sp|A1SZL2|MUTL	sp|P0C1S9|DGLB
sp|A6H784|SCO2	sp|A2WMH2|GOS9	sp|B9LPV4|KCY	sp|C1CQU5|LGT	sp|A4FMT5|MNMA	sp|Q8F9D9|GATB
sp|Q09353|SENP	sp|B2SPS7|LGT	sp|O31631|METI	sp|A0Q425|MURC	sp|B3QM19|QUEF	sp|B5Z8U3|RS4
sp|Q9SJT1|SAE2	sp|Q7MA68|SYC	sp|B7GF17|Y2299	sp|Q3YZ36|RODZ	sp|Q54YJ7|XRCC4	sp|Q9PR61|RECA
sp|Q23445|SAR1	sp|Q46TH1|FLHC	sp|O27229|MTRC	sp|B9IZI9|RS12	sp|O59714|YBH6	sp|Q5SKN4|TRMI
sp|Q9NAN1|SAE2	sp|O69198|ILVD	sp|Q97S07|UVRC	sp|B5FDN8|HTPX	sp|Q9VLK2|Y3096	sp|C4LJH3|LEU3
sp|P46500|SDZ15	sp|A8H562|THIG	sp|Q0ACB6|GATB	sp|A5CXA6|MRAY	sp|P21647|MRKC	sp|B0US69|DDL
sp|Q9DBY1|SYVN1	sp|Q5NP12|SECA	sp|B1ZP77|UXAC	sp|Q2JMR8|RSMA	sp|Q5WTD7|PANB	sp|C6WIA0|MSHC
sp|E7FEC4|SUSD4	sp|Q9M0J3|ERF54	sp|Q5XF06|TI442	sp|Q4UJV5|HTPG	sp|Q04795|AK1	sp|B4R8Q2|LGT
sp|Q9FY94|SWT15	sp|B7VQP3|NADE	sp|A6MM31|PSBD	sp|Q58940|Y1545	sp|Q7NDQ8|Y4174	sp|Q66403|DPOL
sp|Q15468|STIL	sp|Q8Y3I2|YIDC2	sp|Q3ANI5|DAPA	sp|Q9CYQ5|HPIP	sp|Q8XK30|GSHAB	sp|P53844|PDR17
sp|O95926|SYF2	sp|A1A9U5|OPGC	sp|P24724|HSP90	sp|Q57625|ILVH	sp|A8F302|NHAA	sp|Q9FYA6|BCAT5
sp|Q6DHL4|SUMO2	sp|Q7RX73|KU80	sp|A1AV24|PCKA	sp|Q8GYB1|NUD15	sp|A6VNE1|RBFA	sp|Q5F836|PNCB
sp|Q9XEA0|SYLM	sp|A7MZB2|PCKA	sp|A1B053|RL17	sp|Q1LSV3|DXR	sp|Q1BSL1|GATC	sp|Q6AAL4|LUXS
sp|Q9SW96|SYNC1	sp|Q8E091|MURA1	sp|Q11VC2|NUOK	sp|C3VEP9|PDS	sp|Q31CS6|LEUC	sp|P70224|GIMA1
sp|Q6DEP7|SUMO1	sp|O74416|UMP1	sp|Q9JIX0|ENY2	sp|B9DP91|KHSE	sp|P52349|TRX1	sp|Q00366|P53
sp|Q20924|SUN1	sp|P19045|NU3C	sp|Q0GBX8|PHOSP	sp|A7GHT9|RUVA	sp|A3PBY1|MEND	sp|B5FKY7|APT
sp|Q9SMM5|SWT11	sp|Q8ZFR0|PEPT	sp|P58901|LEU1	sp|A0K9N9|AMPA	sp|P0DH30|UPPP	sp|P69772|PADL
sp|A8WPC5|SYM2	sp|P35256|VP24	sp|Q57PG8|TUS	sp|A7GRI3|PLSX	sp|B9KFF9|EFTU	sp|B1YTJ3|NADK
sp|Q8L785|SYGM2	sp|Q0AX99|AROA	sp|Q83RV4|RUTE	sp|A6WQD3|GLMM2	sp|C5FL48|AIM24	sp|Q6DBV4|PHOP1
sp|Q653T6|SPS1	sp|Q5F7I8|HSLO	sp|B2RJT7|RUVC	sp|Q8WT57|FAR1	sp|A9A852|PFDB	sp|Q8TWR2|G3PP
sp|G5EE56|SRC1	sp|P0A456|RECU	sp|A9VI09|SYA	sp|Q46CW9|HIS7	sp|Q630V2|NUOH	sp|Q0H8X8|AI2
sp|B8B4H5|SYAP	sp|Q2YU34|FTN	sp|B2SKI3|LPXK	sp|Q3Z4G8|CRCB	sp|O69349|PIGM	sp|Q28H87|PR38A
sp|F4IFC5|SYTM2	sp|Q7P1T8|Y124	sp|Q7UMW0|RSMG	sp|B0THU1|Y2249	sp|Q4UWM5|RRAAH	sp|Q0IDG4|IXTPA
sp|Q9TYN3|TAF2	sp|B4PQC2|SNMP1	sp|Q0S3D9|RL13	sp|A6SX71|FETP	sp|P12781|NIFN	sp|Q6A5Z1|IDI
sp|Q8L5R3|TBCD	sp|B8F4V0|ANMK	sp|B0URN6|MUTH	sp|Q98HN3|LEU1	sp|B6DD26|TXD08	sp|C5BFN3|PEPT
sp|O15119|TBX3	sp|P31085|PSAC	sp|B7HEG2|PPAX	sp|O34632|SIRB	sp|P52322|SIGA	sp|P0C1E9|YPRB2
sp|O23247|SYRM	sp|C1FMP0|GLMM	sp|B2IN14|DAPEL	sp|Q9HQK6|DPHB	sp|Q04773|YMW4	sp|Q66662|RIR2
sp|P93736|SYVM1	sp|Q4UNK8|YIDC	sp|B8NNI2|GANA	sp|P14977|REN	sp|B2I9B5|MRAY	sp|Q9USV2|YHH5
sp|B8AX23|TAF1B	sp|A7GN94|Y1280	sp|A8G907|IF2	sp|B8GNA4|GLGA	sp|Q21RV8|RL3	sp|B1YS63|FABZ
sp|Q8GRL7|TBCE	sp|P03396|ENV	sp|Q6DB92|KUP	sp|B7M5C6|GPPA	sp|O35724|LCAT	sp|B4LEJ0|EIF3L
sp|Q6SJ94|TBPL2	sp|A8GD00|Y1887	sp|P05673|CAPSD	sp|Q14K07|ATPG	sp|Q92SH4|TRUA	sp|C3PMT0|RS9
sp|Q15750|TAB1	sp|A1K430|F16PA	sp|C4ZU89|RHMD	sp|A9BHU3|NADK	sp|P42898|MTHR	sp|P48617|EPO
sp|G5EGM3|TAF1	sp|Q5RAB7|S39AE	sp|Q15YU1|CYSG	sp|Q2KJB9|MSD4	sp|Q42915|RBS	sp|Q07083|RPSC
sp|Q6NXT6|TAPT1	sp|P0AFY4|SANA	sp|A5WEG6|CYSG	sp|Q9A7M9|AMPA	sp|Q8DFA3|DXS	sp|Q9KD44|DNAG
sp|P56581|TDG	sp|O50488|RECX	sp|Q9BA49|RBL	sp|Q8Z2X6|LSRC	sp|B9E4X8|TRMB	sp|Q87DU8|AROK
sp|G5EGQ6|TEN1	sp|B7NFL5|CDH	sp|Q8K944|TUSD	sp|B5E9C1|MIAA2	sp|D2SMN4|NAMB1	sp|C3L785|RIMM
sp|P54812|TERA2	sp|O35310|HS3S1	sp|A9N5C9|GLPB	sp|Q7NTN5|RBSD	sp|B1WXB4|ATP61	sp|P75596|Y096
sp|Q9W6Z2|TBPL1	sp|Q9X8I9|IPYR	sp|Q7A5S7|SBCD	sp|Q90251|PA2A6	sp|Q8SSE8|HSP82	sp|Q5ZZP2|RL9
sp|Q62312|TGFR2	sp|Q11JJ8|NUOI	sp|A5V3X4|ATPG	sp|B8DH17|PDXS	sp|A5N4K7|COAX	sp|Q8PP25|RSMA
sp|Q8LPR5|TCP4	sp|B3Q6U2|KHSE	sp|P0AE34|ARTQ	sp|A4XSP4|NQRB	sp|Q947C5|HBL1	sp|Q62084|PP14B
sp|Q8BZ64|TECT1	sp|B1IX59|ZIPA	sp|P47346|GATB	sp|Q9PNU1|Y999	sp|Q8CCN5|BCAS3	sp|C1AQ25|PSA
sp|Q6NQH4|TAF13	sp|P37924|FIMD	sp|Q0T0Z3|GCST	sp|Q3ZJ60|PSBA	sp|B0VTF8|ATE	sp|Q5V216|PYRF
sp|Q67Z52|TBCB	sp|Q07663|NEU1	sp|A4TE23|LEUC	sp|P0A866|TPX	sp|C4ZWB3|CRCB	sp|Q32GT0|TRPA
sp|O88393|TGBR3	sp|A5F7A4|NANH	sp|O46915|RK13	sp|B8AXB6|UFL1	sp|E3PPC4|FMC1	sp|B2IEJ5|PLSX
sp|Q5RFW2|TAB2	sp|P37698|GUNF	sp|Q9ZMB1|LPXK	sp|A8Z3T5|CODY	sp|P87292|MTF1	sp|Q5WZ32|CRCB
sp|G5ECG0|TACC1	sp|Q5RCY9|SCAM4	sp|Q044D6|Y795	sp|Q12257|YD177	sp|Q8J2R3|PNG1	sp|Q8JSP6|NS12
sp|A2A690|TANC2	sp|P68545|MCE	sp|Q984S1|AMPA	sp|B1IW23|AROA	sp|A4SYV9|DAPE	sp|Q68W57|UBIE
sp|Q9M876|SYYM	sp|A4YKQ8|ISPG	sp|Q25BC3|IL2	sp|P9WHQ0|Y1711	sp|C6SPT0|CAS2	sp|A7GCV4|3MGH
sp|P13385|TDGF1	sp|A2BTZ9|SYA	sp|Q484F1|TORD	sp|Q5X9I0|RECA	sp|B1K0S5|ATE	sp|Q9KLB9|PHS
sp|P06606|TBA4	sp|Q9LN49|KCS4	sp|Q1WUP1|MURC	sp|B8NK45|RHGA	sp|O10343|Y098	sp|Q0W1C7|PDAD
sp|A7UFC2|TBPL1	sp|Q0ACP5|TRMB	sp|Q5SNL7|FAN1	sp|Q5QZA7|SECB	sp|Q5F6I7|NADA	sp|O53501|VPC37
sp|P31265|TCTP1	sp|Q5L6S2|ISPF	sp|Q5E8E1|ZAPB	sp|B7HNS7|BUK	sp|B3M0F3|SLX1	sp|C3LJH8|RACA
sp|Q8NEZ3|WDR19	sp|A3CT16|RL18	sp|A0LAG5|RL9	sp|Q978S6|AROB	sp|A1UHK4|HIS4	sp|Q7UNQ2|FLIE
sp|P54350|WEE1	sp|Q8YXJ9|UPPP	sp|Q4K3W0|XERC	sp|B2ISX5|XERDL	sp|Q2RXH9|MTAP	sp|Q9HRT8|IF2A
sp|P34889|WNT2	sp|Q2K9T3|NUOC	sp|Q5VZY2|PLPP4	sp|A9WWS5|ATPD	sp|B9IUZ3|LEUD	sp|B7NR10|TNAA
sp|Q6X7K1|WOX2	sp|Q28811|PHR	sp|Q1MPD3|NIKR	sp|Q7N290|Y3198	sp|B7VII4|HEMH	sp|Q1CHL1|MNMC
sp|Q9V359|VPS28	sp|Q0SRF8|YBEY	sp|Q5PFS8|RISB	sp|Q04879|OPAF	sp|Q9GSL0|FMRF	sp|Q5NGB2|BIOB
sp|O64747|WRK35	sp|Q8Y5B8|Y2147	sp|Q66I59|ASPD	sp|Q4MVY3|PFKA	sp|Q47AA2|MURD	sp|Q8XBR9|PAGP
sp|Q9M160|Y4095	sp|Q99JA2|ASIP	sp|Q6GG88|Y1694	sp|P63842|COBT	sp|P51252|RPOB	sp|Q71MY2|NU2M
sp|Q9M0V4|YAO	sp|A3D3B2|PLSX	sp|A8A7D6|LAMB	sp|A1W6H4|AROC	sp|Q92IH2|SYE1	sp|Q72JZ8|NADA
sp|P16989|YBOX3	sp|A2S0N4|EX7S	sp|Q87G36|Y5481	sp|Q9UTS7|ASPG2	sp|A4QEN3|RUVB	sp|P10049|CB21
sp|Q9SZY8|YUC1	sp|Q65125|36012	sp|Q8DLZ6|URE2	sp|P0DH31|UPPP	sp|A6H0V8|MIAA	sp|P10020|TNRI
sp|P34482|ZIF1	sp|B4U505|RL22	sp|B2S371|ACKA	sp|Q2JLN5|MSCL	sp|B0SAF2|RL23	sp|Q39566|GSA
sp|P22227|ZFP42	sp|Q58075|Y661	sp|B5QZG7|YCCT	sp|Q0HKV0|MLTF	sp|B1JPV9|HIS1	sp|B9DNP9|EX7L
sp|Q621J7|ZYG1	sp|C1ET55|RL18	sp|Q9UYI4|PFDA	sp|P33117|FUR	sp|Q28J24|TAF8	sp|O25671|FUR
sp|B5DF11|ZFAN5	sp|Q1H0Y6|PURA	sp|O59681|YBS1	sp|Q7VVC1|CLPS	sp|P48939|RS4	sp|B1LXZ8|MRAY
sp|Q9Y6M5|ZNT1	sp|Q9JUU5|MIAA	sp|Q8Z6Q5|DTPA	sp|Q79C01|Y3EST	sp|Q41760|LPE1	sp|B9M521|RL20
sp|Q9SB61|ZHD2	sp|Q6BWQ9|CFD1	sp|Q2JD98|PDXT	sp|B0VPL6|Y1914	sp|Q10339|EXO70	sp|Q6F1H5|RIMP
sp|P21541|ZYG11	sp|Q8IZV2|CKLF8	sp|Q3ZN06|NS1AB	sp|Q7CRQ0|URODH	sp|Q10E49|PAHX1	sp|D2NZ73|TACY
sp|G5EEM5|ZYG9	sp|A1KKZ1|HTPG	sp|Q0VCL3|ATG3	sp|B6JL77|MRAY	sp|Q54J34|PUR8	sp|A9A837|RL1
sp|Q0WW55|ZEUS1	sp|Q9WYR0|MCP1	sp|Q09221|CPNA2	sp|Q89A24|PIT	sp|F3Y9Q5|FTSL	sp|Q9JHS4|CLPX
sp|Q9H4Z2|ZN335	sp|Q5M2D4|KAD	sp|Q3YUC8|MSRA	sp|B4T2N5|CUTA	sp|B1Y222|MNMC	sp|Q1I655|PIMT
sp|Q6P1E1|ZMIZ1	sp|A1WUI3|PYRF	sp|Q83IA1|GLMS	sp|Q7X222|TPIS	sp|B7KYA2|MURA	sp|B2UT29|RIBA
sp|Q9WUK6|ZBT18	sp|Q7UTZ9|EX7L	sp|A0RPW8|GRPE	sp|P30137|THIE	sp|Q46AL8|CBIM2	sp|P9WH69|RIR2H

## Sheet: general
Supplementary File 1: Accession number list of the positive and negative protein sequences for general class.
positive General	negative general 1	negative general 2	negative general 3	negative general 4	negative general 5
sp|P07207|NOTCH	sp|Q9YE97|PANB	sp|P0A3A7|Y458	sp|P14415|AT1B2	sp|B2KBZ0|SECF	sp|C6DI79|ARLY
sp|P04412|EGFR	sp|P19893|VIE2	sp|Q5JTJ3|COA6	sp|Q81RU6|Y1941	sp|Q07E38|CAV1	sp|Q30QK9|DAPE
sp|P05480|SRC	sp|A3MQB6|ISPE	sp|P35505|FAAA	sp|Q5YTK8|AROC	sp|P68658|EA10	sp|A3NEG4|RL6
sp|Q02936|HH	sp|B5Z2H6|MUTL	sp|Q2VBP8|3L2X1	sp|Q9UHF5|IL17B	sp|Q88YY0|SYE	sp|Q3B2T4|GRPE
sp|P40792|RAC1	sp|A9KFM0|ALR	sp|P95296|NIFK	sp|Q8F0T5|Y3406	sp|Q06317|PBP4	sp|A9KJJ1|RL2
sp|P07713|DECA	sp|B8J3B0|RS6	sp|Q6UR86|URE3	sp|A5III4|ATPG	sp|Q60180|TRPA	sp|Q810S2|CB074
sp|P09208|INSR	sp|Q8S4F6|SQD2	sp|A4YWD7|SSRP	sp|A1WVQ1|PTH	sp|P55356|NOEK	sp|Q5RDK5|DCUP
sp|P34021|ECR	sp|Q7U3S0|SPEA	sp|C1FKS1|Y1348	sp|Q48U99|PEPT	sp|P30688|OMPB3	sp|P52326|RPOD
sp|P31007|DLG1	sp|A5U5N8|AROK	sp|Q7V9N6|CRCB1	sp|B5FKF5|GLGC	sp|Q47NA3|NADK	sp|A1VYG9|THIC
sp|Q24298|CADE	sp|Q7GCL7|NAC74	sp|Q4FTV0|RUVC	sp|A8MCU7|SFSA	sp|B5R4I5|YFEW	sp|Q49Y92|Y1105
sp|Q7KNS3|LIS1	sp|P22346|PEPX	sp|Q634F6|SYA	sp|B1KLM0|RIBA	sp|C1DJZ7|DADA	sp|Q04JL5|PPAC
sp|P08111|L2GL	sp|Q73ZH8|CINAL	sp|P40571|RPR2	sp|A9M5L8|RECA	sp|Q57697|PCNA	sp|B2VFZ2|RLMD
sp|P18824|ARM	sp|P66786|SECA2	sp|C6BYK5|RIMK	sp|Q8A519|KDPA	sp|P19708|SAA	sp|Q8PXK6|PYRI
sp|P18431|SGG	sp|A6V3I3|CBID	sp|B8AMB8|CHLD	sp|B8ZJT5|TARI	sp|Q2JNF7|PTH	sp|Q5PDA0|SPEE
sp|Q7KRY7|LAP4	sp|Q68FR6|EF1G	sp|B2VBN3|SYQ	sp|Q8YR79|PAND	sp|O78682|COX2	sp|P96501|FLGL
sp|P08646|RAS1	sp|Q81Y17|Y3742	sp|Q6GM04|TTY1B	sp|Q0TPQ2|CODY	sp|O59586|KPRS	sp|B8QB46|TE2IP
sp|P27619|DYN	sp|B5ZZA8|HGD	sp|Q74MN9|RPOL	sp|P40906|ARGI	sp|Q6N893|KUP3	sp|D1CDJ5|SECD
sp|P10041|DL	sp|C0HBB2|GLMP	sp|Q61502|E2F5	sp|A4WDD6|RECO	sp|Q3Z3K6|LPXK	sp|B5YTM2|RL15
sp|P10040|CRB	sp|P33001|I5	sp|Q09325|MGAT1	sp|P60760|HIS1	sp|Q04ZN1|MNMA	sp|A8EY64|RL25
sp|Q01989|MYS9	sp|A6T022|Y2179	sp|B7M5B9|ILVD	sp|Q17449|FAAH1	sp|Q9BVR0|HRC23	sp|Q9ZPY1|PPOX2
sp|Q801D8|MPRA	sp|A1V7D3|MNME	sp|Q99YC0|GATA	sp|B5FSM5|CMOB	sp|P86791|CCZ1	sp|Q8TAC2|JOS2
sp|Q80ZE5|MPRB	sp|Q1XDQ2|CPXS	sp|A7FG75|NAPA	sp|A8AMR3|CUTA	sp|B7IUT1|GUAA	sp|B6I9T0|KDSA
sp|Q9VEZ3|MSPS	sp|Q6F494|PCKG	sp|P44127|Y1205	sp|P19545|NEF	sp|Q57AJ2|DCUP	sp|B7HB98|GCSPB
sp|Q9VCE6|MTA70	sp|Q8FI28|YCGN	sp|Q9ZT48|ATE1	sp|Q0K9B9|IF2	sp|P45612|UVRD	sp|C3M997|PSD
sp|Q94518|NACA	sp|A1B584|RIMP	sp|Q1CGE9|LOLA	sp|A6MM95|TI214	sp|Q7WFC4|RS9	sp|B7LXN0|UXUA
sp|P60324|NANO3	sp|B7M924|OPGG	sp|P57863|RIBA	sp|Q1ACP2|RR7	sp|Q5M6L4|PTH	sp|P44460|CITE
sp|P25724|NANOS	sp|P29131|FTSN	sp|A5FRY6|RS7	sp|P9WIR5|CADI	sp|Q5QYC3|YBEY	sp|Q63A51|COAW
sp|Q9W4S7|MYC	sp|Q2M385|MPEG1	sp|Q9RVM9|APBC	sp|Q03478|LAFU	sp|B9MJ44|AMPA	sp|B9DU46|AROC
sp|P29503|NEUR	sp|P49316|CATA2	sp|C4QW04|LCL3	sp|P63700|BFRB	sp|Q47NZ4|PSB	sp|Q5RJI4|PKDCC
sp|Q8VIH1|NOBOX	sp|A9JTY4|POT1C	sp|Q9X112|METE	sp|B4TC72|YBHG	sp|Q9YBA5|IPYR	sp|Q7V3C2|NADK1
sp|Q7KRY6|NHK1	sp|B4TVT9|UPPP	sp|B1KM36|RS4	sp|Q8N5M1|ATPF2	sp|B8DDM8|TYSY	sp|B8ZLS8|Y1583
sp|O60393|NOBOX	sp|B8ZK13|TSAD	sp|Q92E58|METX	sp|O41933|MIR1	sp|Q9I310|Y1727	sp|Q86QN6|BDEF
sp|Q9VUB4|NPRL3	sp|Q5HRQ4|RL25	sp|B0CDA5|CCS1	sp|P37207|PHCA	sp|Q55BX5|NUP54	sp|Q48252|CAGE
sp|Q9VXA0|NPRL2	sp|P0AC14|DHPS	sp|B7LC24|MUTL	sp|A6VT70|SECB	sp|Q21K25|LOLA	sp|Q69ZT1|FAN1
sp|Q86SE8|NPM2	sp|A6VWY4|TRPF	sp|B4EC31|MSCL	sp|P32453|ATP11	sp|C3NDW4|SRP54	sp|Q895M2|TRMD
sp|P24727|NTF4	sp|A8FF09|ARGR	sp|C3Z1P5|RU1C	sp|A9N4Q8|FETP	sp|P9WPK7|EGTA	sp|Q3JHA9|4HYPE
sp|P20240|OTE	sp|B9KD06|THIM	sp|C3PL61|TSAD	sp|O94680|PDAT	sp|C3NED0|RRP42	sp|P55124|LKTC
sp|E1C6Q1|PCH2	sp|P75590|IF2	sp|Q7NRL4|THIG	sp|Q0T6Y7|GAL1	sp|Q5HE98|ATPE	sp|Q4ZQR6|FLGH
sp|P21642|PCKGM	sp|Q5HI39|MNHG2	sp|Q5HJJ0|ARGJ	sp|C3P7Z9|NAMA	sp|A0R015|MURC	sp|A4Z3J9|RS20
sp|Q9W4T4|PDE4A	sp|Q4A734|TSAD	sp|Q1CF51|LAMB2	sp|P0AFY9|SEQA	sp|Q2VYQ1|TRMB	sp|P0DH71|AROB
sp|P25158|OSKA	sp|Q85FG9|NDHH	sp|B6QTE1|COQ4	sp|Q5AW93|AT221	sp|Q8G6V1|ILVC2	sp|B7M1K3|YEAL
sp|P21187|PABP	sp|P28074|PSB5	sp|Q3A6I8|TRUD	sp|A8AD95|HDA	sp|Q29RB4|OLF3A	sp|Q1CT05|LPXB
sp|P10383|OTU	sp|B4EUW7|RL19	sp|Q3ISQ0|DAPA	sp|Q9PEV5|SMG	sp|P21560|CBP3	sp|Q3MF32|METK
sp|P51521|OVO	sp|Q5M8I8|BLCAP	sp|B7LRR7|RL15	sp|A4J151|TRUA	sp|C4JHY5|DAPB	sp|Q5GXY5|SYFB
sp|Q7QH73|PERC	sp|A6X0U5|XGPT	sp|P50671|COX1	sp|Q5N8Q3|PSS3	sp|P13659|MBEB	sp|B1J1N8|COBT
sp|P34266|PGL2	sp|P28776|I23O1	sp|Q6P335|VA0D2	sp|Q4ZNS8|GATC	sp|Q5GXD6|MSCL	sp|Q3SZN3|OMA1
sp|P50093|PHB2	sp|Q6F985|TOLB	sp|B7LAS7|MENC	sp|Q5E7R7|Y434	sp|Q5ZID2|PDD2L	sp|A9BD81|IF3
sp|Q9VTE5|PFD2	sp|O57044|RDRP	sp|Q28K56|PYRF	sp|Q8DBX8|GSA	sp|Q6L1S1|IDI2	sp|Q9Y450|HBS1L
sp|Q9VKM1|PIWI	sp|Q8U0H4|RTCB	sp|Q9HNY7|GPMI	sp|P0A2Z1|ATPF	sp|B8CWI5|DDL	sp|Q96F85|CNRP1
sp|P48462|PP1B	sp|B0REV6|RPOZ	sp|A0RGF6|Y3038	sp|Q59RQ0|PIF1	sp|Q73II8|PTH	sp|A4G1T0|COQ7
sp|Q9VDE5|PPAN	sp|B4TCM4|ZAPB	sp|P04474|PRP3	sp|Q88QJ8|SELA	sp|B4E8N4|PYRD	sp|F1QGH6|AMER2
sp|O18209|PMY13	sp|Q6GJX7|Y338	sp|Q1I4P2|PANB2	sp|Q73X56|ATPFD	sp|Q75D66|CARB	sp|Q4ZXU9|HEMH
sp|A2CEI6|PIWL2	sp|Q3K5E7|LIGB	sp|P69217|COX3	sp|O46310|RIR2	sp|Q9YFT8|PCNA1	sp|Q0SSB9|CODY
sp|Q6PJE2|POZP3	sp|B1ZWL2|KU	sp|Q5GWE6|RLMM	sp|A0M0D7|RS6	sp|C0MGY7|ADDB	sp|Q1D766|RS17
sp|P23696|PP2A	sp|Q5ZR89|Y2994	sp|P9WFA0|VPC13	sp|Q8C7E7|STBD1	sp|B2I8S7|SMG	sp|O74826|COQ7
sp|P51023|PNT2	sp|C3L742|PYRDB	sp|B3Q845|LEUD	sp|O34426|SPEH	sp|A4IFJ1|SYN1L	sp|Q2NRS1|ISPE
sp|P25843|PROF	sp|Q3IZM8|RL25	sp|A5VKV1|SYFA	sp|Q12133|SPC3	sp|A3QJB2|HLDD	sp|Q8Y5L6|MRAZ
sp|O17915|RAN	sp|P01586|IL3	sp|Q9ULW8|PADI3	sp|A8A6K3|RSMG	sp|W4VS20|ICK25	sp|P20028|RPA2
sp|Q27297|RAD51	sp|P60390|RSMH	sp|Q148N0|ODO1	sp|Q9Y2Y0|AR2BP	sp|Q8HEC2|CYB	sp|C5BBS1|KCY
sp|O18334|RAB6	sp|Q1RAX0|YOBD	sp|B5FNJ7|GCH1	sp|O07939|YIST	sp|Q3K535|RPIA	sp|Q5HS35|MNMG
sp|O01803|RB11A	sp|Q1GSV9|RPPH	sp|Q9SUN3|ARAE3	sp|B8G6G7|ATPG	sp|P13531|CHCA1	sp|Q9Y3B2|EXOS1
sp|Q20757|PUF5	sp|A3CM13|ATPG	sp|Q3IKH4|G6PI	sp|Q2JKS7|SEPF	sp|A7IPA6|NUOB	sp|Q4QRK0|MAP11
sp|G5EC24|PTP2	sp|Q5AMQ6|RFX2	sp|Q6L1C2|RL22	sp|C0H3X6|YFZA	sp|B8EN97|RL19	sp|A4G7V9|Y2468
sp|Q8T6B9|PUF68	sp|Q08DU8|BL1S6	sp|Q8U263|NFI	sp|Q2G0M6|ARAB	sp|Q58DD0|ACE2	sp|Q82EA6|DISA
sp|Q9V5C6|PSA3	sp|Q14JP9|DDL	sp|Q43210|PALY	sp|Q98BG5|DEOB	sp|Q9ZDT7|EFP	sp|A2SL48|NADK
sp|P18502|PTC	sp|Q5M1C3|RIMP	sp|Q9KG32|Y283	sp|O75069|TMCC2	sp|P9WPY7|ARLY	sp|A7FCN0|VIAA
sp|P25822|PUM	sp|Q7U566|UCRI	sp|B2S0G4|EBFC	sp|Q7CPQ7|GATY	sp|Q9MUZ5|MATK	sp|Q9UX46|COXX
sp|Q27601|PUR1	sp|A5FXD9|DAPB	sp|Q48LV9|RIMM	sp|Q9K5R0|PURA	sp|B9M6U4|RL4	sp|P0CQ37|PUR6
sp|Q23989|QUAI	sp|A9WC40|SMTA	sp|Q3B1Z9|RBFA	sp|P37303|GLY1	sp|Q0J090|DRE1H	sp|P9WKG5|ISPF
sp|O76460|RAD54	sp|Q65PK0|Y2358	sp|P32267|ASIA	sp|Q4K7E4|TOLB	sp|Q1CVH7|RSMG	sp|C1D6W3|LPXH
sp|O44959|RIOK1	sp|Q20EU5|EFTU	sp|P57985|DXR	sp|Q8VY90|EF105	sp|P0DJF9|MTAP	sp|Q11B41|HRCA
sp|Q86BY9|RIG	sp|Q2HJG7|CHUR	sp|P10963|PCKA	sp|P92480|ATP6	sp|Q0UEB6|M2DH	sp|Q3YT18|SSRP
sp|P20350|RHOM	sp|E3PY95|OAME	sp|O14084|IMT1	sp|Q1QV51|URE3	sp|Q55C72|U587	sp|Q2SBG5|GATA
sp|Q8MKW7|RNZ	sp|A4SX62|SYC	sp|A4FZ58|RS24	sp|Q87T03|RL14	sp|P0C9B5|RPB5	sp|Q63FR1|KDPA
sp|P07909|ROA1	sp|Q74MX2|AGOG	sp|Q88V02|RUVA	sp|B8CNQ5|LPXK	sp|O35523|PSB9	sp|A9HKQ4|FMT
sp|Q8MS27|RM35	sp|Q48VY9|PUR9	sp|P42108|YXAI	sp|Q9V1R0|Y367	sp|B4TIY8|YRAN	sp|Q0T5S8|YCFP
sp|A8WVU9|ROCK	sp|Q9LH88|Y3852	sp|Q8NJ59|AOX	sp|A0AJU5|PYRR	sp|P14094|AT1B1	sp|Q02E05|UBIC
sp|B4H9N7|RS3A	sp|D4GSY9|ANTRB	sp|Q8VHW3|CCG6	sp|P59594|SPIKE	sp|Q07627|KRA11	sp|Q9BIC6|PFKA
sp|P62753|RS6	sp|P62604|CSCR	sp|Q5WY16|KMO	sp|Q3JAH8|QUEF	sp|Q9SYY4|ELO3L	sp|A8A3M4|TRUD
sp|P31009|RS2	sp|B5XGE7|TPC2L	sp|Q8XT53|OPGD2	sp|Q9STV0|GWD2	sp|Q983A3|HPPA	sp|Q2RV58|RIMM
sp|P54359|SEPT2	sp|Q4U3V0|DPOL	sp|A1R0M4|RIMP	sp|A4SGA5|SYE	sp|Q9FG23|CK5P3	sp|Q8RI52|ISPH
sp|Q92750|TAF4B	sp|B1YNA3|SECB	sp|B5FLD6|XYLA	sp|Q49W57|Y1857	sp|A5GL48|RL28	sp|B0KSS1|Y4117
sp|Q0KHQ5|TAO	sp|Q8NZB3|Y2031	sp|O33551|LGT	sp|B0KRX4|YCIB	sp|Q3EBY8|FB111	sp|Q111Z9|THIC
sp|Q7KN62|TERA	sp|P54242|G6PI2	sp|A5G1U2|RL31	sp|P0ACD5|ISCU	sp|B1LK75|YICR	sp|Q83HY3|ATPD
sp|P30189|TOP1	sp|A7H3F2|AROA	sp|Q6G5R1|RUVB	sp|Q71YM3|RIMM	sp|Q3B8G8|MD27B	sp|B5XNX1|MENH
sp|P49455|TPM4	sp|A5U029|MMAA2	sp|O91741|RDRP	sp|Q0HE74|MRAZ	sp|B0R621|TRPF	sp|Q5WSU5|TYSY
sp|P17789|TTKB	sp|B1GYP6|Y656	sp|O82803|SRPP	sp|P61037|LNT1	sp|P37609|LCN2	sp|Q9HVX2|GCH1L
sp|P42282|TTKA	sp|B7IJZ9|ACCA	sp|F8GAB4|FTSW	sp|P52511|GL	sp|A2Y0X2|CESA1	sp|B7L8S5|UVRC
sp|P09052|VASA1	sp|B4T8P3|ACPH	sp|B4ULD8|GLGA	sp|A0QL66|RL1	sp|A4QGQ6|RNPH	sp|A5UGE3|RECO
sp|P25867|UBCD1	sp|Q250M5|RL16	sp|A3CSK8|APGM	sp|Q601K4|RL14	sp|Q04HN0|MURQ	sp|B5FAY4|Y655
sp|Q9V7P1|UTP18	sp|P57008|DHAS	sp|A6KZK0|QUEA	sp|P48006|EF1D1	sp|Q93075|TATD2	sp|Q8TZJ9|RL1
sp|Q9V359|VPS28	sp|B0CJD4|ACCA	sp|A5IUP9|ATPG	sp|A5F5R6|END4	sp|D7DQT8|HPRT	sp|B7GJN4|CINA
sp|P02844|VIT2	sp|A4R1T1|SLX4	sp|A8YYT8|RL9	sp|P0C211|POL	sp|C5A009|UBIE	sp|B0BX42|YQGF
sp|Q9VCU7|VRET	sp|Q9UTG1|PNPH	sp|Q5W5W9|RES18	sp|Q9JZI6|LEUD	sp|B1JCW0|MOAA	sp|B7VLA3|Y923
sp|Q6RG02|VIT	sp|Q4L2X1|DEGV1	sp|B2AGF6|THIG	sp|Q6GHF9|FTSK	sp|P67701|HIGA	sp|A4QB59|HEM3
sp|P11449|VTU1	sp|Q6N8H0|GLNE	sp|A8A7R5|MIAA	sp|A1TGZ7|RRAAH	sp|B5YG54|PTH	sp|B0B7N2|RL7
sp|P98163|YL	sp|A8F110|DDL	sp|Q9C523|DIR19	sp|A6NH52|TV23A	sp|Q31CX8|RL1	sp|B6I9W1|YCIU
sp|P79762|ZP3	sp|Q99QV4|Y2687	sp|Q1CCZ9|SLMA	sp|Q92F91|Y215	sp|A0RAB4|Y781	sp|P60685|MNHD1
sp|Q07231|ZSC21	sp|Q9SR59|MDAR3	sp|Q5L2Y4|ACYP	sp|P17190|HBEAG	sp|Q3T0R7|THIM	sp|P19953|RS24
sp|Q9VKD7|ZUC	sp|Q9SB42|STKLS	sp|B6YUD7|NADK	sp|Q1J7Q5|LGT	sp|Q8SQ26|CRYL1	sp|Q9GJS7|HBG
sp|Q9VM95|AATF	sp|B3SRR4|NSP2	sp|Q6GJH6|ISPE	sp|Q2GHM9|SECB	sp|O36419|UL32	sp|A1A8J0|LPXH
sp|Q26365|ADT	sp|Q5HWE6|EX7L	sp|Q6MRM9|DAPA	sp|Q3BNA6|DUT	sp|A1SA53|ALR	sp|Q9SKY9|OFP16
sp|P27091|60A	sp|Q97Z34|GCSH3	sp|Q6G1E4|GRPE	sp|Q4ULS4|SYFB	sp|P50287|ASPGA	sp|A8GJZ2|DIAA
sp|Q9VY77|AJUBA	sp|P34870|CYB	sp|A2RD54|RECU	sp|P9WPY4|AROA	sp|A4SHY0|Y318	sp|Q0BKM8|MURD
sp|Q8INB9|AKT1	sp|Q1QUC2|CRCB	sp|C3P586|IDI2	sp|A0T0W7|RR4	sp|P44426|BIOA	sp|Q31EF8|GCH4
sp|Q09994|ANI2	sp|C3PLR3|SYS	sp|B1ZZY2|MUTL	sp|C4XIS0|FLIW	sp|B0SAF8|RS7	sp|P22707|FINO
sp|P91926|AP2A	sp|P0C555|3S1RI	sp|Q7TTU3|TRPC	sp|Q9VYG1|PSMD5	sp|B7K336|COXX	sp|Q31GL7|CLPS
sp|Q9JKV1|ADRM1	sp|Q742Q2|KDC	sp|Q2J886|PANB	sp|Q9P7A1|PITH1	sp|Q7VEB3|ANMK	sp|P28153|HUPK
sp|Q9V4P1|ANLN	sp|Q9ESK9|RBCC1	sp|Q96FX7|TRM61	sp|Q9GNE2|RL23	sp|B5FTJ9|MNTP	sp|Q9FWQ2|TPP2
sp|O15945|ARNT	sp|B0KRE9|MLTF	sp|A7GU63|LUXS	sp|Q6MUC0|PLSY	sp|Q325L1|YAII	sp|Q7VNN8|ORN
sp|Q94981|ARI1	sp|A6T5I7|QUEC	sp|B7N5C2|END4	sp|P77951|SIGA	sp|B8EKP4|ILVC	sp|A3MZ67|GLGA
sp|Q8SWX0|ASTRX	sp|Q5P9R8|ATP6	sp|C4R5N0|SLX4	sp|A8LX37|TRPA	sp|Q49XV0|P5CR	sp|B5RE56|YQGE
sp|Q6J5K9|ARMI	sp|Q8AWC7|FUT11	sp|Q28785|CD59	sp|Q5N0J8|FMT	sp|Q57QC4|PHOQ	sp|O31601|YJBC
sp|Q9VW15|ASH1	sp|O42991|RL16B	sp|P68951|NP	sp|Q9V3Y3|DFP	sp|A8MH85|FMT	sp|B1YGP2|ISPE
sp|Q17603|ASF1L	sp|A1R2V3|CAPP	sp|Q9JUV5|LST	sp|Q58763|WTPB	sp|Q9PJL7|RL2	sp|Q4UNU8|OPGD
sp|Q5EAK6|ATM	sp|A8APU2|PLSY	sp|Q7WDS1|RF3	sp|A7H492|GLK	sp|P74927|FLIM	sp|O80928|DOF24
sp|P10083|AST5	sp|P06299|COLI2	sp|P37493|YYBK	sp|Q2YWT7|MNHD1	sp|B3GZH3|HIS6	sp|P0CO56|LCMT1
sp|O76922|AUB	sp|P31165|RK15	sp|Q9SRT7|COBL1	sp|Q0I4N4|Y1349	sp|Q050D6|SYC	sp|Q1RH11|FER
sp|P22700|ATC1	sp|Q4FV85|DAPF	sp|Q20XR6|KDPC	sp|C1CAL4|RL23	sp|Q49CA8|PSBD	sp|Q6NSJ0|K1161
sp|Q8IZT6|ASPM	sp|B1XFY8|SUFS	sp|B9DP23|DAPA	sp|Q88Z48|HTPX	sp|P31164|RK11	sp|Q6GAX9|MNHF1
sp|Q9VC45|ASP	sp|Q1GHP0|QUEA	sp|C6DJL2|PYRI	sp|Q5IS35|TPC	sp|A7GEL0|AROQ	sp|Q16AK0|RNH
sp|Q9VLU0|BAF	sp|A4FDR2|GCS21	sp|Q8UIH5|UBIE	sp|Q8TX94|LEUD1	sp|B2V630|AROA	sp|B0RLW9|GPDA
sp|Q9W1I2|BGCN	sp|Q4ZZG9|TATB	sp|Q0K3R9|RBKTP	sp|B4MX71|EIF3L	sp|Q14K49|GATA	sp|Q3BSV3|NFUA
sp|P16568|BICD	sp|A9BI93|RBFA	sp|Q2KIY0|COMD6	sp|P10923|OSTP	sp|B2FKV6|Y482	sp|B2SIV0|RS6
sp|P22745|BAM	sp|Q63TU6|RPIA	sp|P30332|RP54	sp|A6QH69|NUSB	sp|Q50355|Y681	sp|Q5XIQ5|SDA1
sp|Q9VKN7|AURKB	sp|Q8ZY09|RTCB	sp|Q97TA9|Y034	sp|P00214|FER1	sp|B0B8V8|RISB	sp|G2TRL9|ACPS
sp|P23645|BIB	sp|Q8K224|NAT10	sp|Q82VS5|MURD	sp|P0A3Y6|KKA3	sp|P33198|IDHP	sp|Q3TBT3|STING
sp|Q8MQJ9|BRAT	sp|P28555|PHAA	sp|B7MKM2|FTSB	sp|C3MRB5|AROA	sp|Q9UTI9|YKZ2	sp|Q5X5I9|RLMH
sp|Q9VXG8|ATR	sp|Q6FLI1|KAE1	sp|Q9HKS5|PDXS	sp|Q8F9R5|HIS4	sp|Q81EF2|FOSB	sp|Q9PIK3|PAND
sp|Q29A33|ATX2	sp|Q0D0W7|SEY1	sp|B9LS04|KHSE	sp|Q9K6J4|FABZ	sp|Q53SF7|COBL1	sp|C0RHE3|DXS
sp|Q24009|BICC	sp|Q05865|FOLC	sp|Q0KF69|HSLU	sp|Q7PA29|17KD	sp|Q7MPF0|CYSC	sp|A0K5C2|CRCB
sp|Q9V407|AXN	sp|Q03F56|END4	sp|A7ZUA1|FDHE	sp|A6QEP6|Y556	sp|B5FM61|RL28	sp|Q7KBL8|MED29
sp|P09081|BCD	sp|A6WJ80|PRIB	sp|A5GJ48|MTNC	sp|Q6D2F5|ARNF	sp|F4JWS8|QCR72	sp|Q9BDN1|TNFL6
sp|Q24523|BUN2	sp|Q7V5Q2|RSMG	sp|A7X4P8|ACPS	sp|P16869|FHUE	sp|Q87DZ7|Y532	sp|Q2L2E3|RL22
sp|Q9VKJ9|C2D1	sp|Q04853|NS12	sp|A4FXG8|SYE	sp|Q9WC64|VIF	sp|Q59996|RPSC	sp|Q80918|VL2
sp|Q03017|CACT	sp|P24055|TF	sp|Q27YE6|Z	sp|B5BJG7|RHAB	sp|P38069|MNN2	sp|Q1J9C6|CINA
sp|P25439|BRM	sp|Q9Y704|MOK14	sp|P18027|CAPSD	sp|A7GSP5|AROK	sp|C3K4C4|UBIA	sp|P24944|GLTT
sp|Q24157|BRN	sp|A8LX76|SEPF	sp|P53998|NAR1	sp|B0RU79|RL2	sp|O94225|HOSM	sp|Q2FWH3|DDL
sp|Q24206|BRC4	sp|Q6GFB8|MAP	sp|B1XK39|ISPE	sp|Q9LYT1|PAO3	sp|Q5TGU0|TSPO2	sp|Q7MXP4|HEMH
sp|P08630|BTKL	sp|Q8SS97|SLY1	sp|B4XVN1|XYNA	sp|Q8CNF3|SECY	sp|P9WFU3|SYFA	sp|A3MMZ4|Y4599
sp|Q24120|CAPU	sp|Q83GN4|MRAY	sp|B1LVC3|AMPA	sp|Q4AAJ3|SYE	sp|Q0HKG6|SSTT	sp|Q2TBN7|MED27
sp|G5EG38|CDC16	sp|Q65TP2|EX7S	sp|Q6AQG4|XGPT	sp|B7M8V6|ULAD	sp|O26060|GLMS	sp|Q8TZC1|Y012
sp|Q17802|CPG1	sp|P0A402|PSAF	sp|A6VK02|PSB	sp|C5NZT1|MEP9	sp|A2STJ1|Y1482	sp|Q7WF89|AROQ
sp|Q9N425|CSN3	sp|A1R0C2|TRMD	sp|Q45755|C13AA	sp|B1ZJN3|ATPF2	sp|P16688|PHNJ	sp|Q8PXI1|TYSY
sp|Q9N359|CSN4	sp|Q92J98|DHSD	sp|Q5PI83|MINC	sp|A9IJ01|RL3	sp|Q75DV9|MG101	sp|Q1GZS0|RL20
sp|Q9V3A4|CSUP	sp|P53678|AP3M2	sp|Q10439|ICP55	sp|Q7NFD3|QUEF	sp|Q2KAF1|SSRP	sp|A5EX67|RS7
sp|P35220|CTNA	sp|Q02DD9|RNPA	sp|B6HZ79|ZAPD	sp|Q66CG6|PNCB	sp|B8CJP2|RLMD	sp|Q3SZ10|RL3L
sp|Q16YE7|CUE	sp|P62928|ALB1C	sp|P0C9N9|3608L	sp|Q6GQ49|MMG1A	sp|Q8PYN9|Y822	sp|P35217|CAH1
sp|Q9VMA3|CUP	sp|O95990|F107A	sp|B1MXG8|WHIA	sp|P9WLZ4|Y1366	sp|Q7W7F4|EX7L	sp|A8L177|MSRA
sp|O01422|CSN2	sp|Q8ZY48|CARB	sp|B8I378|CRCB	sp|Q5FUH9|RNH	sp|P82971|PA2	sp|Q32N48|PPCEL
sp|Q9V629|CUFF	sp|B1IIP2|NRDR	sp|A3P826|ACDH	sp|Q747W9|MOAA	sp|Q64PP7|AROC	sp|B2SK35|AROK
sp|Q9VCY3|CSN6	sp|B5QXY5|FLGH	sp|Q46560|VAPI	sp|Q65KI3|QUEF	sp|O68906|TRPA	sp|Q8PZ76|UPPS
sp|B4MLE8|CUE	sp|Q31ZM7|NHAB	sp|P43487|RANG	sp|C1B2N8|DDL	sp|B7M7N1|ISCA	sp|Q09MH2|ATPE
sp|P10180|CUT	sp|P64211|GCSH	sp|P42248|YCBP	sp|Q63RB5|NRDR	sp|G3V9R3|ST1D1	sp|Q3AK30|ISPG
sp|Q9NDJ2|DOM	sp|P39321|TAMB	sp|B2IRR9|SEPF	sp|Q9V2M6|APGM	sp|P22871|CRTI	sp|B7J100|FMT
sp|P37276|DYHC	sp|Q96M86|DNHD1	sp|Q87EQ3|NUOC	sp|Q61211|EIF2D	sp|P0DB30|GCH1	sp|Q9W0I6|SAC1
sp|Q24117|DYL1	sp|Q2NHG8|SYK	sp|P54499|YQGV	sp|Q8UEQ0|TATB	sp|Q41351|RBS	sp|A4VLW3|HFLD
sp|Q24573|DRI	sp|Q1HUW0|NU4LM	sp|Q2YKR7|UGPE	sp|Q7A649|HDOX1	sp|Q02937|OMLA	sp|O69981|NRDJ
sp|Q08012|DRK	sp|Q0VME6|MIAA	sp|P10803|PSBD	sp|O81304|PAP11	sp|C4JTA0|DRE2	sp|O29399|RTCB
sp|Q95Y72|DSS1	sp|B5FXU9|MOC2B	sp|Q06810|OPY2	sp|P31709|GSPM	sp|Q83BT5|NUSB	sp|Q6H9L5|RR4
sp|P49762|DOA	sp|P0ACR0|ALLS	sp|Q5YUX4|PAFA	sp|B0K2T8|TRPA	sp|A8Z671|RL2	sp|A8FB51|Y784
sp|O60879|DIAP2	sp|P03246|E1BS	sp|Q9I3H9|RECR	sp|P61321|LOLB	sp|Q5PNK8|KDSA	sp|B6YTK7|RSMA
sp|Q9VWE0|DOME	sp|A4J0M0|THIG	sp|Q9JUX8|ISPE	sp|Q932M0|GYRA	sp|Q9USW2|INP2	sp|B2I399|MSRA
sp|P07182|CH36	sp|Q0VSQ3|SFSA	sp|Q93CE9|HETR	sp|Q1E1Q5|NOP58	sp|P9WH51|RS17	sp|P26393|RMLA
sp|P23572|CDK1	sp|Q3MV19|TRF6A	sp|Q57TQ0|YAAA	sp|Q9LA06|HTRA	sp|P0AAE5|ARCD	sp|B7N2E7|DNAA
sp|Q7KU24|CHD1	sp|Q5R0B5|LFTR	sp|Q8DNK7|GAL1	sp|B0KBI1|DDL	sp|P09965|GLB	sp|A9WIN9|COBQ
sp|Q9VVI9|CHMP5	sp|Q0BK59|NUOI	sp|Q3YUJ2|EFP	sp|P27035|GUNA	sp|B7NMN1|SYQ	sp|Q68XA5|IDH
sp|P54733|CCNE	sp|P65577|NUSB	sp|Q4QMP2|XGPT1	sp|Q8HZM5|GLNA	sp|Q1BBQ1|NUOI	sp|Q89AE2|RL19
sp|Q9VMN5|CH60C	sp|Q54YG8|RLIB	sp|B2VF68|RL28	sp|P96131|RL28	sp|Q30UI5|ILVD	sp|P22383|VIF
sp|Q9NBD7|CLASP	sp|Q9L0D9|RL4	sp|Q0VFM5|F163B	sp|Q18LD0|UL97	sp|Q87F25|SPEA	sp|C4LDG0|DAPE
sp|P19538|CI	sp|Q5HFZ5|Y1464	sp|Q1RHL6|FUMC	sp|Q71XQ0|Y2146	sp|Q5X3K0|IDI2	sp|O27572|TRUD
sp|O16844|COS	sp|O90369|POLS	sp|Q9SFF9|GL17	sp|B1ZE84|CCME	sp|B9DLC1|HSLO	sp|A8G2Q0|GLMM
sp|Q7KTH8|CSN8	sp|P54014|RL3	sp|A2S753|HIS4	sp|O87690|CBIX	sp|B1XAZ1|RODZ	sp|A1STE3|GRPE
sp|P41996|CPG2	sp|C4ZU97|ARNA	sp|Q5B128|MED18	sp|A1AXP6|TRMB	sp|Q5WW59|YBEY	sp|A8LFB7|GCST
sp|Q9GS00|CSN1	sp|A8MC59|COXX	sp|B0TQN4|MRAY	sp|Q0Q472|VME1	sp|A7NB78|TYSY	sp|Q2PG52|BEX1
sp|Q9VRM7|CP307	sp|P26886|MER2	sp|A4FX27|UPPP	sp|Q9WZV4|GRPE	sp|Q814N9|LIPL	sp|B5Z1N3|ECPR
sp|Q9VWR5|CP306	sp|Q8JFY2|BM8B	sp|A1WF52|ATP6	sp|E5AV36|BAT1	sp|A1REU4|Y338	sp|A1SZ30|Y3043
sp|Q960N3|CORT	sp|A3CL70|CBIM	sp|A7I142|YIDD	sp|Q57HS4|WECF	sp|P42727|TFXE	sp|B6J3V5|PCKA
sp|Q9VUF8|CP314	sp|A6MML2|NU3C	sp|O24163|PPOC	sp|Q6Z0Q9|COP52	sp|B0X1V5|MOC2B	sp|A1JNX8|CRL
sp|Q9V345|CSN4	sp|Q5HVR0|HEMH	sp|O52342|RL14	sp|Q74125|REV	sp|P51715|YO13	sp|C3L7B6|RBFA
sp|P91001|CSN5	sp|P9WNT4|DNAE2	sp|Q9D7N6|RM30	sp|Q2JIJ7|NDHN	sp|P0AB10|YMBA	sp|P0DG95|Y884
sp|Q95PZ0|CSN6	sp|Q2G044|LGT	sp|Q87MC5|RL31B	sp|B0U6K5|TRPF	sp|A6TVF1|WHIA	sp|Q17Z16|MNMA
sp|Q9YGW7|DAZL	sp|Q88N56|CH10	sp|Q0S489|ISPH	sp|A4SUS3|MNMG	sp|B5FC91|RL1	sp|B8ECE1|FTHS
sp|Q7QIQ6|CUE	sp|P46484|COMT1	sp|Q7A1N1|MNHB2	sp|Q5TZA3|TM251	sp|Q9ZL80|FTSY	sp|A8LW22|Y3328
sp|B4LCX4|CUE	sp|P24537|YI22	sp|P62451|HIS6	sp|P03954|PEPA1	sp|P47407|RL14	sp|Q4UTP3|FTSB
sp|Q20870|DAZ1	sp|Q49X20|Y1533	sp|Q3ZC33|GGLO	sp|Q9UZK1|ARLMC	sp|Q9LXK7|PME32	sp|Q17WP3|RSMG
sp|Q24114|DALY	sp|A1A279|MIAA	sp|P38131|KTR4	sp|P0AC31|FTSX	sp|Q8VRG9|GLCT	sp|B1IZ95|ALLA
sp|Q9VIF5|DEL	sp|Q8TYC2|RRP42	sp|Q0TLT6|RSMA	sp|B9IIR5|CASP2	sp|P42414|IOLC	sp|B7L4I3|ARAA
sp|Q9VNV3|DDX1	sp|Q8CW88|GSIB	sp|A8GSU6|SECA	sp|O59586|KPRS	sp|A8FYQ9|DEOC	sp|Q2RRI3|GCS2
sp|Q9JJY4|DDX20	sp|P52543|GH	sp|Q5SHH3|LYSK	sp|Q92GY1|RL6	sp|Q8PV21|KCY	sp|Q57993|Y573
sp|Q9VHP0|DDX3	sp|P40532|APQ12	sp|B4LVP8|MOC2B	sp|Q0HNU2|RS12	sp|Q9Z0D3|REP3	sp|P9WQG6|Y802
sp|Q3MSQ8|DDX4	sp|A3M1S8|LEUC	sp|P83773|ACH1	sp|Q11GC6|RL25	sp|Q07YK6|PURT	sp|Q9VCQ3|VA0D2
sp|Q804A9|DAZL	sp|Q5FIX8|Y1527	sp|Q9ZE43|Y105	sp|Q9RED7|RLMB	sp|Q8TFH2|YIKC	sp|Q3K1J9|ATPF
sp|P11420|DA	sp|Q8RX67|PTR24	sp|Q8M9V4|IF1C	sp|O69470|FPG	sp|B9KU94|KCY	sp|Q6P321|TIM10
sp|P23128|DDX6	sp|B1LBN9|RL4	sp|B8E7G2|MINE	sp|A5F1V4|TPMT	sp|Q45409|EPSB	sp|A3PAL7|NU4C
sp|Q98SJ2|DAZP1	sp|B4THC5|PDXH	sp|Q8PLK9|PAND	sp|P19907|LUXA	sp|Q9JJR9|NRIP3	sp|Q4L6B1|TELL
sp|P13496|DCTN1	sp|Q9WZP2|MARIT	sp|E1W6L8|SEQA	sp|Q02A42|MNME	sp|Q0TLE8|ACCA	sp|Q2HZ96|AT1B4
sp|P51140|DSH	sp|Q5R7C1|EMC3	sp|C1L2I8|CODY	sp|Q7RNM5|RU1C	sp|Q1BWW8|AROC	sp|Q7URM5|DXR
sp|O01382|DRICE	sp|Q1BEZ2|Y421	sp|Q87DR8|TRPA	sp|Q8Y3X7|RECR	sp|A4WDV2|ISPD	sp|O24313|LEC1
sp|Q9V3Y2|DRE2	sp|Q7NMK3|PANB	sp|Q8X7D6|RNB	sp|Q3BCR4|TPMT	sp|Q9SV54|Y4289	sp|Q9K6W0|FLID
sp|O77051|E2F2	sp|Q4V0I4|F16PA	sp|A4D1U4|LCHN	sp|P02523|CRBB1	sp|P0A5N3|WAG31	sp|A4I7K1|SEY1
sp|Q9XYF4|DRONC	sp|Q3B1Z9|RBFA	sp|Q9TJR4|CYST	sp|A4W6E7|DAPB	sp|Q7MYU4|NSRR	sp|Q06324|MMR1
sp|P11536|E74EB	sp|O74879|NOL10	sp|Q9XT84|IL2	sp|B2UY85|DISA	sp|Q62M26|KCY	sp|Q4WII3|MAP22
sp|O01346|EGH	sp|P95480|PRNA	sp|O85342|MANC2	sp|Q62MR3|GATB	sp|Q5ZVQ2|ERPA	sp|Q3K9G4|QUEF
sp|Q27368|E2F1	sp|A1S8K1|DAPB	sp|P70898|VLP5	sp|Q2EN75|S10A6	sp|Q2VEE8|RPOA	sp|P27309|NUSG
sp|P13055|E75BB	sp|B7IGB4|TSAD	sp|P15244|CEO2	sp|Q4FP21|DMDA	sp|A8A6J9|ATPF	sp|C6DAH4|QUEF
sp|A8WQY8|EIF3M	sp|Q6E7F4|RMLB2	sp|O68940|ANFG	sp|Q9I9C3|AT233	sp|Q3K5A6|Y5311	sp|P08236|BGLR
sp|Q9W032|ECD	sp|P30598|CHS1	sp|Q2SX78|SYC	sp|Q9E6Q1|CEP2	sp|A4WCW7|FADI	sp|A4R6K8|SFH5
sp|Q0E940|EIF3B	sp|Q8DDG7|ATPE	sp|B3CPY6|RSMA	sp|Q23192|ATAT2	sp|A8ESP0|APT	sp|A0KVN6|Y1622
sp|Q8MSX1|ENC	sp|Q7WF29|CHED	sp|A6V0X2|LEU1	sp|Q5ZSA4|FTSW	sp|C5D324|RECU	sp|Q0HQI9|CYAY
sp|P07903|ERCC1	sp|A6VLK3|RL6	sp|A9M0Q5|CH10	sp|P10393|HOLIN	sp|Q2YIS9|HEMH	sp|A8AJX1|RECR
sp|P28750|EXU	sp|Q6MDF6|GATB	sp|P09126|HEM4	sp|Q8GDY3|ISPT	sp|A9BG78|SECF	sp|A2S993|UREG
sp|Q9V8K2|EXOC3	sp|P0CAB1|VF248	sp|Q6D836|CYOE	sp|Q11YV5|RIMM	sp|F4IZC5|CAN1	sp|Q9SX22|RRP31
sp|Q07436|EXPA	sp|Q9MV59|MATK	sp|Q18GX8|THIM	sp|Q0T627|RUTF	sp|Q2LUJ5|RL9	sp|O27617|THIC2
sp|Q05201|EYA	sp|P05466|AROA	sp|B7MR18|RRAA	sp|A2BR00|RSMA	sp|Q9Y3C4|TPRKB	sp|A1UF27|DUT
sp|Q9VYS4|GLD2B	sp|B5YHT9|RBFA	sp|B9EAF7|HPRK	sp|Q1GE79|GLMM	sp|Q6PI48|SYDM	sp|B7KI47|HSLO
sp|Q9XZ14|GOE	sp|Q5R5F8|PANK4	sp|P81923|OR59A	sp|Q9ZCU7|NTRYL	sp|B1WB65|CING	sp|A1SNJ1|RS13
sp|H9IWW7|FKBP6	sp|P03871|REP1	sp|A8AQY0|GLGA	sp|Q7NCI5|COAX	sp|P0AG00|WZZE	sp|Q17QZ8|B3GN9
sp|Q9W1I9|FKBP6	sp|Q0VLS6|Y2424	sp|Q3BUF7|HISX	sp|A1ADX2|NUDK	sp|P53114|MED5	sp|P9WH30|RS6
sp|P55824|FAF	sp|Q48LV9|RIMM	sp|P00634|PPB	sp|B1LJS7|SSUD	sp|P21949|MBHL	sp|B0Z4W3|ATPI
sp|Q9VW71|FAT2	sp|Q9S142|BFPB	sp|Q6G9E7|ARLS	sp|Q6MRK1|SYS	sp|B4TCT3|THIC	sp|C1DHQ5|AROB
sp|P15278|FAS3	sp|Q2YVY3|PTH	sp|Q76KC2|PLD	sp|Q00VK4|RL37A	sp|Q8E9P9|FTSQ	sp|B3PI94|RIMP
sp|Q24342|FNG	sp|P19032|REV	sp|Q6G7F3|MTLD	sp|Q12549|XYN5	sp|Q5F9F4|RL25	sp|P35168|CGGR
sp|P23647|FUSED	sp|Q9P266|JCAD	sp|B0T287|HEM3	sp|B7K087|TSAD	sp|P43840|OMP51	sp|O34629|YERH
sp|Q08605|GAGA	sp|P9WMU8|Y1264	sp|P23774|FAPR	sp|D7DUI0|MTRA	sp|Q8T3U2|RS23	sp|Q0BBH9|LIPB
sp|O55208|FIGLA	sp|Q02W52|RL17	sp|Q9NVS2|RT18A	sp|Q6C9Y4|CARA	sp|D2BGI6|SECD	sp|Q3BVB9|GRPE
sp|Q9NZ56|FMN2	sp|Q8WHM6|MATK	sp|Q75AK8|HIS1	sp|B7JJY6|SEPF	sp|Q51788|PHZB	sp|A4IW99|RPOB
sp|H2L099|GCK1	sp|Q8NVL8|LUKL2	sp|O94150|RT09	sp|B5QTG5|RISB	sp|B8CM62|QUEC	sp|Q890J8|RL9
sp|Q9W3Y4|GA2PE	sp|A3D5E9|LFTR	sp|O22752|MLO7	sp|P75375|Y409	sp|Q2VPM4|Z703B	sp|Q3ZBL1|MTND
sp|O18640|GBLP	sp|B0BCM5|GP7D	sp|P25247|POL2	sp|A8A704|RHAM	sp|B4SV83|HTPX	sp|Q6B926|CCS1
sp|Q9YHV4|FSTA	sp|C0ZHD7|PTH	sp|B1MPD4|PYRD	sp|P76192|YDHV	sp|P24614|FUS	sp|Q06372|VP33
sp|Q17339|GLD1	sp|A1SU20|MURC	sp|A8G6T7|CH10	sp|B7NGD1|ULAE	sp|A4TPU4|SPEE	sp|A6MMA8|ATPF
sp|Q9VMW9|GMDS	sp|Q6ENS4|RK22	sp|B8G9X1|FPG	sp|P06809|COX4	sp|Q6PI78|TMM65	sp|A6WNH1|IF3
sp|Q9VE09|GATA	sp|Q8TXV5|MOAC	sp|P09850|XYNA	sp|O22024|RBS	sp|A2SCF8|HTPX	sp|B0UU14|RBFA
sp|Q00805|GIL	sp|Q9CR95|NECP1	sp|Q5U3C3|TM164	sp|O75129|ASTN2	sp|O03986|HS904	sp|C5CIU9|ISPH
sp|Q0VFA3|GLD2	sp|Q55FJ5|RPC3	sp|A3MMM8|MINC	sp|P57994|MURC	sp|A1UU46|TRMB	sp|Q87L05|MUTL
sp|P84247|H33	sp|Q87LQ5|SURE	sp|Q1JJZ7|LACC	sp|B5QWQ1|SYDP	sp|B9K7G8|SURE	sp|C6C0J6|YIDC
sp|P07686|HEXB	sp|P0ADU8|YQIB	sp|P02441|KRA3	sp|Q1XDJ6|RK13	sp|Q2STF0|ATPE	sp|C1D5G3|ATPG
sp|Q94517|HDAC1	sp|F5CPF0|PA226	sp|Q46BI1|ACKA	sp|P14547|POL2	sp|A7RG82|CLP1	sp|A1A7B9|LEUD
sp|Q23977|HEP	sp|P45367|PHAE	sp|Q07283|TRHY	sp|O77814|KCRS	sp|P51265|CYF	sp|B4LQR5|NARF
sp|P11147|HSP7D	sp|B8E8S8|AGUA	sp|Q0HFE0|Y3156	sp|C1AMY3|MURI	sp|P17709|HXKG	sp|A2BIU7|DGGGP
sp|P02828|HSP83	sp|A4T5Y1|GLPK	sp|Q8XBP8|PTFC	sp|C4ZZP8|SURE	sp|Q9NFL6|HCYC	sp|A7HPQ6|DAPE
sp|Q02645|HTS	sp|Q5A8K2|SYA	sp|Q5THK1|PR14L	sp|Q20624|MOCS1	sp|Q8LPQ1|NET2C	sp|Q8DNL1|XPT
sp|D3Z4R1|HFM1	sp|A5IVB5|FOSB	sp|A0JU88|ISPE	sp|P66000|RECX	sp|Q06128|TRPE	sp|Q5HVQ6|Y614
sp|A2BF66|HORM1	sp|Q46BF1|HYPA	sp|B5QWF0|KDPA	sp|I3R9N2|NARB	sp|Q4UKP1|DDL	sp|A1APN8|TPIS
sp|E2RSQ2|HORM1	sp|A9AAC4|RPIA	sp|Q21YZ6|RPPH	sp|Q9CG33|SCPA	sp|P16332|MUTA	sp|C1KVK4|HEM1
sp|Q07152|IMDH	sp|B2TPG6|CBID	sp|P33837|A12	sp|P41094|RS18	sp|P9WFA4|VPC11	sp|D3YZV8|CCDC8
sp|Q02748|IF4A	sp|Q5FL35|GLMM	sp|Q03220|CTL1	sp|Q21JS2|NQRA	sp|P17056|CRTB	sp|O21549|NU3M
sp|Q19969|IMA3	sp|Q89Z03|CRCB	sp|Q1B321|OTSA	sp|Q8Y075|ACCA	sp|Q2LTA0|DAPB	sp|P86926|RLGM1
sp|Q9V427|INX2	sp|Q4UZN6|UBIA	sp|O74867|YQ9H	sp|A9LYY6|CRCB	sp|A7MPA0|IDI2	sp|B1MKD7|FABH
sp|Q9XTN2|IRS1	sp|Q5HKP3|HIS2	sp|Q8S9Z5|DRE1F	sp|C0Q079|RHMA	sp|Q1IWM0|CARB	sp|Q0DFG8|LOGL8
sp|P92208|JNK	sp|Q5PL57|NSRR	sp|Q98DZ2|RSMG	sp|Q8R7T1|SYE2	sp|Q2Y7X0|RECR	sp|P76173|YNFH
sp|P13468|K10	sp|B0TQ07|CLPS	sp|P0CJ49|CRR42	sp|P0A8A3|YEEN	sp|B5EZE2|KDPC	sp|Q3AC07|PYRE
sp|Q9VMJ7|KDM5	sp|Q3K595|Y5322	sp|B5ZCB8|RNPA	sp|Q9HPP1|SUCC	sp|Q97IA9|Y1741	sp|Q94AA4|PFKA3
sp|P12370|KAPC	sp|Q10736|AMPN	sp|Q5XIA3|TYW4	sp|Q04X34|HEMH	sp|Q71X61|G6PI	sp|Q8K2D3|EDC3
sp|Q24592|JAK	sp|Q3I409|G3O23	sp|A1T4I8|RL7	sp|P0A325|CATA	sp|P62600|RIMP	sp|Q7TU38|RS20
sp|Q9V3I5|JIL1	sp|Q4QNC6|THIE	sp|P10449|FIXB	sp|Q9KGN5|PDXT	sp|Q2RQE9|FLGI	sp|Q6HK57|Y1737
sp|Q6PDK2|KMT2D	sp|P57429|RNE	sp|Q6FX31|RSA3	sp|Q6D4L1|NUDL	sp|B4G8N3|U518	sp|A3Q7A7|RECR
sp|Q80VJ8|KASH5	sp|O74499|LSM7	sp|Q9T9X1|NU2M	sp|Q29RM6|NRAC	sp|A2BK77|RS4	sp|Q07N44|SURE
sp|D5MCN2|LARP1	sp|Q027G1|ISPD	sp|B5DF93|PATL1	sp|P55660|Y4TF	sp|P0AD19|YOHK	sp|Q94A21|SPX4
sp|Q9UMN6|KMT2B	sp|Q8DRZ4|Y2059	sp|P21004|B8	sp|Q25588|CHH2	sp|Q9V291|PRIL	sp|P0DD66|PYRDA
sp|P16621|LAR	sp|Q7CFS8|RL17	sp|Q9ERE7|MESD	sp|O35028|YFKR	sp|P03334|GAG	sp|Q9Z618|DPO3A
sp|D4AC13|LGR5	sp|Q8XA35|CAID	sp|B6J1I6|FABH	sp|P21031|L3	sp|P0AFF0|NUON	sp|Q6TAS3|ADCS
sp|Q9VC35|LILI	sp|B9M1R2|PURA	sp|A1WK80|UPPP	sp|Q56957|AIL	sp|A3MQJ8|ATPG	sp|C0QYU7|ARGC
sp|O14686|KMT2D	sp|B8NLN6|SLX4	sp|A8AEE5|MDTC	sp|P57404|KPYK	sp|Q92HF5|IF2	sp|Q9ATM7|PIP23
sp|Q07292|KRAF1	sp|Q64324|STXB2	sp|B0B9Y5|FABZ	sp|Q9BY32|ITPA	sp|Q64YT3|RIBBA	sp|Q8F133|DAPB
sp|Q9VW97|LSDA	sp|P54261|GCST	sp|Q6LZM9|SPCS	sp|D0ZV89|PHOQ	sp|H0Y354|FA72C	sp|A9VSA4|ATPG
sp|Q9Y4F3|MARF1	sp|C3L1M6|GCSH	sp|Q8EU34|KPRS	sp|P75565|Y104	sp|B0S053|EFP	sp|A9R4B0|AROK
sp|B4KVI7|MAEL	sp|C5BGG7|GSH1	sp|Q9S2W4|RSMH	sp|P06106|CYSD	sp|P0DA99|EZRA	sp|C3N7H4|AROC
sp|P21519|MAM	sp|Q6LV74|META	sp|Q87LV6|GLUQ	sp|Q2YLM5|HEM3	sp|B0URZ3|MURI	sp|P0A8S6|USPB
sp|A1Z9E2|LIN54	sp|Q6HL44|GCH1	sp|Q1BXZ3|Y601	sp|Q3M546|MTND	sp|B5ZMG1|SURE	sp|B1LVC3|AMPA
sp|Q867Z4|LOLA4	sp|Q3BPK3|ILVC	sp|A1B2I7|GCS2	sp|Q9CMD1|RSGA	sp|O34330|YOBL	sp|P0A332|FTSA
sp|P14083|LOV	sp|Q9VWP4|SUOX	sp|O24151|CAMT4	sp|A4WVB7|MSCL	sp|A0RQJ7|RISB	sp|Q06GU9|NU5C
sp|Q9V5M6|LOLA5	sp|B5BKM8|MSRA	sp|B6I8X9|SERC	sp|Q9N293|B3GT5	sp|Q3SRI2|FABZ	sp|A1SWZ6|RNB
sp|Q9W349|LOZEN	sp|Q2VC95|NRAM	sp|A8I4G3|PIMT	sp|Q09869|TAF9	sp|Q7SBD5|RL7	sp|O67759|RL1
sp|B5DRY3|MAEL2	sp|P9WGB2|COBIJ	sp|B9DPL6|RPOZ	sp|P43515|CHB1	sp|Q8NW54|DHA2	sp|Q8SW70|TATD1
sp|Q9VRN5|LIN28	sp|Q8L748|NU107	sp|B5F4L6|YCIC	sp|Q9MA96|SPC3A	sp|B8ZLH1|RNH3	sp|Q8X8Z0|BTUF
sp|B3MZY6|MAEL2	sp|Q87L41|TUSC	sp|Q216E6|RSMH	sp|Q213M9|DCTA	sp|Q94C26|PCC1	sp|P05325|HIS4
sp|Q9V461|MCM6	sp|A6S6V7|CYNS	sp|Q55595|LGUL	sp|Q9CF50|UXUA	sp|Q98960|3SA3B	sp|Q38X86|AROB
sp|P42003|MAD	sp|A5CFN0|SECB	sp|Q6HCB3|PCKA	sp|B9LS38|VATE	sp|P56823|HCYG	sp|Q09G41|NU3C
sp|Q9Y149|MED15	sp|Q3SRG9|PYRF	sp|P08740|NU2M	sp|Q5PGE0|PYRD	sp|B2HVE7|TRPC	sp|P96794|HPRT
sp|P40791|MEF2	sp|Q9LF05|STAD3	sp|Q40987|LECR	sp|O79460|CYB	sp|P09106|HBAT	sp|Q04SX0|Y1427
sp|Q8T9B6|MESD	sp|O84539|LNT	sp|Q8Z2M4|TORA	sp|Q7KBL8|MED29	sp|Q58047|Y630	sp|Q3B6C8|BCHN
sp|Q8BRM6|MEI4L	sp|Q5X8U7|DAPB	sp|C1AQC2|COBT	sp|Q0STN9|PYRE	sp|Q5ALX5|SSN2	sp|Q9VD25|RPC6
sp|Q10664|MEK2	sp|Q04835|YM87	sp|P9WK20|MAP11	sp|Q9PA75|ISPE	sp|P92547|ATP62	sp|O84823|GLMS
sp|Q5PNP6|MEI4L	sp|Q8CJQ8|IF2	sp|Q1IVS1|RLMH	sp|C1CXX6|IXTPA	sp|Q68RY9|PSBE	sp|Q9CQA1|TPPC5
sp|Q86B87|MMD4	sp|P46518|LEA14	sp|B4T0I5|EUTC	sp|A5G7Z6|RIMM	sp|Q4FLQ7|GATA	sp|Q2G122|METE
sp|Q21307|MEK1	sp|Q9RY24|GRPE	sp|B4TD71|HDA	sp|C5BDE9|ETCG	sp|Q9D1R9|RL34	sp|B2UW37|Y175
sp|P49029|MGN	sp|P59454|HIS7	sp|Q143D9|SYS	sp|P23898|NLPC	sp|A8ERV3|SYL	sp|P64109|FABZ
sp|Q9VQ89|MIO	sp|Q633N8|RNH3	sp|A3N7G3|MGSA	sp|Q645V2|T2R14	sp|C5C7X4|DNAA	sp|Q3SLR3|PTH
sp|Q9JK91|MLH1	sp|Q2JTW6|PYRF	sp|P62667|RS7	sp|A9MDU6|HIS1	sp|Q2I2R1|CO164	sp|A8A2G0|5DNU
sp|Q95RA8|MOB1	sp|B1YGV2|RL23	sp|Q0W2W0|PIMT	sp|A1ABH7|RSXE	sp|O25119|FLIG	sp|B0V7X3|ASTB
sp|Q6DC77|MPRGB	sp|Q97P99|Y1742	sp|Q9K6A3|CWLJ	sp|Q9HPJ9|GCSPA	sp|A5N838|RIMP	sp|Q8UCD2|THIG
sp|P48612|PELO	sp|B0K429|MINE	sp|A8G738|RL17	sp|Q62941|ZNT2	sp|O17680|METK1	sp|P75769|YBHM
sp|Q86BJ3|PIPE	sp|P58718|PDXA2	sp|Q87AD4|Y1892	sp|Q5KX76|GCST	sp|Q8PC65|LOLB	sp|Q2JUN8|CH10
sp|Q9TZQ3|PGL1	sp|B7L4G1|CAIB	sp|P0CW42|FWDC	sp|Q1CB94|MLTC	sp|A3FM53|3L22	sp|A1W432|HIS7
sp|Q9BKU4|PHB1	sp|B7N7E2|YGFZ	sp|A6TD35|PIMT	sp|C0RIJ9|COBS	sp|A1UZL8|APT	sp|Q6D8J0|MUTH
sp|Q9VEG6|PERC	sp|Q8D2L3|FUMC	sp|P0CK06|MVP	sp|P63747|EUTS	sp|Q3JR43|RNH2	sp|P82746|DF153
sp|Q9VNE2|PKRA	sp|Q87RV3|XGPT	sp|Q5WJM5|MOAC	sp|F4I8U2|APS2L	sp|O62667|S28A1	sp|P75080|DPO3
sp|Q07327|ROP	sp|B9LSM6|IF2G	sp|C4L7U6|RL18	sp|P68750|MATK	sp|Q814X9|MURA1	sp|Q58965|Y1570
sp|P70368|SEBOX	sp|Q9YBK6|SYC	sp|P35573|GDE	sp|A6WID2|MURC	sp|Q2J4C7|RL9	sp|P63570|HUTG
sp|Q32KD2|SETB1	sp|Q01268|MVP	sp|Q8DAG8|FADR	sp|B0VDE5|FETP	sp|B8FET4|RL4	sp|B7VI86|CYSH
sp|P30052|SCAL	sp|Q5WDW1|LUXS	sp|P89470|TEG7	sp|B2S877|ODO1	sp|Q9Y827|YEX5	sp|B8D857|TUSD
sp|Q24167|SIMA	sp|Q8DUV4|Y788	sp|B7K825|COMB	sp|A4GGF1|NU1C	sp|B5Z0I8|RNH	sp|A9W590|YIDC
sp|Q8MNV0|SPAST	sp|O83623|CSD	sp|Q47952|HGBA	sp|A3NSD8|NADA	sp|B9M416|HEM3	sp|Q0P8T1|NEUBH
sp|P91682|SMO	sp|P19722|CAP8	sp|B0VN00|KCY	sp|Q2JQK9|COXX	sp|A4Y9C8|RLME	sp|Q2YAZ6|RL4
sp|Q9VK33|SMBT	sp|A1S7U2|GLMM2	sp|Q5P4E6|ATPF	sp|A8GV42|DAPB	sp|A8AGX4|MDTI	sp|A4TJC4|DADA
sp|Q9W420|SPT6H	sp|A6LQP7|Y489	sp|P59188|FDHE	sp|Q2MHN1|FRIL	sp|Q93VH6|GIF3	sp|Q9HMD4|HIS2
sp|Q9VDZ3|SQZ	sp|Q550W1|CAPTC	sp|A1BJX7|MURC	sp|P0DG22|MNME	sp|Q5XCE0|GLMM	sp|P0CQ45|REXO4
sp|O44783|SPY	sp|B8J836|IHFA	sp|Q8YPH8|NDHN	sp|P82106|DEF5	sp|Q9UST3|VPS52	sp|P24518|NADR
sp|Q5JUK2|SOLH1	sp|A7ZUQ1|PSIE	sp|O58613|Y883	sp|P04659|HEMA	sp|Q1QR57|IF1	sp|B7NPV5|PDXK
sp|Q6IUP1|SOLH1	sp|B5XP99|THIM	sp|Q88DV5|RIMP	sp|A6LSM0|PLSX	sp|A5EY93|LIPB	sp|Q9RND7|AROA
sp|Q9GQQ0|SPIN	sp|B2S6L0|PDXJ	sp|Q5EP06|PBGP9	sp|B1VSH7|NUOD2	sp|A5D1P8|Y1668	sp|A3M1H9|FADA
sp|Q9U1K1|SPIR	sp|A9MIH3|GLK	sp|Q8ZH36|DKGB	sp|Q492S4|SYS	sp|A0JYZ6|CH10	sp|O47872|ATP6
sp|B4PRJ9|SPNE	sp|Q339M6|CSPLT	sp|P54184|CINA	sp|Q9RY63|NRDR	sp|Q99MB3|TM2D1	sp|P04638|APOA2
sp|Q9WTK8|SPO11	sp|A5UAU5|RIBA	sp|A1UTL4|Y1042	sp|P14967|AV2	sp|C5DZI5|AIM32	sp|A7NI92|MURC
sp|P00528|SRC64	sp|A7FJW6|IHFB	sp|Q2VPG3|SDA1	sp|Q5XD68|Y510	sp|Q56350|NAPA	sp|B7H7A0|RSMG
sp|P43332|SNRPA	sp|Q7UBT0|CYSH	sp|Q9PJK9|LPXC	sp|B2IJM5|RS4	sp|A8C756|THADA	sp|A3MSE0|Y119
sp|Q05344|SSRP1	sp|P46072|FRA1	sp|Q91C28|GLYCO	sp|Q5E9V1|DCNL3	sp|Q57GZ4|UBIC	sp|Q8P6T5|Y2880
sp|Q9V853|SMUF1	sp|B0UWW2|YQGF	sp|B1LFN5|KBAZ	sp|A4JIN6|FLIE	sp|A1KCN9|DCUP	sp|Q72T73|RUVA
sp|Q7KPA5|SPO11	sp|Q9A288|YCIB	sp|A1JQV7|GLNE	sp|Q5GRU0|YQGF	sp|A1JPT0|SPRT	sp|B5LUR1|FALX9
sp|P54217|SPE11	sp|C5CI92|EFP	sp|C3JYR8|QUEC	sp|P54088|CAPSD	sp|A0ZZ61|PSBB	sp|Q96RS0|TGS1
sp|P40423|SQH	sp|Q54151|PIC	sp|A1SJZ6|MSHC	sp|B2S8H0|Y1690	sp|A7GX27|GATA	sp|Q8UDU5|PDXJ
sp|Q24524|SING	sp|B9I534|CASP6	sp|Q984U2|Y7841	sp|Q81MB6|RIBBA	sp|P31837|LIGA	sp|P0CY29|CARP3
sp|Q08473|SQD	sp|O05333|ATPF	sp|A4SHM8|UPPP	sp|Q9L3P8|CYF	sp|Q6AFG2|AMPA	sp|A9KIA0|APT
sp|Q24151|STAT	sp|Q07VV2|RLMI	sp|Q7VGK6|TPIS	sp|P55781|NU4M	sp|Q5ZIL9|KBP	sp|Q7KV15|STEL4
sp|P25159|STAU	sp|A1UU36|RECR	sp|P61056|RL4	sp|P43467|AGAL1	sp|P23165|3603L	sp|Q8EZ61|RSGA
sp|P45975|SUV39	sp|B2TJZ7|ATPD	sp|Q57AJ6|MNME	sp|B8E6N0|RIMP	sp|Q0TCA6|YHEU	sp|A7X153|ISDE
sp|Q9D489|SOLH2	sp|P04927|SANT	sp|B2IC55|PSD	sp|A5F987|LPOA	sp|Q3IHN8|NQRD	sp|Q2YKI6|PBP
sp|P13395|SPTCA	sp|C6E2P9|RBFA	sp|Q6MWY2|PPE54	sp|Q4TUA4|SCA4	sp|Q72DL1|ATP6	sp|Q7TYC8|NUSB
sp|Q9XZL8|SRA	sp|Q2GKJ2|RPOZ	sp|O31285|YREP	sp|C5CSV4|KDSA	sp|Q8Y9D6|METX	sp|C4LDM6|KDUI
sp|P42519|STAR	sp|P0CB17|CSPLH	sp|B5ELD7|LPXC	sp|Q0T894|GUAC	sp|Q92BA4|MURC	sp|O85078|CBAD1
sp|P07664|SRYD	sp|Q9I6F1|TYSY	sp|V9QFH8|TXA2	sp|Q7VSE0|DNAA	sp|A1R724|RUVB	sp|Q9VSL7|FOI
sp|P92189|STIL	sp|Q5V5S6|COXX	sp|Q7T6X6|GFAT	sp|A6VUP9|ACPS	sp|Q12L03|PHS	sp|P11068|NIFQ
sp|P19339|SXL	sp|Q5XJA3|PRRC1	sp|A1SJK4|PYRG	sp|A3Q0D6|URE2	sp|P0A0W7|RECX	sp|B1II71|Y2200
sp|Q27272|TAF9	sp|Q7VG38|RSMG	sp|Q04VI6|RS20	sp|A8MHM4|Y1766	sp|Q15R61|EX7L	sp|Q16UF8|EIF3D
sp|Q24318|TFDP	sp|P12822|ACE	sp|Q5GZP0|FLGI	sp|Q3JR43|RNH2	sp|P56182|RRP1	sp|Q98ES7|PUR9
sp|P12613|TCPA	sp|Q89IV9|YIDD	sp|A7ZKB4|RUTD	sp|C1CAX1|ILVD	sp|B8JEV0|RS20	sp|Q6D7B4|URK
sp|Q9U3V9|XMAS2	sp|F7V5D5|CAS1	sp|A8GPW1|FABH	sp|P35695|BLO7	sp|Q65V45|RNFH	sp|Q9YNA8|GAK19
sp|Q9U3V8|XMAS1	sp|P24109|TAT	sp|A1WZP9|TRMB	sp|Q5LD81|ATPG	sp|Q5HKP6|LIP	sp|Q2GFP0|RL1
sp|Q7JW27|WASH1	sp|Q02YB4|TRPC	sp|Q15MU1|ATPD	sp|B2G8X7|RL4	sp|P65843|Y1738	sp|B3EJP4|Y1487
sp|Q7JXV9|VPS25	sp|B2V307|Y1879	sp|Q7TV26|TRPA	sp|Q6DDR8|LEGLB	sp|Q5GXU9|IF2	sp|B9K754|FLIW
sp|B4PYR0|WUHO	sp|Q9JQQ6|RL18	sp|Q0TA25|LAMB	sp|O42049|MATRX	sp|Q8K9X4|Y160	sp|B7LAT8|NUON
sp|Q9Z2C8|YBOX2	sp|Q5RFD5|S39A7	sp|Q0X0E2|HEXI2	sp|C3M9S0|ATPE	sp|Q9HT14|ATP6	sp|P0A103|ATPZ
sp|P48831|ZP3	sp|O59441|RL15	sp|C5BCA4|UBIE	sp|Q2G0Z5|NRFA	sp|Q0SS45|Y1747	sp|B5F9W5|FABZ
sp|P10275|ANDR	sp|Q60370|Y065	sp|Q72NF9|EFTU	sp|Q9UTQ9|SPC2	sp|A1R317|PCKG	sp|Q03NA7|ADDA
sp|Q96EB6|SIR1	sp|P81236|PA2B1	sp|Q8CNV8|CCPA	sp|F8S101|PLB	sp|Q1LSN4|NUSB	sp|A8L4H3|ACCDA
sp|P14373|TRI27	sp|O67122|MOTA	sp|B9LSM6|IF2G	sp|C0Q1Q4|CBIN	sp|A1TRE4|HUTH	sp|Q93ZB9|FACR3
sp|P51587|BRCA2	sp|B8G4I8|RUVC	sp|Q5HCU5|MQO2	sp|Q2PG42|ST7	sp|A0KQG1|PYRI	sp|P0AF46|YJBE
sp|Q07813|BAX	sp|Q5FM59|RL13	sp|Q9TJR1|RK20	sp|P53850|RTC4	sp|Q0BX02|GRPE	sp|P58497|MODE
sp|P46531|NOTC1	sp|A8MFE2|ISPH	sp|P50190|MTM1	sp|Q5RCA4|ZN326	sp|A7S1L6|FUCT1	sp|Q49V11|PTH
sp|Q8IUQ4|SIAH1	sp|A7WZR5|Y762	sp|Q6ZU52|K0408	sp|B2HGS5|RSMH	sp|P10334|MS2B	sp|A5EVU0|ACKA
sp|Q13485|SMAD4	sp|B4GUT1|URM1	sp|C1DQ71|CYSD	sp|B6I9D6|MTOX	sp|P58944|CARB	sp|P34346|KAD2
sp|P04114|APOB	sp|B1KI41|MUTH	sp|Q07520|TGB3	sp|Q39Z82|CINAL	sp|Q8IWA5|CTL2	sp|A9B4Z7|NUOD1
sp|P04412|EGFR	sp|B7MSF8|CUTA	sp|A1U7H7|ATPD	sp|O80845|PX11D	sp|B2TZH1|CYSI	sp|C4K2P3|NUOB
sp|P10276|RARA	sp|P0A629|PSTC1	sp|A0LLE6|NHAA	sp|C6BXJ6|Y487	sp|A0ZSF7|MAC2	sp|B7VLM0|METJ
sp|Q9H3D4|P63	sp|P76056|INTR	sp|Q5NMX3|PDXA	sp|Q1QQR3|SUCC	sp|Q9HC77|CENPJ	sp|A6ZKW8|POA1
sp|P05532|KIT	sp|Q1RGF2|KEFF	sp|Q1CEL6|RS15	sp|Q43415|LCYB	sp|Q5XAK5|TKT	sp|A1CZX3|SLX1
sp|Q08369|GATA4	sp|A3D0H5|Y710	sp|O66503|RIR1	sp|Q7A698|QOX2	sp|P79338|IL10	sp|Q2NZV5|Y3417
sp|P48967|MPIP3	sp|B1J1X8|Y932	sp|Q7A4T8|PERR	sp|Q55CJ3|PTPA1	sp|A6T1G7|SERC	sp|Q10QL5|BIP2C
sp|Q9Y4I5|MTL5	sp|C4ZXV3|MOAA	sp|B2UU75|HTPX	sp|Q9CX53|GEMI6	sp|Q2YYE8|MTLD	sp|Q80WL1|GLDN
sp|P00539|MOS	sp|A6M255|AROB	sp|Q503Y4|OVCA2	sp|Q58FA4|E2F8	sp|Q06H11|ATPF	sp|Q68WA2|RPOA
sp|Q86VD1|MORC1	sp|O84379|AAXC	sp|Q57CS4|RL18	sp|B3E8I3|PLSY	sp|P37763|RMLC	sp|Q8NUM5|ALF1
sp|O95248|MTMR5	sp|P58014|Y73A	sp|Q2HR95|AN	sp|Q83GS9|SYFA	sp|Q9FVQ4|PLGG1	sp|Q6ND47|RBLL2
sp|Q99MT2|MSH4	sp|P9WQ65|AMT	sp|P96463|EABF	sp|P67771|Y1539	sp|Q6MGM8|ATPE	sp|A8GKU0|MALT
sp|Q99417|MYCBP	sp|Q9QJT9|NCAP	sp|Q83PN3|DUT	sp|Q46839|GLCA	sp|Q8Z4A6|SIRC	sp|P78031|KPYK
sp|Q01989|MYS9	sp|A7X0K2|FABH	sp|A9KD32|RS10	sp|Q92JD8|Y129	sp|B1LN84|THIM	sp|Q17V90|SYS
sp|Q8TBZ2|MYBPP	sp|A5GQ09|CLPX	sp|B0CGP2|QUEA	sp|B2S1J9|ACPS	sp|Q7NQZ3|COXX2	sp|A1TRL2|TRMB
sp|Q9VLP4|MTSH	sp|A9KCT0|PYRF	sp|B2VEC0|SSRP	sp|Q14FC6|PETD	sp|B0XK69|SDHF2	sp|C5A2C2|PSA
sp|P60324|NANO3	sp|Q9CR60|GOT1B	sp|P42507|HVRB	sp|Q7WCW4|ISPF	sp|Q83HH4|SYFB	sp|Q9X8H0|Y3347
sp|P25724|NANOS	sp|Q0JMY8|SALT	sp|Q9DBD0|ICA	sp|Q4WE86|AGALB	sp|Q6ZIB9|GDT14	sp|A4FZ86|KAE1B
sp|P60321|NANO2	sp|B1WNQ1|TRPA	sp|Q2H5T8|EIF3D	sp|A5UHH1|ILVC	sp|P28634|TRMO	sp|Q3ZXL7|HISX
sp|Q86W24|NAL14	sp|Q8G2A9|PDXH	sp|A7I0W4|CH10	sp|Q71Y87|AROC	sp|A9R4I4|METJ	sp|Q06905|VP18
sp|P56597|NDK5	sp|Q6K7G9|GUN8	sp|B9KE89|QUEF	sp|Q12272|TPT1	sp|Q7ZVU1|GARE1	sp|Q6H668|YAB4
sp|Q9V3L1|NDST	sp|P0AB36|YCFJ	sp|Q65ZY9|SP5G	sp|P20707|ODO1	sp|P9WL40|VPB43	sp|Q9PBC4|HIS1
sp|P51954|NEK1	sp|B6I3Y2|VIAA	sp|Q820Y7|MIAA	sp|A1CU44|CBHB	sp|Q87TB8|GREB	sp|P21865|KDPD
sp|Q9BTX1|NDC1	sp|B3QQY0|RNH2	sp|A7I6S6|SURE	sp|A1R043|RS4	sp|Q8K9F1|AROQ	sp|Q8BV57|SRCRL
sp|Q9UGV2|NDRG3	sp|Q9VYZ2|GR10B	sp|Q03EM9|DDL	sp|Q1MKK1|AROC	sp|C4Z0G8|ARGR	sp|Q050M4|SECA
sp|Q99MH6|NKD1	sp|B2G5U0|MSCL	sp|Q8KBD5|3MGH	sp|Q5U8Z7|PPID	sp|Q6ARF1|NRFA	sp|Q8XA23|NADB
sp|Q61066|NR0B1	sp|Q96KJ9|COX42	sp|P20148|OMPB2	sp|Q3ALB5|DDL	sp|A4T8S3|DTD	sp|Q6FEV2|TRUA
sp|O15259|NPHP1	sp|O06720|GERPB	sp|Q557J8|HPDL	sp|Q89733|NEP	sp|Q5JI79|AGOG	sp|B0VT30|DAPF
sp|P49117|NR2C2	sp|Q8YS26|GSA	sp|A1RKQ1|RNT	sp|A2BTX3|EFP	sp|Q80VN0|CP100	sp|Q3ZCC8|TPPP3
sp|Q9W0T1|NU301	sp|Q3K6Y7|HEMH	sp|Q56892|FLGA	sp|Q1ECT8|CSMT1	sp|B5Z3Y1|YBAB	sp|Q8CNI9|PTPB
sp|P13383|NUCL	sp|P24654|Y004	sp|O51333|RSME2	sp|Q1RAX0|YOBD	sp|B7VMZ9|ATPD1	sp|Q8QNT0|DPOL
sp|Q63850|NUP62	sp|A6WMJ9|MINC	sp|O74839|YC1B	sp|B6IMI3|HIS3	sp|Q8R0F8|FAHD1	sp|P10230|TEG1
sp|Q29438|ODFP1	sp|Q9ZM34|FLHF	sp|Q1BUA0|LSPA	sp|B8F420|ACKA	sp|Q9Z8U9|KDSB	sp|A0KZM8|ACPS
sp|Q0II41|ODFP4	sp|B5XNJ9|ISCA	sp|P0CS04|GMT2	sp|Q8K0C9|GMDS	sp|Q5AAG1|EPL1	sp|Q31WA8|AAEB
sp|Q28EB4|NP1L1	sp|C4KHB0|PSB1	sp|B1HT97|GPDA	sp|A1KHS4|METE	sp|C1CSF7|RS18	sp|A5VJH1|ASSY
sp|Q9NZP6|NPAP1	sp|Q728S0|SYFB	sp|B3QZ04|LGT	sp|Q6X1D3|PHOSP	sp|Q9M8L4|GLPK	sp|Q6NVV3|NIPA3
sp|Q64249|NR6A1	sp|P38521|YGGL	sp|Q8N567|ZCHC9	sp|P25939|TRM1	sp|Q838J9|MEND	sp|C5A0V0|META
sp|Q5M9Q1|NKAPL	sp|Q0H8Y3|AI8	sp|Q07571|NRAM	sp|O32166|YURZ	sp|Q7XKV5|BGL11	sp|Q635Y7|AMIF
sp|Q96PU9|ODF3A	sp|B8F6J8|FIS	sp|Q219F9|RL25	sp|Q71TD6|U1	sp|P32060|RR9	sp|B7L8Z1|MTFA
sp|Q2M2E3|ODFP4	sp|Q28K09|RBFA	sp|O67882|Y2118	sp|Q39IN7|SYS	sp|Q8P8R8|MNTH	sp|A6LRN2|HRCA
sp|O76099|OR7C1	sp|Q6CJK2|CLF1	sp|P27641|XRCC5	sp|P89437|TEG3	sp|Q7N6B9|MUKF	sp|Q8NX12|Y1109
sp|Q9R109|OAZ3	sp|B1LVB8|RSMA	sp|P45347|Y1729	sp|A1CNV1|DML1	sp|A7GWX9|HIS4	sp|B7LQB7|ZUPT
sp|Q5ZKK5|ODFP2	sp|Q8DI86|RSMG	sp|C0Q040|NUOB	sp|P9WMJ6|HTPG	sp|P0AFS2|LSRD	sp|D4AN26|CDO
sp|Q8VI88|ODFP4	sp|B1L5A4|COXX	sp|Q2P631|COBT	sp|Q7URL1|HIS2	sp|Q9KDV4|GAL1	sp|B0BPR0|Y987
sp|A2VDT4|OVOL1	sp|P30052|SCAL	sp|Q1RGY7|SECB	sp|F4IJZ6|SSL1	sp|Q2L0B2|GPDA	sp|B7KDB8|GLGC
sp|P79734|P53	sp|B9IVD1|RIMM	sp|B2T3K5|CYSC	sp|O30143|WTPB	sp|O99821|ATP6	sp|C3K7L4|MOBA
sp|Q61205|PA1B3	sp|Q9UPX6|K1024	sp|Q2SUB0|HIS2	sp|Q49UX4|SLE1	sp|Q8R2E6|V1A11	sp|P57946|RSMG
sp|E1C6Q1|PCH2	sp|A4ST17|BIOH	sp|A7N333|PHNX	sp|P04325|REV	sp|O30372|PVCC	sp|B2I2M7|IF2
sp|Q9VSR3|ORB2	sp|Q40478|ERF5	sp|Q9K118|ANMK	sp|A1JNZ3|NQRE	sp|Q9LX49|PRN1	sp|Q3Z3X3|DPS
sp|Q9BPZ3|PAIP2	sp|Q4X1D4|KYNU1	sp|B4RPI1|NUOD	sp|P58571|CHLI	sp|B2T7I8|GCSP	sp|A0KJ60|NUOI
sp|P21187|PABP	sp|Q5R9A1|S35B2	sp|Q5M1J9|MURC	sp|Q88P64|GCSH1	sp|P0A3T0|6B1	sp|Q9HH84|DPOL
sp|Q8CFF0|PAR11	sp|B8DH88|RSMH	sp|P44461|CITD	sp|A5U306|SYFA	sp|Q8JPX6|VP30	sp|B8GWX0|GLND
sp|Q92143|P53	sp|B2GBZ5|RECO	sp|Q8QZ72|POLS	sp|Q8PJ42|NUOC	sp|Q8JUX6|POLN	sp|B1AJP0|SYE
sp|P32215|PACR	sp|Q2YUU3|DEOB	sp|P0CP06|NACA	sp|P70902|VLP15	sp|B3R404|UREF	sp|Q2SDJ8|IHFA
sp|Q9Y5K3|PCY1B	sp|Q6NC51|DEF	sp|P15456|CRU2	sp|Q9V280|Y194	sp|Q02058|DIM6	sp|B1IQI1|MTNN
sp|P50093|PHB2	sp|C4JLQ3|NPIIA	sp|D0LDT1|PSB	sp|A1VXI7|ATPD	sp|B4TPH8|NUDI	sp|Q2FZD7|RNH3
sp|Q9Y5G4|PCDG9	sp|C1KZ34|THIE	sp|A3CMA0|EZRA	sp|Q9BSY4|CHCH5	sp|A1A8P3|CITX	sp|P66710|RPOA
sp|Q9W0V1|PDPK1	sp|A3PVF3|Y1073	sp|Q2G2J2|SSAA2	sp|Q4A600|ATPF	sp|Q9HYD5|MAO1	sp|Q6HM04|Y1080
sp|Q02650|PAX5	sp|Q6PH85|DCNL2	sp|Q56Y11|DDPS2	sp|B2U0Q6|IDI	sp|A8A2T8|EUTC	sp|P60000|CLRC
sp|Q9VPT5|PEX12	sp|P51751|RCEM	sp|Q73HW5|SYFB	sp|P0A5Z3|SECY	sp|P06262|NU4C	sp|Q7VDU8|TRMB
sp|Q95LM0|PDILT	sp|Q9XSI3|RL10	sp|A6U242|YBEY	sp|Q9ZD67|TLCC	sp|O80644|ACR9	sp|P53296|ATF2
sp|Q9BGI2|PRDX4	sp|P34850|NU3M	sp|Q5NIC9|TSAD	sp|B0JTM2|TRPC	sp|Q58435|RSMA	sp|B1VAE7|RL4
sp|G3V7L5|PO4F2	sp|G7J032|PHBP	sp|A0KZ09|RNH2	sp|A3QD46|TOLB	sp|P52002|MEXB	sp|A1KEK6|Y069
sp|Q8JZX3|POC1A	sp|Q1IHZ8|DTD	sp|Q27257|DIF1	sp|P0A380|CR3AA	sp|Q8H7L6|APY1	sp|P0A0U6|KAD
sp|Q9VKM1|PIWI	sp|A4XML6|PURA	sp|P63191|GRPE	sp|Q8G5R0|CLPP1	sp|Q2YU51|GATA	sp|Q1QUS3|ATE
sp|O18209|PMY13	sp|Q02458|URER	sp|P68939|PHEB	sp|A4XY81|NDPA	sp|Q3T0G8|SYUA	sp|B3S0D3|PURA
sp|P52304|POLO	sp|Q8Z3B8|DLHH	sp|O57981|GLMS	sp|Q9GP81|YELL	sp|P0CF85|INSF	sp|B3EA23|GATC
sp|Q7Z3Z3|PIWL3	sp|P47985|UCRI	sp|P24268|CATD	sp|Q7V4W7|TRMB	sp|O43014|MPI	sp|Q62FC4|ISPE
sp|Q9NI63|PMYT1	sp|A4XXB7|MNMC	sp|Q1MPC4|MURE	sp|O94335|STT3	sp|P58065|YNIA	sp|P21882|ODPB
sp|P56225|PO5F2	sp|B1X6D5|TSAC	sp|Q87FP6|PDXY	sp|P0AG35|RHTB	sp|Q5JFU9|HIS4	sp|Q7U2S7|MAK
sp|Q91VE1|PRM2	sp|B5EQE9|HIS7	sp|Q7TNN9|RHCG	sp|B8H5C6|Y3506	sp|Q5L7B9|LGT	sp|A1L0Z4|TBCC1
sp|Q96EQ9|PRDM9	sp|Q6FUI5|LCMT1	sp|B7JCS0|RSBW	sp|Q1BY25|IHFB	sp|Q8FFC9|SYE	sp|Q2IPZ2|DXS
sp|P17502|PRT	sp|Q2IT03|RBL	sp|P03708|TERL	sp|Q2L1K6|SYDND	sp|B1KD73|Y3646	sp|A7HZW1|NUON
sp|P25843|PROF	sp|A2ST90|SYA	sp|Q87JV8|TRMYL	sp|B5RFJ1|THIE	sp|Q6HM97|HEMH1	sp|B7LGL7|CLCA
sp|P80001|PRT1	sp|Q2JHK3|NU1C	sp|A1UF88|Y2298	sp|C1DSX1|RSMJ	sp|P29062|PR4A	sp|A6TH46|DSBD
sp|P33568|RB	sp|P13367|SODM	sp|A6QAB4|PFKA	sp|A2CDJ8|GATB	sp|P77161|GLXR	sp|Q9X5F1|ISPT
sp|O43502|RA51C	sp|Q72I04|RL3	sp|Q2A5B4|ACCA	sp|Q5RAV3|AIDA	sp|Q06927|NSP	sp|Q8GWQ6|Y6344
sp|Q00724|RET4	sp|P84604|HBB2	sp|P55559|Y4LS	sp|P9WGB1|COBM	sp|Q8JGS9|RS18	sp|Q9P4C1|RT09
sp|Q15415|RBY1F	sp|Q3JE65|Y355	sp|P35596|GLPO	sp|Q2QD89|PSAA	sp|C3NH92|RL32	sp|Q6GHD9|MUTL
sp|Q9H4I0|RD21L	sp|Q5SJP8|HPAB	sp|B2U2Q5|FMT	sp|Q9CPQ8|ATP5L	sp|P60185|MECA	sp|Q62HB5|ANMK
sp|Q9QXK2|RAD18	sp|Q07584|NRAM	sp|Q9MYN5|CDKN3	sp|Q8EWT6|SSB	sp|Q9ZDK7|LPXB	sp|B1XC53|PDXA
sp|O95997|PTTG1	sp|B0V9M3|PPK	sp|P0ABK9|NRFA	sp|O29388|PUR1	sp|Q88FC9|GPDA	sp|P0C5X9|NU4LM
sp|O61742|PSMD4	sp|Q5XCX3|SYFB	sp|Q6K991|PHO12	sp|Q97QC5|CRCB1	sp|P59255|PLSY	sp|P0CZ00|HYSA
sp|Q2VB19|PUM1	sp|O86583|MNMA	sp|Q5R815|FA53C	sp|B7LEA4|GSH1	sp|Q03F64|RECO	sp|Q3AMU2|RNH2
sp|Q64256|PRM3	sp|A1U749|FPG	sp|Q3SVJ0|ATPE	sp|Q6P4R8|NFRKB	sp|P50897|PPT1	sp|P09676|MATA2
sp|Q9HC23|PROK2	sp|Q24583|VATF1	sp|B2KDV7|Y1151	sp|Q9FKC8|MT799	sp|B7MPK9|YBGL	sp|A2WMK1|CSPL8
sp|Q8VIF2|PRS42	sp|A6LSN9|CODY	sp|Q83QS4|5DNU	sp|P0AGF2|CSDE	sp|B4EYS9|META	sp|B0XSH8|NAGS
sp|Q64374|RGN	sp|Q2NFM3|END4	sp|Q2UMX6|FAEB2	sp|A4TKN8|MAO1	sp|Q0VF96|CGNL1	sp|P29702|FNTA
sp|P40809|RG84C	sp|Q21DB1|TSAD	sp|P29610|CY12	sp|O94331|PYRE	sp|P37274|PHOA	sp|A2S8D2|DNAA
sp|P47932|REL1	sp|C1C5K9|Y545	sp|B3DTB5|SSRP	sp|A7ZVR5|RF3	sp|Q0VMV2|RSMA	sp|A1E9W9|RR7
sp|P54728|RD23B	sp|O32605|CH10	sp|A6WC59|Y2934	sp|Q2T2A9|HTPX	sp|Q04911|CYB	sp|P33291|THIKB
sp|O95072|REC8	sp|B5RE96|UXAC	sp|Q8DY22|PDRP	sp|Q57K61|GCSH	sp|B0KL04|RSGA	sp|A1RJ17|HIS4
sp|Q9H0H5|RGAP1	sp|P73467|Y1223	sp|P63483|ALR2	sp|A9VZS2|Y406	sp|A9R2J6|NRDR	sp|A1BG31|ARLY
sp|Q3S853|RGS2	sp|O28777|ARCH	sp|Q9NZL9|MAT2B	sp|Q2FLE8|SURE	sp|Q6BTZ6|NBP35	sp|Q99J85|NPTXR
sp|Q5RBS4|RHBL4	sp|Q2FYR2|FEMA	sp|P44998|CORA	sp|Q5AKU4|ATG12	sp|A7FMJ5|LSRK	sp|Q5NI20|LOLB
sp|P86048|RL10L	sp|A1KRS4|NUOC	sp|Q940G0|TMN1	sp|Q54IT3|AOFA	sp|Q3B7D0|HEM6	sp|Q17VA0|BIOB
sp|O88846|RNF4	sp|B4UCE4|CRCB	sp|B1X9G2|OPGG	sp|Q9DAL0|SIM23	sp|A0QYP1|KATG3	sp|P0AFT4|YECS
sp|Q9BZX4|ROP1B	sp|Q53308|SPI	sp|Q8CML6|TRUA	sp|Q66AX8|ISPE	sp|B1JBB5|NDPA	sp|Q14JN1|PURA
sp|Q4R3G4|RNF17	sp|A6W373|RL15	sp|Q31E77|GPMI	sp|A2C0R9|UCRI	sp|Q2NTJ8|CMOB	sp|A8M4E3|THIG
sp|Q4U5R4|RN114	sp|Q7RYM7|PBN1	sp|B1KRD7|PDXH	sp|Q607L6|DTD	sp|B1XC52|RSMA	sp|Q8XNI1|UVRC
sp|Q2KHN1|RN151	sp|P60223|SCPA	sp|Q2S2A1|HIS7	sp|Q9JJL8|SYSM	sp|P38948|MPAG1	sp|A5DXA0|NST1
sp|Q6VTH5|RSPH1	sp|B1W0Z7|G6PI	sp|Q7WF54|ARGJ	sp|Q6CMG4|DPH3	sp|Q8TBB0|THAP6	sp|Q55370|MOCBA
sp|Q5VU36|S31A5	sp|Q04GN4|RIMP	sp|Q9I347|PRMB	sp|Q62IP3|NUOI	sp|P46125|YEDI	sp|Q5ZYR4|LPTD
sp|Q9V4Q8|RU2A	sp|Q3BW59|ATE	sp|B8F382|TRUA	sp|A8ZZ65|IF2	sp|Q9DR81|HEMA	sp|Q8WUB2|F216A
sp|P17133|RU17	sp|Q5R4F9|PPME1	sp|Q3E956|NAT9	sp|Q3KLJ5|RUVC	sp|A1V7D3|MNME	sp|Q9BZM2|PA2GF
sp|Q6ZQQ2|S31D1	sp|Q6DJC8|TM53B	sp|A6USF9|ILVC	sp|P35802|GPM6A	sp|Q92M88|Y2753	sp|Q0BPG3|RBFA
sp|Q9Y265|RUVB1	sp|Q3IH15|HFLD	sp|Q1R0F0|RPOA	sp|Q89R51|Y2921	sp|Q89WP1|PDRP	sp|Q2JVR0|GRPE
sp|Q7ZVT3|SAS6	sp|Q95245|CY561	sp|P58203|FLGI	sp|C3MZG3|RL10E	sp|B1IEK9|TRMB	sp|Q8BIY3|ZC12D
sp|Q497L8|S22AG	sp|Q8ZFL4|ALR2	sp|P31334|RM09	sp|Q8T938|PROF	sp|A5UBK4|MOAA	sp|Q55BM0|SDHFB
sp|Q6ZUB1|S31E1	sp|Q2JT68|NDHJ	sp|A8AD27|MLTF	sp|A4QLG6|RR15	sp|Q3J8K3|YCIB	sp|B2S2I7|RL7
sp|Q05856|RSMB	sp|B9ME52|FPG	sp|B3Q5X2|RL20	sp|P18536|EV45	sp|Q32FA7|MDTK	sp|Q5WLV4|HSLO
sp|Q23121|RSP1	sp|Q8ZTG3|PYRE	sp|B0KRX4|YCIB	sp|P17375|VP7	sp|A8LY23|RPOZ	sp|P31463|YIDZ
sp|Q9DA48|SACA1	sp|A5IMH8|SYA	sp|P27713|NIFA	sp|Q8X9K1|GHRA	sp|C3PI20|DEOC	sp|P17983|YIA1
sp|Q8K214|SCMH1	sp|P32998|G9	sp|P22929|CARP	sp|A5WB73|PDXY	sp|A6W3T8|RSMG	sp|Q7UF53|ISPT
sp|Q8R0X7|SGPL1	sp|Q9HDB8|ENK5	sp|Q5XI99|LAMP3	sp|Q7U0H2|MSHB	sp|P06817|VNB	sp|Q20680|MTO1
sp|Q9D9I4|TBC20	sp|C3N6F7|ARGDC	sp|A2SFL8|TSAD	sp|P81473|LEF2	sp|P0CR56|PRP45	sp|P20035|HGXR
sp|P62340|TBPL1	sp|B2JDU2|PLSY	sp|B5EE88|Y2221	sp|Q6MA36|MNMG	sp|Q5N5K7|QUEC	sp|Q9P8X9|PYRF
sp|Q9BXT4|TDRD1	sp|Q6KZP8|RS13	sp|B0R877|HIS2	sp|B3SRX3|NSP5	sp|A0KJ66|NUOB	sp|Q3ZK65|NSP5
sp|E1C3S7|TDRD7	sp|P69790|PTXB	sp|B9KB39|RS6	sp|B7HLI7|FAPR	sp|Q8UET6|TRMFO	sp|P0ABT6|DUSB
sp|Q5I019|TDRP	sp|Q9XB61|CARA	sp|Q8A6G5|Y1919	sp|Q98AV7|NADA1	sp|Q9PQA4|RSMH	sp|B5LMR9|RR15
sp|Q96M53|TBATA	sp|F6YVB9|E2F7	sp|Q9ZEC9|Y014	sp|A5GLV1|HSLO	sp|P09920|CSF3	sp|B0U6I9|BIOH
sp|Q9D9D3|TBC21	sp|Q03FN1|Y933	sp|Q64UB9|PANB	sp|Q5N595|KAIB	sp|A5IJ00|MARIT	sp|Q823U8|EX7L
sp|Q01755|TCP11	sp|Q319L1|ISPF	sp|Q8NUI6|ICAB	sp|A0R1T4|MHPA	sp|Q0BHN2|URED	sp|Q26366|VG
sp|Q1XG89|TDR12	sp|Q875I9|CSN	sp|P58044|IDI1	sp|Q02A69|SSRP	sp|P67562|SYS	sp|Q8TVB8|RPOD
sp|Q8C5P7|TDRP	sp|Q12MN3|PSRP	sp|Q3SFS3|YQGF	sp|Q9QZV9|NXT1	sp|Q8TCQ1|MARH1	sp|Q9X1Q5|TRMD
sp|F8VPN2|TEX15	sp|Q8G6T7|HTPX	sp|Q68FS1|NUBP2	sp|P53514|PMFC	sp|B2BMF8|VP2	sp|A6U7Q5|FABH
sp|Q9NTU4|TEX40	sp|P45793|TAPC	sp|A1T696|NUOK	sp|A7HSW4|ASSY	sp|P9WJC8|ESPG2	sp|O82595|NGA4
sp|P20226|TBP	sp|Q09790|APS1	sp|Q97SH4|PTMCB	sp|A1US30|RPOZ	sp|B8ZKT9|RS7	sp|Q38XA4|YBEY
sp|Q9UL49|TCFL5	sp|P17869|RPSH	sp|Q9GZU3|TM39B	sp|O60082|YQK8	sp|A8Z4K0|ARSC	sp|B7MR70|RL1
sp|Q9CWU0|TDR12	sp|Q94AC1|STR6	sp|Q0S448|NUOC	sp|A5UA62|FADR	sp|Q2JFE6|TRUA	sp|Q8STD9|RS25
sp|Q92750|TAF4B	sp|A6LNU8|HFQ	sp|Q5T292|CJ128	sp|B5ZY62|APT	sp|Q8J294|ARO1	sp|Q6GBX4|DHPS
sp|Q7TSD4|TBATA	sp|Q817C0|ACKA	sp|Q7NPI3|LSPA	sp|Q4I963|COFI	sp|P53937|SWS2	sp|Q3V172|SE1L2
sp|Q9R1K7|TBD	sp|Q47D82|GCSH	sp|Q38WA3|CITD	sp|Q67897|VSR	sp|Q4WK56|U390	sp|Q94FY8|TOCC
sp|Q5H9L4|TAF7L	sp|P09883|CEA9	sp|B4TCK0|PFKA	sp|Q8ZDX4|BTUC	sp|H8WR05|BFAT	sp|Q3V1F8|EPHX3
sp|Q92526|TCPW	sp|Q68X70|THYX	sp|Q2YMG9|RS6	sp|Q75G84|HAK21	sp|P0C692|HBEAG	sp|P57816|MRAY
sp|P61407|TDRD6	sp|Q9X7L3|Y2378	sp|B0C6S1|PANCY	sp|Q0W4U0|AROK	sp|Q7MHJ0|IXTPA	sp|A4QLS5|RPOB
sp|P34681|TAG76	sp|B3PNC7|RLMH	sp|Q75V95|CRSP1	sp|C1CRA5|LACB	sp|A4QL58|RK22	sp|O80361|RK4
sp|Q587J7|TDR12	sp|C3K601|DXR	sp|Q5HUT1|DSBI	sp|B7NF21|RNPA	sp|A1V8U3|MNMG	sp|Q66140|CAPSD
sp|Q58EK5|TDRD1	sp|Q8R1J1|TM6S2	sp|Q9YBR6|IF2B	sp|Q9XAR2|NUOI1	sp|Q28RG2|IHFA	sp|A1WZP9|TRMB
sp|E2RDV1|TDRD7	sp|P18134|HPRT	sp|P18877|HEMA	sp|Q7NSI9|CHED2	sp|Q2NFL9|Y996	sp|A2BYN3|RS10
sp|Q9JHJ7|TEST	sp|A1RPQ7|AROK	sp|A9R8H6|GPPA	sp|B5ERM3|HYPA	sp|P75293|ULAD	sp|Q9XWW1|SPCS2
sp|Q9BXT5|TEX15	sp|P65642|BDM	sp|P51895|VE7	sp|A4J9A5|ATP6	sp|P26037|NCAP	sp|B8GX04|TRMB
sp|Q08122|TLE3	sp|Q4L5X2|RBFA	sp|A0Q5I2|PDXT	sp|P29984|POLG	sp|P0AFS8|YDIK	sp|A5TYY1|COBQ
sp|Q9VH70|TOPI	sp|Q9NTI7|INKA2	sp|Q5F858|METX	sp|O82662|SUCB	sp|Q66L33|MK16A	sp|Q6HEA9|SCPB
sp|Q8R235|TM203	sp|Q0W644|FAEHP	sp|B2S678|RL4	sp|A6MMJ5|ATPI	sp|A9W565|LSPA	sp|O67773|FLIR
sp|A6NAF9|TRD7A	sp|P79680|TAP	sp|Q9UXU4|VATE	sp|Q9X7F0|DPO3A	sp|Q8KA76|RPOH	sp|Q5R644|API5
sp|O55047|TLK2	sp|Q28GB0|PUA2B	sp|B0SLC4|ATPF	sp|Q1RMX9|DCNL5	sp|P38059|SLAP	sp|Q9ZCD4|FTSK
sp|Q4V9L6|TM119	sp|O51154|KCY1	sp|B2SKP7|DCUP	sp|A1SSC2|YBEY	sp|Q03NP0|NNRE	sp|Q99TG5|KPYK
sp|E5FYH1|TOPZ1	sp|B3BM48|CDIA1	sp|Q75G46|BURP8	sp|Q8NX99|SSPB	sp|Q6HEC6|MTND	sp|P35114|OCCM
sp|Q9NIW4|TRA2	sp|Q11128|FUT5	sp|Q57LU0|SYE	sp|B8FTY8|MEND	sp|O51926|MURC	sp|Q7VRR2|ACPS
sp|O02008|TRA2	sp|O23237|PER49	sp|P46239|GUNF	sp|P26188|MGMT	sp|Q1BZF6|LPXC	sp|P74180|FTSW
sp|Q17308|TRA1	sp|Q2IQJ8|RECO	sp|Q5M6F6|SYC	sp|Q4ULD7|IDI2	sp|P0A2Y2|ARGR	sp|A7NIR2|ATPD
sp|P34709|TRA2	sp|A8M503|RS13	sp|A6WZC8|HEM6	sp|C3L6Y1|MINC	sp|A0AIK6|MUTL	sp|P9WFL0|Y004
sp|Q96PN8|TSSK3	sp|Q2YIL6|HUTH	sp|Q66DQ2|APT	sp|Q1GTJ4|EFP	sp|Q3ATZ1|PUR9	sp|P0AGC5|MLTF
sp|Q5XHY3|TX19A	sp|Q3KIS7|URED	sp|C3L0D8|Y2665	sp|Q9C870|MCC01	sp|Q6HF47|MUTL	sp|Q5HGI7|SUCC
sp|Q5RC21|TSNAX	sp|Q8TQS4|THII	sp|Q8N5S1|S2541	sp|P04134|NCAP	sp|B5XN50|USPB	sp|P05763|RS9
sp|Q9R1M3|TSPY1	sp|Q8NMD0|NANE	sp|A9A079|PYRR	sp|P05357|VIRB8	sp|Q58223|CBIH	sp|P9WM71|Y090
sp|P34739|TTF2	sp|P27100|TCBE	sp|P84786|RIP	sp|P28621|GUNB	sp|Q69XQ6|KPRS2	sp|A1SJF2|PYRD
sp|Q8CHB8|TTLL5	sp|A0RC09|GPSB	sp|Q9UA35|S28A3	sp|B7K8M6|MEND	sp|Q5NEL9|MINE	sp|Q01548|PER2
sp|Q86VQ3|TXND2	sp|Q8XCQ7|MNMC	sp|B2S092|RPOB	sp|A8GUW0|RL19	sp|Q99V77|Y1015	sp|Q6M146|PRIS
sp|P90666|TXND3	sp|Q5WLW2|RSMA	sp|Q5NXM4|RL19	sp|A8AVN4|ILVC	sp|Q6HLE8|HIS1	sp|Q2GE74|SYC
sp|Q6A555|TXND8	sp|A0KF26|RL22	sp|A6WVA9|RNPH	sp|Q5PJF2|YQFB	sp|Q72DH1|RL9	sp|B6JM24|DEF
sp|P25490|TYY1	sp|P0DG20|TRMD	sp|B8H0P4|RL11	sp|B7N6P3|CSID	sp|Q1QLB2|LFTR	sp|Q4U9I8|SEY1
sp|Q9D411|TSSK4	sp|P47143|ADK	sp|P0A0R1|BFRA	sp|Q9RVV9|RPOB	sp|B8CHB1|FMT	sp|Q0SNE8|APEA
sp|P0CW01|TSPYA	sp|Q9HT13|ATPZ	sp|B7GPF7|RNPA	sp|A9R4J5|ARGO	sp|O31469|YCZC	sp|A4FW54|PFDA
sp|Q9VM92|TTL3B	sp|Q18581|ACN1	sp|B2UES6|HPRK	sp|A9IUY4|PDXJ	sp|Q7V6I1|YCF4	sp|Q700X4|SDPA
sp|P31254|UBA1Y	sp|P0A3T0|6B1	sp|Q87L67|AROK	sp|B8DD20|NOC	sp|Q2GBA4|RUVC	sp|Q32PC9|AR2BP
sp|O19110|TSPY1	sp|Q1AUT6|RBSD2	sp|Q63A51|COAW	sp|Q9UBM8|MGT4C	sp|Q95840|COX3	sp|P9WNT8|DPO3X
sp|P34708|TRA1	sp|Q4WCX4|NACB	sp|Q3Z393|GHRA	sp|Q7VW06|LOLA	sp|B3H2K8|URED	sp|Q2S5J2|NUOB
sp|Q17307|TRA2	sp|B5ZMN6|UREF	sp|Q1J2C9|ACKA	sp|B3E0Q7|PTH	sp|Q8ZL56|GPMI	sp|Q7GDL5|KNOSA
sp|E7FDW8|TRD7B	sp|P0CO13|RNA14	sp|Q9PPS3|RL19	sp|Q64ZL8|MRAY	sp|H8F3N4|RPFC	sp|Q7T010|GATB
sp|Q9VUZ1|TPPC2	sp|Q59916|SECY	sp|Q74HC2|DGK2	sp|Q9CPM6|DSBE	sp|Q2P0X2|RBFA	sp|A2YII8|NADE
sp|A8WTE8|TRR1	sp|P46813|SUHB	sp|Q71H61|ILDR2	sp|B5XZM1|ATPD	sp|A7MIC5|LEU1	sp|B9LF86|REX
sp|Q9Z220|TSG10	sp|Q5ZXJ2|ALR	sp|Q93353|IDH3B	sp|B9JLT8|RUTB	sp|Q12NQ7|FADR	sp|P29523|PPB
sp|Q8C1R0|TSSK5	sp|Q3JUM4|UBIC2	sp|O35004|YDJH	sp|O64964|TIP11	sp|O31168|PRXC	sp|Q2N9B1|RL3
sp|Q95YJ5|TXND3	sp|C1L1U9|Y1048	sp|P0A928|TSX	sp|B7UKQ6|CITX	sp|P56911|NUON2	sp|P01156|NEUT
sp|Q6WKZ8|UBR2	sp|Q6A5S0|KUP	sp|Q87UY9|HIS3	sp|B7M7R7|META	sp|Q1QD88|NUOK	sp|B8E3R4|PEPQ
sp|Q61241|TSSK1	sp|A4TNP0|BETI	sp|Q9K4F9|Y4179	sp|O99824|NU1M	sp|B3R5L0|MOBA	sp|P52443|VU26
sp|Q8N427|TXND3	sp|Q4G3D9|RR18	sp|Q7W9Q5|RPIA	sp|A5VR05|RL4	sp|P36852|CAPSH	sp|Q5HU29|FLIW
sp|Q9VUV9|U520	sp|A4VS68|ATP6	sp|B1JJF5|SURE	sp|B8IZF2|Y972	sp|Q8R616|Y1370	sp|P42031|NUOI
sp|P63146|UBE2B	sp|A5U309|ARGC	sp|Q980N5|Y256	sp|Q2RX88|CAS2B	sp|Q8DMD9|HIS1	sp|Q7MM91|RNT
sp|P0CG69|UBIQP	sp|B5FN13|YIDC	sp|Q7L211|ABHDD	sp|Q8DFB9|SYDP	sp|Q6HEY7|CODY	sp|C8WQG7|SECD
sp|E1B9W9|UBP42	sp|P21631|SUMT	sp|O54940|BNIP2	sp|Q9LL85|WHY1	sp|B7IFG6|RPOZ	sp|A3CZM6|LPXC
sp|Q9W148|URI	sp|Q5RC82|NMD3	sp|B5XQ53|Y1957	sp|Q5WTK7|FMT	sp|Q8LCY2|ISAM2	sp|P0A561|EMBA
sp|Q9D5S1|TX19B	sp|Q9VMR8|TOTM	sp|A5W4F1|BNZB	sp|A0R0B0|ODP1	sp|Q5ZC83|OPR9	sp|A2SR44|EF1B
sp|P30530|UFO	sp|Q8H7L6|APY1	sp|Q81GG6|TRPF	sp|B2IA62|HTPX	sp|C1CCN0|Y453	sp|O84863|FUMC
sp|Q03019|TWINE	sp|Q3MFH7|PSBU	sp|Q96MC2|DRC1	sp|A6TX17|Y4665	sp|A1KIL2|WHIA	sp|Q604M5|KDSA
sp|Q5XHX6|TXND2	sp|Q2NGR3|RNP4	sp|Q2JSF0|RSMH	sp|P33665|CHIS	sp|Q2QNF7|DAPF	sp|Q97NI5|RNPA
sp|Q06418|TYRO3	sp|Q579T6|FLGH	sp|B9L5M5|RL9	sp|P0A0P1|XERD	sp|Q755M8|TRM61	sp|Q5R6G8|IST1
sp|P29598|UROK	sp|C3MAF3|GPDA	sp|B1ZNE3|RL22	sp|P16938|TERL	sp|A0LUH0|AROK	sp|P0A9I6|NAPD
sp|P49616|UPAR	sp|A5F5U6|BGAL	sp|B8N970|DPP4	sp|P45768|YHDY	sp|C0MF36|RSMA	sp|P65405|MOBA
sp|Q99P25|TXIP1	sp|A2RGR2|CH10	sp|O74423|ENT1	sp|B5U6Y4|PA2HS	sp|B5R5Z3|RL31B	sp|Q867B1|EPO
sp|O00507|USP9Y	sp|B8DDR7|CARB	sp|B9IVU8|Y3657	sp|Q17ZE2|RNH2	sp|C3MFT0|PYRD	sp|A4FUG7|NUD17
sp|Q9H320|VCX1	sp|P76537|YFEY	sp|A7HIH5|PLSY	sp|Q8TBE7|S35G2	sp|P99159|FABH	sp|Q3SPT8|GREA
sp|Q5TAP6|UT14C	sp|Q925X2|Y1244	sp|B7UJ62|RBFA	sp|Q3T0B7|RS27L	sp|Q9LK88|NQR	sp|B7UFR8|ARND
sp|Q9Z0G8|WIPF3	sp|Q9BQ08|RETNB	sp|Q9MAH0|CAPP1	sp|Q1BY59|F16PA	sp|Q805H7|C23L	sp|Q17J49|U184
sp|Q0GGX2|ZN541	sp|Q68WV5|CDSA	sp|B9J2L5|THIE	sp|P56632|NU4LM	sp|O67742|PYRE	sp|Q8PID3|MURA
sp|Q05516|ZBT16	sp|Q3SU08|MSRA	sp|Q8TJM9|HACB1	sp|Q0VSB2|YEGS	sp|Q8FE22|TRMB	sp|A9M7C3|Y183
sp|Q8N8Y5|ZFP41	sp|A0L8B5|RLMKL	sp|A6VPY2|MOAA	sp|Q6NQA8|APY5	sp|Q92HB3|MRAZ	sp|Q3ZZP6|RPOA
sp|P15620|ZN271	sp|B7LKR6|KDPA	sp|P17668|NEU3	sp|Q6G6X4|IDI2	sp|Q04SA5|GATA	sp|Q7A473|RL13
sp|Q8TB69|ZN519	sp|O51727|RL25	sp|Q1BSF6|YIDD	sp|B0KPH6|ISCS	sp|Q8EF99|SYFB	sp|Q9VDQ0|INDY2
sp|P17141|ZFP37	sp|Q64253|LY6E	sp|A4Y9G1|LIPB	sp|B2W1N6|MAP22	sp|Q2QD64|CLPP	sp|Q818R9|DXS
sp|Q5RCD9|ZSCA2	sp|P41938|HCDH2	sp|P9WGH5|SIGL	sp|Q9SJR0|ERF24	sp|Q12I41|RSMJ	sp|Q8CC14|F216B
sp|Q07231|ZSC21	sp|A5VC58|RPOZ	sp|A7X356|QUEA	sp|O51317|GATA	sp|B4SFI3|HEM1	sp|Q3B126|MRAY
sp|P54619|AAKG1	sp|Q5SC59|ANN2	sp|A5GWD4|HIS7	sp|Q9NZM5|GSCR2	sp|Q3SK30|SYFA	sp|Q39QT6|GLGA2
sp|A1L1K7|ACBG2	sp|Q38X29|PYRR	sp|O42641|IDI1	sp|Q7VSX8|PTLD	sp|P22043|YTR3	sp|P44881|AMPP
sp|P03949|ABL1	sp|A8GSK9|Y4400	sp|B1ZKB3|MURA	sp|P17311|TERS	sp|Q2W0H6|MRAY	sp|Q6C4J0|DPOE
sp|P09470|ACE	sp|P9WM02|Y1360	sp|P16595|PHOSP	sp|Q8NV45|Y2284	sp|P76170|YNFB	sp|Q2K9T1|NUOD1
sp|Q2EMW0|ADIG	sp|Q8Z7S6|RLMKL	sp|A0LMC0|PHNW	sp|A7FCT1|SLMA	sp|Q8X6R3|FUCK	sp|C3K710|DCD
sp|Q86SA8|AGH	sp|B1JQS0|PYRD	sp|Q3V503|PETD	sp|A3CSJ5|RL11	sp|P12786|COX1	sp|P47860|PFKAP
sp|Q9R158|AD26A	sp|P26332|VSM2	sp|Q96818|CAPSD	sp|P45416|KDGK	sp|Q9K707|WHIA	sp|A0L510|LIPB
sp|Q9UKQ2|ADA28	sp|A0PZZ6|CSRA	sp|Q5WUE0|GPDA	sp|C3XR70|ENOPH	sp|O67102|SECD	sp|Q2A3P9|3MGH
sp|Q63202|ADAM2	sp|O59780|YCN3	sp|A3PF64|CAPP	sp|Q99338|ISTB	sp|C1CTA6|SCPA	sp|A3QBZ5|FETP
sp|Q8C0T9|ADCYA	sp|B8GWR2|FABZ	sp|P61278|SMS	sp|Q59701|OCD	sp|P05039|ATPE	sp|A4YTC3|Y3358
sp|Q8IZP9|AGRG2	sp|Q5PHE0|YEAL	sp|Q9CYC6|DCP2	sp|Q8VD53|ACER2	sp|B3QS41|KAD	sp|Q66AW1|Y2019
sp|Q9R160|ADA24	sp|Q2RSB2|PNTAA	sp|Q5P6J8|MTGA	sp|P38662|LECA	sp|Q39KY0|ATPF	sp|Q6N2Z5|FLGH
sp|Q9R159|ADA25	sp|P29388|NU5M	sp|Q25489|HYEP	sp|Q5PK98|ZRAP	sp|Q9DQX6|NCAP	sp|A6WHZ7|PPNP
sp|Q9UKF5|ADA29	sp|Q12KS3|Y2674	sp|P50144|CCKNA	sp|O83355|Y335	sp|Q9CK20|RECX	sp|Q08028|NCAP
sp|Q32NG0|ADAD1	sp|A5PJI7|EI2BG	sp|Q8H110|XCT	sp|Q5FGU3|TSAD	sp|C0SP89|YOAH	sp|Q9YAN8|FLAB1
sp|Q9R0H0|ACOX1	sp|Q931P4|ISDH	sp|Q3V2J0|FA92B	sp|B8M2W9|AMPP2	sp|Q9ABZ8|HEM3	sp|Q5N1B8|SYE
sp|O35817|AKA14	sp|C6H7R7|AMPP3	sp|O84171|TRPR	sp|B7VMH0|MUKF	sp|Q8C428|TMC7	sp|A3DHY6|RSMG
sp|O95394|AGM1	sp|Q28NS8|LFTR	sp|B3R1Z6|PDXJ	sp|P76278|YEBZ	sp|Q9ETA7|ATPE	sp|Q5YWV9|GCSH
sp|D3ZKD3|ALKB5	sp|Q7UKV1|RS6	sp|Q9K973|ARGR	sp|Q7TV42|SYFA	sp|Q9F9K6|RL9	sp|Q9ZAG3|LIMA
sp|Q95194|ADA18	sp|P55412|Y4DM	sp|Q88Z60|SYS1	sp|B2JIU0|PURA	sp|P27821|PEPA2	sp|C3L981|HUTP
sp|P40946|ARF3	sp|B4TZF4|IRAP	sp|Q9BPZ3|PAIP2	sp|O35006|HIS4	sp|B1GZA3|KAD	sp|Q4H4F0|BTRG
sp|Q8R534|ADM1B	sp|Q0T5N1|YMGG	sp|Q63799|TCEA2	sp|Q5REE2|AEN	sp|Q7MNZ4|UPPP	sp|Q68FD5|CLH1
sp|Q9V4P1|ANLN	sp|B2UC75|TGT	sp|Q8P1J2|ADDA	sp|Q88FY4|MAIA	sp|A9RY03|NNRD	sp|B5RLY1|PURA
sp|A1Z9X0|APKC	sp|Q46751|CARR	sp|P0DH80|CASP1	sp|Q5B6D6|ACON2	sp|B2UVI9|SSRP	sp|B7M5E0|WECF
sp|Q4KLH5|AGFG1	sp|B7H3S1|RUVC	sp|Q2NFV9|RL2	sp|P59238|LDCA	sp|Q32DJ4|FADJ	sp|C4Z916|Y1493
sp|Q8WVL7|ANR49	sp|P44291|ETCG	sp|Q99317|MSA2	sp|Q3A3D1|AROA	sp|Q5LTR1|GCH4	sp|Q038M0|DPO3
sp|B4IBY5|ASUN	sp|B5FX56|CCD58	sp|C1FQP6|ATPE	sp|Q5LY00|RNPA	sp|Q47J98|RL22	sp|B8IT21|RPOZ
sp|A2CG63|ARI4B	sp|P44880|USPA	sp|B2TWV4|FADJ	sp|B4TJZ4|RL6	sp|P9WME6|Y1828	sp|Q62II8|HEM6
sp|Q9NVP2|ASF1B	sp|Q8N6I4|TM251	sp|Q4UXR7|Y1086	sp|Q1A267|POL	sp|Q28610|SC5AA	sp|B8EAU2|THII
sp|P29374|ARI4A	sp|B2U2V0|TUSB	sp|P75801|YLIF	sp|P32895|KPR1	sp|Q6R7J6|Y027	sp|P09799|VCLA
sp|Q4V7C7|ARP3	sp|P60476|ISPT	sp|P0AGF2|CSDE	sp|Q8R765|ISPE	sp|Q1GK67|RL25	sp|B8CQY2|BIOB
sp|Q17603|ASF1L	sp|Q3Z8G5|RL20	sp|Q6GDV2|Y2573	sp|Q923S8|PANK4	sp|C3N047|DNAG	sp|Q6GF23|TSAD
sp|O54794|AQP7	sp|Q6G0D5|EX7S	sp|B9KLM3|DCUP	sp|O94539|PAM17	sp|Q8EJW2|PRPC	sp|A1URW0|PDXH
sp|Q9WV27|AT1A4	sp|Q5HBX2|FMT	sp|Q5VU97|CAHD1	sp|B3LIC1|VMA21	sp|A5LFY3|F229B	sp|Q4KF05|LEU3
sp|Q6MG11|ATAT	sp|Q3K192|Y1090	sp|Q46YZ3|MOBA	sp|P13004|YLYS	sp|C3L6Z5|HEM3	sp|C4ZBT7|RL15
sp|P23634|AT2B4	sp|A2STT9|RL1	sp|B9KDV3|MOAA	sp|P79106|PAFA2	sp|O83863|RIMP	sp|P55186|ILVD
sp|Q9UQB9|AURKC	sp|P12773|NU4LM	sp|Q6G5S9|HTPX	sp|C3MPM7|HOSA	sp|Q49XU5|XERD	sp|Q9S642|RMLB
sp|Q7TMA5|APOB	sp|Q9Y9H1|SYE	sp|A5UMJ5|SURE	sp|Q3V4Y1|NU6C	sp|Q08676|AERA	sp|B7K4V8|ISPH
sp|Q8IZT6|ASPM	sp|B4PAR6|KAD2	sp|Q9Y9I3|SYFB	sp|Q0UTI3|GET1	sp|O82498|DIR12	sp|Q726J1|RF3
sp|Q2IBG0|ASZ1	sp|P9WLZ1|VPB10	sp|Q9JX38|RSMG	sp|B2J0D0|RL20	sp|Q93RW0|ECTC	sp|Q4AAQ5|RS7
sp|Q09200|B4GN1	sp|A1BIP2|AROA	sp|Q57T48|MTNN	sp|P17471|GB	sp|Q6EBC2|IL31	sp|Q6HFD1|CIDA
sp|P51572|BAP31	sp|P24001|IL32	sp|Q9SIW3|SFH7	sp|P60846|RL4	sp|Q6GIC2|ADDB	sp|B1JDY6|RS21
sp|Q28043|AVR2A	sp|Q9UBU6|FA8A1	sp|B5BHI0|GLGC	sp|B7HPI4|END4	sp|A8G3H5|LGT	sp|Q73HB1|ATPD
sp|P04920|B3A2	sp|B5EWS3|PPNP	sp|P27686|HEMT1	sp|P0A7F9|QUEA	sp|Q0HGM0|THII	sp|Q5HDD1|BIOW
sp|O35147|BAD	sp|Q97D83|RRBR2	sp|Q7Z3S7|CA2D4	sp|Q6F1W7|RPOA	sp|Q1IIG9|ATPE	sp|F4HW17|TMN5
sp|Q9W1I2|BGCN	sp|Q8FAJ0|ULAC	sp|Q5QXH7|FADB	sp|P39215|MCPB	sp|P56331|IF1A	sp|Q5RD58|CL004
sp|O35126|ATN1	sp|Q6GIE1|MNHF1	sp|B0SSI7|RL1	sp|A6NLX4|TM210	sp|A0LSX0|RL27	sp|Q28JI3|RS20
sp|A3KPW9|BAG6	sp|Q1EHW4|SAP25	sp|B1J6F5|NFUA	sp|Q38VS5|FPG	sp|Q97JB1|CBIA	sp|B0B8A6|FABZ
sp|Q92843|B2CL2	sp|B3GY58|PRIB	sp|P11289|YFIL	sp|Q92C39|ISPT	sp|Q55458|Y039	sp|P90815|RU1C
sp|Q9HD36|B2L10	sp|Q2G8W5|RL6	sp|Q6LM38|NSRR	sp|P50509|RPOH	sp|Q06FP4|RK20	sp|A4QKI7|PSBD
sp|Q9Z1R2|BAG6	sp|A5F5Z6|NUSB	sp|Q3T0S5|ALDOB	sp|Q46GJ6|GATD	sp|P39267|YJCZ	sp|Q1Q974|ISPH
sp|P22745|BAM	sp|Q2YUI2|ACPS	sp|Q49XG5|TYRA	sp|P56502|BAR3	sp|B2SQP2|PTH	sp|Q00433|PHE3
sp|P46100|ATRX	sp|Q5R580|ZRAB2	sp|A1XBS5|F92A1	sp|A2CCP5|NDHJ	sp|P66319|RL9	sp|Q036H7|SFSA
sp|Q9WTL8|BMAL1	sp|P15582|NU4M	sp|Q6ETN2|CSPLM	sp|Q7W7H6|ARGD1	sp|Q1JIC7|YABA	sp|Q68WA8|GRPE
sp|Q96A70|AZIN2	sp|Q8ZLL7|TUSD	sp|Q6L181|PSB	sp|F2QQ67|BMT3	sp|Q84VY2|NET4B	sp|Q73BU7|NADK1
sp|Q9YHD3|BAG6A	sp|Q87BZ9|MNTP	sp|P59243|EMTA	sp|A8IG22|RBFA	sp|Q3AC81|NUOH	sp|B5BJU9|PSIE
sp|P34821|BMP8A	sp|Q6GFE9|PUR8	sp|C1CRS4|SSRP	sp|B4TXL6|SPED	sp|B2TS31|MRAZ	sp|Q5HQ63|Y693
sp|Q07817|B2CL1	sp|P26289|NU4LC	sp|Q42534|PME2	sp|Q9I3S3|GBUA	sp|Q15ZC9|HSLO	sp|A5VP24|RL9
sp|Q5ZM39|BCL6	sp|A7MGV6|RODZ	sp|D3SQW0|NNRD	sp|Q890M5|MRNC	sp|Q5VSL9|STRP1	sp|Q74LW2|RLMH
sp|Q13323|BIK	sp|Q3JES8|GLNE	sp|B9JD11|CTAA	sp|P0CM57|CAS1	sp|Q9ZDC4|LSPA	sp|Q18932|CAH2
sp|F7DRV9|BRDT	sp|Q8FSW7|Y2927	sp|Q5L0U0|PYRF	sp|Q03388|VPS72	sp|Q82EX8|GRPE1	sp|B2RH54|FIMA1
sp|Q8C9W3|ATS2	sp|B8CKR1|ISPG	sp|Q9UBH6|XPR1	sp|Q8FHG0|YDEO	sp|Q1C596|CHBG	sp|P0DC59|MUTL
sp|Q9QZH2|BARD1	sp|A1KVM7|UPPP	sp|A8G842|WECG	sp|P06745|G6PI	sp|Q64NF1|ISTB	sp|P9WHK0|Y0571
sp|O43521|B2L11	sp|B9KXJ0|TSAD	sp|Q8XJL9|RSGA	sp|P65133|IF2	sp|Q21JG6|SYC	sp|Q6B8Q9|ATPD
sp|Q13489|BIRC3	sp|Q03N21|PTH	sp|A6LQL0|RHAM	sp|B7GGQ4|THII	sp|P44151|Y1280	sp|Q97QL1|LACB
sp|P62325|BTG1	sp|P0CAV3|HRCA	sp|Q66DW6|QUEA	sp|C3P5A7|Y1610	sp|Q8F0T5|Y3406	sp|Q8PAV9|DXR
sp|Q95JW6|CABS1	sp|A9A555|END4	sp|C1AUJ4|KDPA	sp|C3N905|GUAAB	sp|Q7WFU7|MNMC	sp|Q9K934|GCST
sp|Q8WP23|BOLL	sp|A1VUV1|HOA	sp|A7X4T7|FABZ	sp|A4YA10|KDPC	sp|P22576|STP	sp|Q86V59|PNML1
sp|O35923|BRCA2	sp|B4RYN2|SFSA	sp|P07017|MCP2	sp|P16859|ANFB	sp|Q7T2A5|EIF3L	sp|B7MI47|FIEF
sp|F1QW93|BRDT	sp|Q97QT7|Y1112	sp|Q1QQX2|SECA1	sp|P61995|RS12	sp|B6J3X3|KDSA	sp|A1K1R8|ATPF
sp|O54800|CADH8	sp|A8H420|KDSB	sp|A7NR68|RS12	sp|Q7VD64|TAL	sp|A8AKP8|CRL	sp|Q0TGR8|FLIT
sp|Q8CDE2|CALI	sp|Q9ZF22|IF2	sp|A3DBD3|BIOB	sp|Q0AK77|YBEY	sp|B8CM47|MRAZ	sp|B1MD87|IF2
sp|Q01954|BNC1	sp|Q9UYQ3|GLKA	sp|Q11ES4|HEMH	sp|B1JMP9|PSD	sp|Q4ZNY8|MURD	sp|A9M392|HPRK
sp|Q24207|BOULE	sp|Q32L76|SAA4	sp|Q2A1I3|ATPE	sp|Q9FA38|FAE	sp|Q81G82|PHNX	sp|P59431|EFTS
sp|P25440|BRD2	sp|P47976|CTH1	sp|P18396|FIXG	sp|Q559R1|Y2456	sp|Q89QX6|EUTC	sp|A6VF42|RSMG
sp|Q9VIL0|BRU	sp|P0A0F5|RL15	sp|B7N2M7|YIHY	sp|Q6AKP0|TRUA2	sp|Q9SY29|PUP4	sp|Q72KG3|RIMP
sp|P27797|CALR	sp|P92119|TPIS	sp|B8FTK8|ACCA	sp|Q6FB05|Y1930	sp|P14696|LACG	sp|B9DM19|RL3
sp|P06797|CATL1	sp|Q9J540|RP35	sp|A9KY50|TOLB	sp|P68886|Y2114	sp|Q5SCY2|NU2C	sp|P95007|VPC18
sp|Q91Y44|BRDT	sp|Q65JA6|NRDI	sp|Q31TC7|ULAD	sp|D2Y2F0|H9A04	sp|P9WP89|COBK	sp|Q82TZ9|ISPT
sp|Q8R5M8|CADM1	sp|Q6F203|ATPG	sp|P11993|NU5M	sp|P0C660|PHYD1	sp|Q3YRP2|DAPB	sp|B9IT66|HPR
sp|Q3ULW6|CCD33	sp|Q66AS9|MDTJ	sp|Q5F882|FITB	sp|Q02LD4|PQQC	sp|B8G8N0|URK	sp|P9WKJ2|ILVH
sp|P55062|BI1	sp|B2RZJ7|RECA	sp|A4QCC4|PDXT	sp|Q5E7J4|DEOD1	sp|Q83AD8|PRMC	sp|Q9L4T0|LUXS
sp|O70337|BIK	sp|Q3ZBR7|RM18	sp|P15549|NU2M	sp|Q7NSS4|LPXK	sp|A4TSB8|GPDA	sp|P03416|NCAP
sp|Q2TBR8|CALR3	sp|B4SBW3|RL18	sp|A9B732|COBT	sp|P9WKP4|Y898	sp|P0CAG1|VF385	sp|P9WNS1|DXR
sp|P34545|CBP1	sp|P64352|HIS2	sp|P43920|CAPP	sp|Q93ZA5|TBL46	sp|A2BYH9|ATPX	sp|P11260|LORF1
sp|Q14094|CCNI	sp|A9MSW1|YBHG	sp|P27840|YIGE	sp|O19895|PSBA	sp|A0R2X1|GREA	sp|Q7SE71|ATPF
sp|Q5SZQ8|CELF3	sp|P63666|ATPE	sp|Q8TXM0|GGGPS	sp|P32684|RLUF	sp|A5U029|MMAA2	sp|A7GLX6|YHAM
sp|Q63686|CDK16	sp|B0C929|CHLB	sp|Q9XWV0|TMM33	sp|B1J538|TRPF	sp|A6UQ66|RL15	sp|A8XDT0|RUXE
sp|Q2TBN3|CETN2	sp|Q8G0E4|FABZ	sp|Q4JL91|IPPK	sp|B3WEJ5|IDI2	sp|P25666|HTRL	sp|B2S1E3|RIMP
sp|Q9Y232|CDYL1	sp|A7FGJ2|CCME	sp|Q8VDR7|TGDS	sp|P06774|HAP2	sp|A7ZM59|MDTJ	sp|P03554|POL
sp|Q9QYP2|CELR2	sp|Q6MDD9|DAPA	sp|Q80ZV0|RNH2B	sp|B7KIU2|IF2	sp|Q739Z4|AZOR2	sp|Q87LD9|Y2673
sp|P00787|CATB	sp|B2RHS7|PDXH	sp|Q60754|MARCO	sp|P42846|KRI1	sp|Q4FUE7|RS17	sp|A5EXD6|PLSX
sp|P78396|CCNA1	sp|Q8LED0|DDPS7	sp|Q2K5M6|ADEC1	sp|P94551|ETFA	sp|B1MW95|NNRE	sp|Q3A5V5|GLMM
sp|P14635|CCNB1	sp|Q5L6Q2|LPXK	sp|A6QEL9|GCH4	sp|P66821|SMG	sp|Q9VLC1|FUCTB	sp|P53057|YPS5
sp|P00786|CATH	sp|B1X8W4|NUDI	sp|Q2S8H5|FABA	sp|Q47502|CEAK	sp|A4VZM2|GPSB	sp|A4YCM1|MNME
sp|Q04827|CCND2	sp|B7GW49|XPT	sp|O60218|AK1BA	sp|O66431|RL3	sp|P0A3W9|VIRE2	sp|B0RPA3|KDGD
sp|Q6AXP6|CTSR2	sp|Q0P3Q1|PSBC	sp|Q8Y3L0|SERC	sp|C1C8C3|PPAC	sp|B4S4W1|GATA	sp|A8E2V9|PA2B
sp|P18935|CYB	sp|B1NWG2|CEMA	sp|Q9Y1U9|ACTP4	sp|Q0P3K9|RR9	sp|P68524|NRDIB	sp|Q12D58|Y1596
sp|Q16YE7|CUE	sp|Q0CGP0|PGLRX	sp|A8HQ40|TRPF	sp|Q3J5K7|ISPE	sp|P05356|VIRB6	sp|Q2P0Q1|EX7S
sp|Q14093|CYLC2	sp|Q32HA0|RUVA	sp|Q3SYX3|CB042	sp|Q5BG51|BGLO	sp|P47599|ACKA	sp|C1KVK9|NRDR
sp|Q8SYG2|CSN3	sp|B0R5F0|GATE	sp|O31702|MOEB	sp|Q3TTL0|CC038	sp|Q1J154|MNME	sp|Q8GMS2|COBS
sp|Q9XZ58|CSN5	sp|A9Z1V5|VW5B1	sp|Q5PGP6|GSID	sp|P83059|BRK2	sp|B8HUH9|CY550	sp|Q6BH22|DENR
sp|Q94899|CSN2	sp|Q6HAJ6|LRGA	sp|B8CJP9|ISPF	sp|Q6MSM5|RS10	sp|Q9IQ48|M1	sp|Q6GIA3|FABF
sp|Q4R6B2|CTSRG	sp|Q762I5|RETN	sp|Q8UEP3|DGTL1	sp|P0A537|CUT3	sp|B1X6K1|KEFG	sp|Q57YG0|PIF7
sp|Q9VCY3|CSN6	sp|A7INU8|ANMK	sp|Q0C9B4|ECM14	sp|A7MKC3|EMTA	sp|B7HUR5|AMPA	sp|A3Q4N0|ISPH
sp|Q9V4S8|CSN7	sp|P54808|GLNB1	sp|Q8EZ81|ACYP	sp|Q55461|CMPB	sp|C3L0E3|TRMD	sp|P72771|CEMA
sp|O76365|CTU1	sp|A9WRT6|MEND	sp|Q28M91|EFP	sp|Q030A1|EX7S	sp|A7I0W4|CH10	sp|B3QXY0|DXR
sp|B4MLE8|CUE	sp|Q6UDL7|ATI2	sp|Q56NL1|ACE2	sp|Q5R8S2|PSB5	sp|O17800|SRD63	sp|B4SZ67|METE
sp|Q8NEC5|CTSR1	sp|A6QJR4|BIOB	sp|Q8Z6Y0|CLCB	sp|B2SF73|Y486	sp|B7IBD1|HIS4	sp|P66120|RL23
sp|P92029|DNJ60	sp|A2ZIW7|SGS3	sp|P00633|SAST	sp|Q9MUU7|IF1C	sp|Q8SVY9|Y3G1	sp|A7FGD3|GLK
sp|P63037|DNJA1	sp|P22155|VE2	sp|P67695|ZAPD	sp|Q57622|Y158	sp|Q0HLZ5|COBT	sp|Q9L6N6|RHTB
sp|Q24117|DYL1	sp|P05733|RL37B	sp|A1KGI5|RL2	sp|C1CH85|PTH	sp|B1VHM9|GCS2	sp|A0QHC4|LYSX
sp|Q9QZ59|DMRT1	sp|P47379|Y133	sp|O05512|MANB	sp|Q8A8R5|PFKA1	sp|P42434|NASC	sp|Q7A6A7|SSPB
sp|Q6AYM4|DPCD	sp|Q566L8|MAT2B	sp|B4U640|GCH1	sp|Q60CU8|GCSH	sp|Q2LTI8|MIAA1	sp|Q5YY98|NADK
sp|Q6V3W6|DRC7	sp|A1TSK5|RIMP	sp|Q9I8F4|TPD53	sp|A8GA09|SYA	sp|Q9LZ57|RL363	sp|Q1QQP5|HEM3
sp|Q07266|DREB	sp|D4G3R4|WAPA	sp|Q8NWR7|ODO2	sp|Q56224|NQO9	sp|P74578|NADA	sp|E2QV03|TPPC2
sp|P23023|DSX	sp|Q0MQG3|NDUS2	sp|Q88CB6|XPT	sp|P66637|RS9	sp|C3LI46|DAPEL	sp|P0AES1|GSP
sp|Q9CWR8|DNM3L	sp|P66770|Y604	sp|Q8PZ91|IXTPA	sp|P38950|MPAC2	sp|Q9LCS5|ARGD	sp|C6DET1|ZAPD
sp|O01352|DJ	sp|A4SE82|MIAA	sp|Q32G84|VES	sp|Q913A6|HBSAG	sp|P49523|CCSA	sp|B2KAV3|SYE
sp|Q61880|DMC1	sp|Q7VHV4|SYA	sp|P76142|LSRB	sp|C1CDU3|Y886	sp|Q6GFE5|Y2004	sp|P66732|RPOZ
sp|P23572|CDK1	sp|B1X8N9|SSUD	sp|P39468|RS9	sp|Q58028|Y611	sp|Q5DUY3|RL14H	sp|Q49Z54|ATPF
sp|O97159|CHDM	sp|P13154|DHLE	sp|P17635|FMO2	sp|A0B870|HPRT	sp|Q04JH2|META	sp|Q9LY29|EF115
sp|O75508|CLD11	sp|P45624|YGLN	sp|Q9X6W9|SODF	sp|A8GPG7|RSMA	sp|Q2SZ63|ANMK	sp|Q56K03|RL27A
sp|Q8C6S9|CFA54	sp|B2KEG2|RS6	sp|B1AIT3|Y303	sp|Q2W2K6|RL6	sp|Q9FX32|SUS6	sp|A8A0Q3|BTUC
sp|Q9D5U8|CNBD2	sp|Q48258|VACA4	sp|Q8Z2T5|SQUT	sp|Q9UPT8|ZC3H4	sp|Q5R966|ZFN2A	sp|A1A9R7|RUTA
sp|P47746|CNR1	sp|P30580|CHS2	sp|P14623|FUS	sp|P83311|IBB	sp|B0K0L7|RUVA	sp|P25082|LUXP
sp|P52194|CLGN	sp|Q9DHT0|PAP1	sp|A9JRL3|CBPC1	sp|A6QHB3|YBEY	sp|Q21H35|GRPE	sp|B4RUH2|T23O
sp|Q9VMN5|CH60C	sp|Q72CH1|RS17	sp|Q98AT3|NIFW	sp|Q44912|FLIF	sp|P77304|DTPA	sp|P18490|PCX
sp|Q91YA8|CLOCK	sp|Q9CET0|YSBB	sp|Q0A4T1|COBS	sp|Q0P4G8|MTBP	sp|Q3SKU2|NAGZ	sp|C3P9R2|RL16
sp|B1A8Z2|CIB1	sp|Q1C0K9|KHSE	sp|Q9A652|ARGD2	sp|A5IIK5|RNPA	sp|A5G7V6|ILVD	sp|A8YV13|UVRC
sp|Q8BWY9|CIP2A	sp|P09511|MVP	sp|Q8BL03|MCATL	sp|Q310Q2|DAPA	sp|A2RIT6|HPRK	sp|A9UR29|UFC1
sp|Q9D995|CNTD1	sp|Q8ZB82|PRIB	sp|A5VBQ3|METK	sp|D4ABY2|COPG2	sp|A1UE06|NRDI	sp|C7PDD8|PIP
sp|P05371|CLUS	sp|P53257|TPC1	sp|Q9CLP2|GLN1B	sp|A1RHR2|MLTF	sp|Q9QUG3|PRND	sp|Q57614|Y150
sp|Q62927|CNGA1	sp|Q88PD5|SODF	sp|Q1ACB3|HSTC	sp|Q5NPL5|SSRP	sp|Q606C7|ZAPD	sp|B0UU62|MUKF
sp|A1Z7Z9|CP131	sp|P54053|RL34	sp|A0KQ08|Y3920	sp|Q88MD4|SPRT	sp|Q9HTU7|Y5247	sp|B5RKV9|YBEY
sp|Q6E3C7|CPB1	sp|P03875|AI1M	sp|Q7VRN1|NFUA	sp|A5FPF2|TATA	sp|Q2GJ76|COAX	sp|B5RC20|YOHJ
sp|Q8TEY5|CR3L4	sp|P63225|GMHA	sp|B5F7I8|ASTE	sp|Q9X1X6|ASPD	sp|Q5HEU2|DCUP	sp|Q2JYF0|CCME
sp|Q9UPN4|CP131	sp|Q83C11|IF3	sp|B1ZZL9|DNLI	sp|Q3U2V3|NUD18	sp|C3PMQ0|FMT	sp|B2UCY6|MRAZ
sp|Q9NR63|CP26B	sp|P59603|ASSY	sp|Q214R1|ISPDF	sp|Q9CIV6|DHAM	sp|B7HZC4|LRGA	sp|Q3MF83|RECO
sp|Q03060|CREM	sp|A6ZL57|SUS1	sp|P08110|ENPL	sp|A0M8R5|CAV2	sp|B3L4S4|COQ4	sp|A1JHN0|HSTC
sp|Q9VVU5|CSN1	sp|A6URT1|KHSE	sp|Q54JL4|Y7715	sp|Q8F144|ISPT	sp|A0Q0K2|COBQ	sp|Q9FJ13|COBL9
sp|Q8BIW9|CTF18	sp|Q54ID4|LZIC	sp|A0LIK5|RL6	sp|Q83HR7|ISPT1	sp|Q822Z4|RL13	sp|Q9RQ89|HIS1
sp|O19010|CRIS3	sp|A9AGK1|KAD	sp|P46080|Y2391	sp|Q80X91|F110D	sp|B0RPG5|CYSH	sp|Q5JF28|Y539
sp|P49025|CTRO	sp|Q3SR29|GATC	sp|O27375|HPRT	sp|P74432|IXTPA	sp|Q0VCK0|PUR9	sp|A9ILJ7|TRUA
sp|Q28092|CYLC2	sp|P58540|ARAA	sp|Q8CQT5|Y2306	sp|Q14331|FRG1	sp|P30752|LOLB	sp|P0A5M3|NUSA
sp|Q9V345|CSN4	sp|P55913|THII	sp|Q5R977|F126B	sp|P0AF16|MURJ	sp|Q08449|NCAP	sp|Q15814|TBCC
sp|O75718|CRTAP	sp|P0C2V5|VIRF	sp|B0SA95|ISPE	sp|Q6TXC0|NCAP	sp|Q9X170|Y1349	sp|Q8Z318|COAA
sp|E9Q9F6|CTSRD	sp|A2S5D2|QUEA	sp|P27236|DCP	sp|B0V9C9|PDXH	sp|Q9VWD6|OSGP2	sp|P03880|ANI1
sp|Q9YGW7|DAZL	sp|Q814F3|RNPA	sp|Q8ERX9|HEMH	sp|Q8FA49|LPLA	sp|O51498|DPO1	sp|B1XE70|MAO1
sp|Q95LI0|DB118	sp|P58015|Y2609	sp|O42927|YBD3	sp|Q9ZKM5|BIOA	sp|Q8FV22|DAPE	sp|P26095|HEMA
sp|P56702|DBIL5	sp|P00119|CYC6	sp|A8LWZ4|PDXS	sp|P37198|NUP62	sp|C0Q2P8|RBSD	sp|A3DIJ8|3PASE
sp|Q7QIQ6|CUE	sp|Q2A2E9|UVRC	sp|C4R0B5|SDHF2	sp|Q5HGZ1|ODPA	sp|Q9FY14|TIP1	sp|Q6LH46|RECX
sp|B4LCX4|CUE	sp|A4TPL4|NQRD	sp|Q3BUL9|GCH4	sp|Q5FGP5|TRMD	sp|Q9JWN9|GLMS	sp|O42873|PDC4
sp|P35662|CYLC1	sp|Q9EP52|TWSG1	sp|Q0TTQ7|SPEE	sp|Q5KUD7|LIPL	sp|Q1MG28|KPTA	sp|B7IFB7|SYC
sp|Q9VNV3|DDX1	sp|Q5TM57|RPP21	sp|P05361|ALDC	sp|O88199|CHST3	sp|Q817Z0|SYA	sp|Q0KIY2|MYG
sp|P26196|DDX6	sp|Q8ZFD5|YEBF	sp|P64550|ALAE	sp|Q1I5C0|DDL	sp|A1U1P2|GLK	sp|Q9SF24|LOR10
sp|Q9Z2K0|DEDD	sp|A9A9F2|GATA	sp|Q62LU2|FABH	sp|Q5HP38|Y1075	sp|A5UIY9|CAPP	sp|B3EFW0|BSHC
sp|Q24306|DIAP1	sp|F2F702|DIVIB	sp|Q1Q8F6|ANMK	sp|B3LJX0|RRG7	sp|Q8DI91|CPXS	sp|Q0BPF9|RIMP
sp|Q9NSV4|DIAP3	sp|A6Q8G9|SYC	sp|Q8Z991|METI	sp|A4VZB1|Y292	sp|A7HST0|GPDA	sp|Q6LMF7|MURC
sp|Q9VHP0|DDX3	sp|Q5JM57|CSPLC	sp|P16169|GUNA	sp|B7NTZ2|ANMK	sp|P0A8E6|YACL	sp|Q5FRE4|FLGH
sp|P48608|DIA	sp|Q8RC41|GATC	sp|C5JW60|MAP21	sp|A1K3G9|LOLB	sp|Q9C8Y9|BGL22	sp|A4GCK4|PA
sp|Q5W5U4|DDX4	sp|Q5HSJ5|RL17	sp|C1EW31|MOBA	sp|Q8P036|AROB	sp|Q9K005|PYRF	sp|P00718|LYG
sp|Q96EP5|DAZP1	sp|A1VDM6|DAPB	sp|Q0SRP2|APT	sp|P9WM82|Y0569	sp|Q553R3|IF4G	sp|Q9CWU6|UQCC1
sp|Q804A9|DAZL	sp|Q1XGU9|ASIP	sp|O02376|RL9	sp|P0AFM9|PSPB	sp|Q8HXP2|SODM	sp|B1JDH3|MLTF
sp|Q9NQZ3|DAZ1	sp|Q5L4W0|MNME	sp|P61907|DUT	sp|A8G925|Y507	sp|B0BPR0|Y987	sp|Q5HQE2|HTRAL
sp|Q9Y6K1|DNM3A	sp|P9WMJ1|Y1395	sp|O49071|IMPP	sp|Q8ZVM9|RRP41	sp|P70792|TTUC4	sp|Q08079|FPG
sp|O01382|DRICE	sp|Q9PJL6|RL23	sp|Q0VD15|ORML3	sp|A1WFH8|HPRK	sp|Q1IBN7|UREF	sp|Q936T0|IPUC
sp|P50570|DYN2	sp|A4FUI2|RUXE	sp|Q48EV5|RECO	sp|C0MHB4|RL31B	sp|P28276|ICP27	sp|Q9PU29|CCKN
sp|Q9NYC9|DYH9	sp|C6E4R5|RL7	sp|Q7W4B2|MURD	sp|B5BF74|DCD	sp|C1EP61|RNH2	sp|P39363|SGCA
sp|Q86YF9|DZIP1	sp|P04856|FUS	sp|Q88A44|SURA	sp|Q6LM07|RIMK	sp|Q8K419|LEG4	sp|P9WMK2|HRCA
sp|Q01094|E2F1	sp|Q9A5V1|HISX	sp|C1DN56|ACDH3	sp|P51253|RR20	sp|A9MHG9|FABR	sp|P53966|KTR5
sp|Q9UII6|DS13B	sp|P69792|PTQA	sp|Q4K688|PTH	sp|B0CHX5|PTH	sp|B1XS59|Y1620	sp|Q9RYX0|PDXY
sp|P28515|ELT1	sp|Q2QL78|CAZA2	sp|A1A005|ACPS	sp|Q1GUX4|SYE1	sp|B0UL53|RIMP	sp|Q81HD0|3MGH
sp|Q23651|ELP3	sp|Q2G626|MIAA	sp|O34768|YDJE	sp|O27565|SFSA	sp|Q6VBA4|HFC1A	sp|P76510|YFDN
sp|Q9HB65|ELL3	sp|Q7XVB3|BASS1	sp|A1UMX4|Y4993	sp|Q6N0C7|RS20	sp|Q03A22|ATPF	sp|Q2TBX2|PFD3
sp|P07903|ERCC1	sp|P0A4G0|ALIB	sp|A4TN37|LFTR	sp|B7M560|TNAA	sp|C4Z0N9|SEPF	sp|Q9D1G2|PMVK
sp|P28750|EXU	sp|A5DSB4|ATG4	sp|B0C8B9|Y3954	sp|P28632|HOLD	sp|P11286|YIAB	sp|Q2JQ90|PSAB
sp|P41161|ETV5	sp|Q9QY48|DNS2B	sp|Q8UI24|AQPZ1	sp|A1RI91|FADI	sp|Q6NQJ7|FRS4	sp|P27819|ILVB3
sp|Q05201|EYA	sp|Q8BHH8|CLRN3	sp|A4TRT0|RHAB	sp|C6CG41|TRMA	sp|A2T3N5|NSP3	sp|P12266|FM11
sp|P91420|GLC7D	sp|Q5M5R4|FABZ	sp|Q0TFK1|GLPB	sp|Q8UVV7|LIX1	sp|Q97AR2|TRM1	sp|Q8CS67|ACCA
sp|Q8NEA9|GMCLL	sp|P0A2S9|RHAS	sp|A7A1S5|DUS3	sp|Q5PEA8|SICP	sp|A5I2X9|SCPB	sp|P9WNB7|FRDC
sp|Q08378|GOGA3	sp|Q4UXK8|QUEC	sp|B8DGC6|PSIE	sp|A5FJ93|NADK	sp|Q3SKF2|GCH4	sp|A3D3S2|HYPA
sp|Q8TDB8|GTR14	sp|A1BAN4|RS20	sp|P0C9N5|3607L	sp|P51731|TMP	sp|Q4FQD5|PSD	sp|P32561|RPD3
sp|Q9DAN6|GTSF1	sp|E8XP36|BAMC	sp|Q8DTY0|GLMS	sp|Q7VYU0|CRCB	sp|A1WFH2|TGT	sp|P0A5N7|CADI
sp|Q8I8W7|FEM3	sp|O25514|THIE	sp|B2JZQ2|ASSY	sp|Q2NZH8|LGT	sp|P05077|V16K	sp|Q0J3Y7|DRE1J
sp|Q14320|FA50A	sp|Q6G457|RECO	sp|Q5U2P3|ZFN2A	sp|Q88J00|UREG	sp|P63886|QCRB	sp|Q13EL8|IF2
sp|Q91XW8|FKBP6	sp|A8H029|TPMT	sp|A0K7U1|RLMD	sp|Q9JJD0|THA11	sp|C1F0Q8|RL31B	sp|Q0APH3|IHFA
sp|Q17388|FER1	sp|A2S4N1|RSGA	sp|Q6HM20|Y1064	sp|P0C1C6|W	sp|Q74XX5|TSAC	sp|Q31V04|HLDD
sp|Q5SXJ3|FANCJ	sp|A4SVJ1|LPXK	sp|Q5B748|NAR1	sp|Q9VS38|MED4	sp|Q7N3E3|MDTA	sp|P0DI18|DRL45
sp|P34691|FEM3	sp|A1TNA3|PPNP	sp|P47744|GLHA	sp|A6H8T7|CBPC2	sp|P69633|RR4	sp|B2V790|PYRF
sp|Q9NPI8|FANCF	sp|Q60766|IRGM1	sp|Q04ZI3|AROA	sp|P0DH55|YABA	sp|Q5ZLH9|CDV3	sp|P0A241|SULA
sp|P05369|FPPS	sp|P47456|SCPB	sp|O88777|PSN2	sp|Q7PVX8|ARPC2	sp|P44453|RSMC	sp|Q822T1|YQGF
sp|O95633|FSTL3	sp|C0QTG6|ATPG	sp|Q1MM75|DAPE	sp|Q2KYL9|GCSH	sp|Q19564|OXDD2	sp|A0RL87|NUOH
sp|Q08605|GAGA	sp|A9N6Z0|GARL	sp|P18655|SODF	sp|Q86993|COAT	sp|Q9NJP9|GLPK	sp|B5Z104|ISCS
sp|Q63247|FOXJ1	sp|Q9SUR3|RTNLA	sp|Q82AL0|COX2	sp|Q76PC7|IF3M	sp|P12346|TRFE	sp|O69462|Y1669
sp|Q8I8U6|FEM3	sp|B1X9W3|ATPD	sp|A3PB16|NU3C	sp|B8CWS7|FMT	sp|Q7VQF8|RL19	sp|A5E1Q5|LCL3
sp|P35584|FOXA3	sp|P43908|Y984	sp|P0C9M2|3602L	sp|B8GCS2|GAL1	sp|A3NA42|PURA	sp|Q9ZVH0|FEZ
sp|G5EEN4|GCK3	sp|A8YUD8|WHIA	sp|P64830|Y1392	sp|B5ZXV2|NUSB	sp|P9WQM5|Y1979	sp|A1JRH9|AAEA
sp|P19440|GGT1	sp|Q2RT96|RECO	sp|A8ADI1|ZIPA	sp|Q9CCS4|AROB	sp|B5EFW2|HYEP	sp|Q8Y0X8|HLDD
sp|O18412|FZO	sp|Q2EHL7|TDEA	sp|Q9HCC8|GDPD2	sp|Q53083|PSB2	sp|B0BB32|AMPA	sp|Q3UZ39|LRRF1
sp|O35969|GAMT	sp|A5CF64|FMT	sp|P89471|PRIM	sp|Q31KU1|RUVA	sp|Q9LUM1|LOR11	sp|B4EY24|CAIB
sp|Q9JHE4|G3ST1	sp|O95782|AP2A1	sp|B1YIX9|MTND	sp|Q6ENH0|NDHK	sp|Q6P726|TMM19	sp|Q58632|RBL
sp|Q9XYP7|GCP2	sp|P56098|RODA	sp|A0K8D0|LPXB	sp|Q743E2|Y643	sp|Q1PDN3|HFA6A	sp|Q5E4Z6|MOBA
sp|O35952|GLO2	sp|Q1AGV7|SDC4A	sp|B5ZA60|AMIE	sp|C3P652|PYRE	sp|B0TWR0|DCUP	sp|P75343|Y435
sp|Q99N64|GMCLL	sp|Q9AGP0|SOXG	sp|Q73HB0|RL17	sp|Q00742|DHR15	sp|P10067|CRGD	sp|Q1GRW0|RS6
sp|Q5J2D6|GGNB1	sp|B7MY49|MNTH	sp|O75446|SAP30	sp|Q7A3Z2|LYRA	sp|P28249|ASMA	sp|Q3JP08|GRPE
sp|Q6GVH4|GGNB2	sp|C3M8Y0|XYLA	sp|Q06RA6|PSBB	sp|Q130J6|Y4276	sp|B5FR78|PEPB	sp|Q7F731|GL11
sp|Q80WJ1|GGN	sp|B8E0T1|PIMT	sp|Q10058|YAM3	sp|Q1GCG2|EX7S	sp|A3PLW1|TRUA	sp|Q9GP71|YELL
sp|P47806|GLI1	sp|A9B543|HEM1	sp|A0LVS1|SECA	sp|O31644|MANR	sp|O76879|CCCP	sp|P9WHY7|PPE47
sp|Q95ZK7|GLD3	sp|Q6LLG7|ATPG1	sp|C1DCR4|RS6	sp|Q5GWV4|RL15	sp|Q5WE80|FOSB	sp|P04663|HEMA
sp|P22492|H1T	sp|B8A8C9|PLA5	sp|Q8DRF4|NRDIL	sp|O57898|BIOY	sp|A7MQB5|LIGB	sp|Q2RKV3|PDRP
sp|P84244|H33	sp|A7ZBQ0|SELA	sp|Q59KN8|IPK1	sp|B4F223|PIMT	sp|A6W1R4|TYSY	sp|O36362|GB
sp|P70619|GSHR	sp|P95318|FLAB3	sp|Q98HQ4|FTHS	sp|Q1C6E0|MENC	sp|Q55EX7|CTU2	sp|A0L4Y7|RIMM
sp|P27661|H2AX	sp|Q31C53|Y481	sp|A8MQY1|NAC68	sp|A7GXE4|RPOZ	sp|Q18LE8|KITH	sp|Q70XV3|RK23
sp|Q05831|H1L	sp|Q5WDE9|FLIW	sp|Q7N3M3|YEBF	sp|Q4ZZI6|NHAA1	sp|Q3ARC0|RSMA	sp|P30540|YGLB
sp|P22975|H1L	sp|P08763|T3MO	sp|Q487C7|THII	sp|P68224|HBB	sp|C5BWT4|DXR	sp|Q7NZB2|CHED1
sp|P42859|HD	sp|A5VT43|HIS6	sp|Q2IV63|Y3201	sp|B0RPU9|COBT	sp|A2BR44|G6PI	sp|Q9PHK8|RL9
sp|G3N131|H11	sp|Q9M385|RK17	sp|O07603|YHFE	sp|Q6FU40|KAR5	sp|A5G7Y9|NADE	sp|Q8TIM8|PURA2
sp|Q4U2R1|HERC2	sp|Q4J8I8|HISX	sp|Q88QC7|SPEA	sp|Q58567|FWDG	sp|P41926|LEU3	sp|Q23976|KU70
sp|Q6PAV2|HERC4	sp|Q9W197|5NT3B	sp|Q4PC84|XPOT	sp|A8Y9D6|CCSA	sp|Q7WHE9|KYNB	sp|P68596|A30
sp|P26928|HGFL	sp|Q9KKW4|PSRP	sp|Q930L2|NQOR2	sp|P67488|YQGF	sp|Q0W8U9|MCH	sp|B0XS99|MTLD
sp|P30681|HMGB2	sp|Q9Y251|HPSE	sp|Q31GD2|AROA	sp|Q3JCP6|ACYP	sp|O02791|GALC	sp|P9WG42|TPIS
sp|Q9VUW9|HIP14	sp|Q8U377|DPHB	sp|Q5UR46|YR571	sp|A7ZAZ8|IF3	sp|Q3MAB0|IDI2	sp|Q32JD7|AROL
sp|Q9VE87|HMW	sp|A0T0T6|CYB6	sp|B1V8K7|GLAA	sp|O94285|RPC8	sp|Q83HK0|MURD	sp|P9WMT2|Y3659
sp|Q9D4G2|HSF2B	sp|P0A1R2|HIS6	sp|B5YUQ6|NIKR	sp|Q96YW0|RPOD	sp|Q9FG71|EMC89	sp|Q3YZN0|YFCN
sp|P35306|HSP1	sp|P11806|DNB2	sp|Q3YRY1|RL27	sp|B7GQI9|DUT	sp|Q11JI3|LIPB	sp|B1K0Y5|YIDD
sp|Q9BSE4|HERP2	sp|Q9FHM9|EXOL3	sp|Q06GS2|ATPI	sp|P03449|HEMA	sp|Q3M4U9|BIOB	sp|Q28034|GLU2B
sp|Q03933|HSF2	sp|Q6AY85|ALG14	sp|Q6BXM5|RL3	sp|Q6LWN0|Y1679	sp|Q6GGT4|KCY	sp|P0C8Z6|Y8135
sp|P60008|HILS1	sp|Q8P4U3|MDCG	sp|C5DX31|GSM1	sp|Q5M5P1|CCA	sp|P43794|GLN1B	sp|Q3SJU7|BAMC
sp|O01367|HOW	sp|B1VZV9|GATC	sp|Q3ZWU0|Y217	sp|Q5R7K2|ZFY27	sp|Q46444|QHED	sp|E5FYH0|TOPZ1
sp|P02828|HSP83	sp|Q8SPH5|QCR6	sp|Q01S04|UVRC	sp|Q7W2D2|RS13	sp|O21078|NU2M	sp|B6I8U4|HCP
sp|Q9QYL0|HILS1	sp|Q7Z4G4|TRM11	sp|A8FN28|MOBA	sp|Q7VN43|MUTL	sp|B3EUR6|PB2	sp|Q2S2A1|HIS7
sp|P52927|HMGA2	sp|B0Z583|RK22	sp|Q1J9C2|MUTL	sp|A9KFS0|DAPA	sp|A1W7D8|ATE	sp|Q09681|GMH2
sp|P06866|HPT	sp|B7IFV8|FLIW	sp|Q1IYA3|TRMD	sp|Q8IFJ8|HCYB	sp|Q84PB7|THF1	sp|B3EPX3|AROK
sp|Q9VFJ3|HTRA2	sp|P37834|PER1	sp|Q47860|HYIN	sp|Q1R7P3|XNI	sp|A1USG2|SYE2	sp|P10297|RIP1
sp|Q02645|HTS	sp|Q81IX5|Y219	sp|P33683|CLPX	sp|A4QKJ7|NU3C	sp|Q07PK4|MIAA	sp|P64223|GCST
sp|P31310|HXA10	sp|B4TS28|GRCA	sp|A5GV71|ATPG	sp|Q02269|VE6	sp|Q9H4A6|GOLP3	sp|A7NDP2|ERPA
sp|D3Z4R1|HFM1	sp|P44826|GLPF	sp|Q6A8I4|AROC	sp|A3CKF4|GCH1	sp|Q8P993|FTSK	sp|Q42400|AAP1
sp|A2BF66|HORM1	sp|P64944|PAFA	sp|B8IYG6|QUEF	sp|Q8K1F9|LCTL	sp|Q3YUI6|FRDC	sp|Q5L0P3|RL19
sp|P16627|HS71L	sp|Q8E9K1|UPPP2	sp|P0A1N0|SPAK	sp|P42319|YXJH	sp|Q30RN2|YBEY	sp|Q50568|FDHC
sp|P83183|HSPC	sp|B5FYY5|LTOR2	sp|Q5HDR9|URE2	sp|O26607|Y507	sp|Q21UZ9|PPNP	sp|Q4WMU3|BGLF
sp|P31270|HXA11	sp|Q138Z2|LEU1	sp|A6VFD6|MSRA	sp|Q8R088|GLP3L	sp|P40828|RS9	sp|B0RE27|Y1887
sp|Q80XI3|IF4G3	sp|Q16AL2|FMT	sp|P0C171|TIP39	sp|P32420|SDHB	sp|B7V8A9|RLMH	sp|A7ECE0|LCL3
sp|O35594|IFT81	sp|Q83J96|PCKA	sp|A0JNM1|OSTB	sp|A7ZD89|TGT	sp|Q7NQB7|RUVA	sp|Q8S9F1|PCYAB
sp|P16598|IL1A	sp|Q7VX83|ASPD2	sp|Q2FZY3|Y851	sp|Q9EZ08|ALR2	sp|B7MIB2|SULA	sp|Q73GD6|RL19
sp|P51592|HYD	sp|Q6LPG9|FABV1	sp|Q06401|3O1D	sp|P41852|GSPN	sp|A5UA30|PYRR	sp|Q8G6V1|ILVC2
sp|Q8K337|I5P2	sp|Q8DC08|GLUQ	sp|Q7XT42|SPL7	sp|P0A4V0|NEUA	sp|A1KNP6|LPQB	sp|B0U1Q8|IF2
sp|P27605|HPRT	sp|Q2P1R7|EFPL	sp|A3DHN7|VATE	sp|Q7TUN0|CINAL	sp|P0AEY3|MAZG	sp|P27076|RL44
sp|Q9VRX6|INX4	sp|Q8FMR0|MURA	sp|A1KEN2|Y095	sp|Q45657|QCRA	sp|Q7V4Z9|RS10	sp|A1K668|YCIB
sp|E2RSQ2|HORM1	sp|A0RMI8|MIAA	sp|Q04KW1|YBEY	sp|P0DA57|Y1478	sp|P09713|US02	sp|Q5GS00|MIAA
sp|Q00613|HSF1	sp|P59266|FITM2	sp|Q5LNX8|COXX	sp|Q8NZ04|RL9	sp|Q7VMI1|PTH	sp|P44134|Y1244
sp|P86204|HSP72	sp|A9KY60|BIOB	sp|Q6P988|NOTUM	sp|B7JAQ0|RUS	sp|Q7V1C3|UPPP	sp|Q6BIY6|SDHF3
sp|P31269|HXA9	sp|A7IIX3|TPMT	sp|Q7V9A2|THIG	sp|B5E9T0|KCY	sp|A8F0H7|SECB	sp|Q9ZXI0|CAPSH
sp|P83211|HSP1	sp|P62251|RS16	sp|Q5U4E0|LHPL4	sp|B9IXH5|NUSB	sp|C5FMD4|CYNS	sp|B1MY28|RECU
sp|P48598|IF4E	sp|Q800C3|PA2AF	sp|A8FH04|AMPA	sp|B8J1S9|RL19	sp|C1A399|ARCA	sp|P44882|Y817
sp|Q2KI92|IMP2L	sp|Q708S8|ASI1B	sp|P56744|DAT	sp|P02385|RL4B	sp|A6UY93|AGUA	sp|B0RH22|EX7L
sp|O60271|JIP4	sp|A1KPE2|RL17	sp|Q8S3X0|CFI	sp|P0A332|FTSA	sp|Q8BXT9|SC22C	sp|Q5XCH4|APT
sp|Q9ESK4|ING2	sp|A5U5E9|MOBA	sp|A0B6K6|DHQS	sp|Q31NA0|NU4C1	sp|Q4K557|RPOA	sp|Q74LG1|MURA
sp|P17491|INHBB	sp|C0MCL4|UXAC	sp|A1VX91|ILVD	sp|Q325W0|FABZ	sp|Q9HPB6|RL19E	sp|Q5X7N1|CRCB
sp|Q9QY05|INSL6	sp|Q3J317|GLPK	sp|P0AFK1|PMBA	sp|Q9HKT1|LPLAN	sp|B1MZM9|DAPEL	sp|Q1RKD8|ATPG
sp|Q9GZV4|IF5A2	sp|Q989F1|Y6452	sp|Q16HH9|MED23	sp|B1IVP8|GRCA	sp|Q83441|VP7	sp|Q306W7|POLS
sp|Q9V427|INX2	sp|A7ZQ48|RIMM	sp|Q8DFE6|YBEY	sp|P0AFZ4|SSPB	sp|P75783|YBIO	sp|A0KXU5|RND
sp|Q9XTN2|IRS1	sp|Q2KWH2|Y2675	sp|Q7TYI9|RPIB	sp|Q5RBU4|C1D	sp|O64331|TIPM	sp|Q6DRJ9|RIC8B
sp|P51460|INSL3	sp|A1USF5|SYE1	sp|Q7M7R0|RL13	sp|P60656|SPEB	sp|O75177|CREST	sp|O04016|P5CR
sp|Q9D8B7|JAM3	sp|B7J432|METE	sp|Q9HVF1|MQO2	sp|A7X2G6|AROB	sp|A8A623|XYLA	sp|Q14409|GLPK3
sp|Q6RHW0|K1C9	sp|Q65UC1|SSTT	sp|Q2VPQ9|EAF6	sp|Q8XVI2|MURE	sp|Q0TCM5|AAEB	sp|Q9UBJ2|ABCD2
sp|B7NZ88|KATL1	sp|B5FM40|HIS1	sp|P10386|GLTB	sp|P20849|CO9A1	sp|Q6KID5|RLMH	sp|Q05124|LEF11
sp|Q8BMY7|ISK2	sp|Q5B6P3|PNG1	sp|Q1RB46|ASTA	sp|B5R6S6|THII	sp|P45119|ODP1	sp|Q8ZNH6|NAPA
sp|Q9QYE5|JAG2	sp|Q136H1|TATA	sp|Q9A9M3|FLIE	sp|P08975|LH15	sp|B1IYV8|PYRE	sp|P26292|UCRI
sp|A2AAE1|K1109	sp|Q9SNV9|NRAM3	sp|P59712|NCAP	sp|Q4L6B1|TELL	sp|Q8U0B6|LYSY	sp|P22534|GUNA
sp|Q6PCM1|KDM3A	sp|A1ACI8|COBT	sp|Q74C70|GLMM	sp|Q1J777|TRMD	sp|A9MHS5|YCCT	sp|Q8EQN3|CYSC
sp|Q9D2H2|KAD7	sp|P30147|HYI	sp|Q8C7X2|EMC1	sp|Q8EQ73|SP2AB	sp|Q2N695|SUCC	sp|P41349|FTRC2
sp|P29375|KDM5A	sp|B7N0T1|MSCL	sp|P0AFG4|ODO1	sp|P29816|A28	sp|O13814|MDM10	sp|B5EFI6|ATPE
sp|P09208|INSR	sp|Q4JX01|IXTPA	sp|P62610|FOCC	sp|P9WMP9|UVRD2	sp|P60119|REPX	sp|B7GGJ1|BSHC
sp|P05154|IPSP	sp|A4YXQ6|SYA	sp|A4XKQ3|RNH	sp|B7JFI8|PPAX	sp|C5D5T7|Y474	sp|A2QCR5|RRG9
sp|P22612|KAPCG	sp|Q8A7M7|SSB	sp|B4U5G7|PLSX	sp|P53039|YIP1	sp|P58211|DAPB2	sp|B2U4L6|NRDR
sp|O75525|KHDR3	sp|Q89428|VIF	sp|P9WHZ7|PPE40	sp|A8G4N2|RUVA	sp|B9DS40|XPT	sp|Q48743|AMPC
sp|Q8NHM5|KDM2B	sp|Q94CC0|Y5994	sp|Q892U4|DEOC	sp|Q9UU81|AP1G1	sp|P24602|BFR	sp|P48283|CAH4
sp|Q5XI63|KIFC1	sp|Q8SUH9|Y8K7	sp|Q1JK99|ACPS	sp|P0DD61|PUR9	sp|Q5LRI5|XGPT	sp|Q8N661|TM86B
sp|Q80VJ8|KASH5	sp|Q8VZ91|EF103	sp|A1A788|CAIB	sp|Q7CIX9|CHEZ	sp|Q11RE0|MIAA	sp|Q8KA75|GLMS
sp|P11346|KRAF1	sp|A4IKU2|PRSA	sp|B7KHC2|TRMD	sp|Q9CPR1|RWDD4	sp|Q0PGP2|ABP	sp|B5R490|RNB
sp|Q24368|ISWI	sp|O53181|KORB	sp|Q5L5X3|SURE	sp|B7VL98|RECR	sp|Q29DV9|MED30	sp|Q8RHI6|RPOB
sp|O44408|KGB1	sp|Q9ET32|BGAT1	sp|Q7W670|SURE	sp|Q8R4H4|CBPA5	sp|Q8D304|PDXJ	sp|A9WJ28|SFSA
sp|P11438|LAMP1	sp|Q2RHR4|THIC3	sp|Q9WZE6|FLIM	sp|Q53W92|SURE	sp|Q88DK5|DUSB	sp|Q32RS0|ODPB
sp|P16621|LAR	sp|Q1CVC3|PAND	sp|A7N992|RSMG	sp|A4WLK6|ILVC	sp|Q9UWN5|TPIS	sp|C1CIT8|GATA
sp|Q8I7C3|LASP1	sp|Q9AHY3|FADB	sp|B4TRV4|MUKF	sp|Q08DA7|GTDC1	sp|B3R7S2|RL4	sp|B1IV53|OPGG
sp|P08928|LAM0	sp|P29278|RBL2	sp|B7LFG8|YGFB	sp|B1HNS5|GUAC	sp|Q0SNB5|RL1	sp|A1UFH1|GVPA
sp|P04201|MAS	sp|Q1ILZ0|ILVD	sp|B1M6N6|RECR	sp|A6T6Y8|LOLA	sp|B5ZV89|COAA	sp|Q974U1|RTCA
sp|B4KVI7|MAEL	sp|P93285|COX2	sp|A1AX20|EX7L	sp|P24444|UL95	sp|Q99LC3|NDUAA	sp|Q5R3K3|FA26F
sp|Q8BVN9|MAEL	sp|Q4P460|MET3	sp|Q1PFR7|LEC2	sp|B1LLL2|ARNE	sp|A1TJT2|RL6	sp|Q9UYX4|RIFK
sp|E7FE13|LGR4	sp|B8N7S7|EGLX	sp|Q0BSL0|NUOI	sp|Q8SCY1|EXLYS	sp|P01099|PPR1A	sp|Q0AF74|NAGZ
sp|B5DRY3|MAEL2	sp|C3LTP5|SYQ	sp|Q52778|NOLL	sp|Q04V71|NUOB	sp|Q72IZ9|NFI	sp|C0ZIF7|SYC
sp|Q7KNS3|LIS1	sp|P0AEW3|HYFE	sp|A8EXL1|AMPA	sp|P0A8A5|PSRP	sp|A1KI86|RL31	sp|Q9CRA5|GOLP3
sp|P53666|LIMK2	sp|Q6D8S6|ZIPA	sp|A9M5R0|RPOB	sp|A4VR88|BIOB	sp|Q54E95|PPIL3	sp|Q21MC6|PHS
sp|P30730|LSHR	sp|Q5XAM8|RECU	sp|P25286|VPP1	sp|O78328|DXS	sp|Q7YZH1|RNO	sp|B2S4I3|RSMG
sp|P48679|LMNA	sp|B1K0L8|RIMP	sp|Q8Y0Q3|HTPG	sp|B5Y6A9|Y1531	sp|P64595|YHAV	sp|A1SNL3|RL22
sp|Q96M69|LRGUK	sp|Q8FCS8|RTCA	sp|Q1R844|CSID	sp|P36632|RAD26	sp|A3CLF7|GATC	sp|Q5HZS2|CQ062
sp|B3MZY6|MAEL2	sp|Q99LW6|YAF2	sp|Q9EQ52|V1R48	sp|P0A0E3|PTHP	sp|Q8KGF0|ATPD	sp|P0ADP3|YIGI
sp|P20794|MAK	sp|Q9VW56|PFD6	sp|B1X671|UVRC	sp|Q51440|Y98	sp|Q2QYW2|CLH2	sp|Q1CNF8|GLPB
sp|O88735|MAP7	sp|Q82FD4|Y4320	sp|B3PVZ8|NUOB1	sp|Q5X888|EFP	sp|A1VLH3|PYRG	sp|Q1BU45|PDXH
sp|Q9BXT6|M10L1	sp|A9IGJ3|ILVC	sp|P67413|URK	sp|P62039|Y1030	sp|B6I8V2|CLPS	sp|P21434|RK2
sp|Q8TC57|M1AP	sp|B7UIF1|ZAPD	sp|Q9HMD2|PDXT	sp|Q8CQB9|LCDH	sp|O88994|MARC2	sp|Q969J5|I22R2
sp|Q99MV5|M10L1	sp|Q5HMB3|ATP6	sp|P00899|TRPE	sp|Q9RTK7|MINC	sp|A3PUB7|GSA	sp|P04234|CD3D
sp|Q5RGE4|MEIG1	sp|P00894|ILVH	sp|Q0SXE2|CUTA	sp|P9WN21|GLPX	sp|Q03Y32|RECO	sp|B8NBJ4|EXGB
sp|Q08D62|MAEL	sp|C1A8L2|MUTL	sp|P18397|FIXH	sp|Q8UK62|Y5261	sp|Q88ET3|FLIE	sp|Q12ZS5|KCY
sp|Q6P0Q8|MAST2	sp|P87064|DODA	sp|Q4KL14|TPC3L	sp|Q8ZFX5|HISX	sp|P64748|Y917	sp|P44176|RNAAM
sp|P20382|MCH	sp|A5UEC2|RECX	sp|A8A0H5|RSXE	sp|A4W0P5|THII	sp|A1CQI3|MZT1	sp|P66792|SECG
sp|Q6AYL6|MIEAP	sp|B2TUN5|RSMG	sp|Q9BBT7|NDHK	sp|P47865|AQP1	sp|Q2YYN5|FEMX	sp|C6V5H7|NUON
sp|Q8BRM6|MEI4L	sp|Q9V148|HYPA	sp|A9CH39|PHRB	sp|P49781|SP3AD	sp|Q4R684|AMZ2	sp|B7JK47|RSMA
sp|Q16626|MEA1	sp|A3N0G2|ISPD	sp|Q92AA3|CCA	sp|Q1JF12|Y1682	sp|Q06SH7|RK23	sp|P55656|Y4SO
sp|Q5PNP6|MEI4L	sp|P83487|MBP	sp|A0A327|RPOB	sp|B0SXZ8|RL20	sp|Q9ZQP3|ERF38	sp|Q4V7R1|TIM9
sp|Q12866|MERTK	sp|O91532|HBEAG	sp|A9M648|MIAA	sp|Q0DSH9|NAS1	sp|Q5RF08|CA043	sp|O73817|PSB3
sp|A2AG06|MEIOC	sp|Q87WP4|CARB	sp|O52213|LSPA	sp|Q328B8|MSRA	sp|P31819|ENV	sp|Q97CS1|COBD
sp|Q24564|MERH	sp|Q21YP1|YQGF	sp|G9I930|PA2HB	sp|Q3IW89|AROA	sp|Q6MTD4|APT	sp|B1IQ77|SUFE
sp|Q9V439|MED22	sp|O34811|YTWI	sp|B1LK79|PYRE	sp|Q0P5C0|LMF1	sp|Q3AWW5|RS4	sp|P0C734|BTRF1
sp|Q6ZW33|MICLK	sp|B8H7N3|TAL	sp|Q71SS4|DERL1	sp|Q3IZC1|RPPH	sp|B2V6N7|ATPD	sp|Q94AX5|PAM71
sp|P30904|MIF	sp|Q87DI2|XERC	sp|A0LRC9|COAX	sp|Q39366|LGUL	sp|Q5EAE0|ERGI3	sp|P9WHM3|PURU
sp|Q6AXQ8|MNS1	sp|Q8VHB5|CAH9	sp|Q49YA6|CLPX	sp|P53448|ALDOC	sp|Q57G99|YJHX	sp|A7HZY2|Y216
sp|P11717|MPRI	sp|Q8NQ56|Y1591	sp|P0C6U3|R1A	sp|Q98636|VP4	sp|A5UBB1|LIPB	sp|Q82XD4|SPEE
sp|P54275|MSH2	sp|B8NDL1|ABNA	sp|C3PFR6|ATPE	sp|Q5FGD0|HSLV	sp|A7H103|RS17	sp|Q2U5B0|ATG4
sp|Q9VAY3|MFRN	sp|Q07083|RPSC	sp|Q8W4H7|EF1A2	sp|Q8CI94|PYGB	sp|B5FAX2|ISPG	sp|A5GPW9|Y025
sp|Q9JK91|MLH1	sp|Q7WQA2|ILVD1	sp|Q55EL3|UCKA	sp|B7MM91|GCST	sp|B5YZ38|RHAM	sp|Q1I4K7|MSCL
sp|P30307|MPIP3	sp|Q8P682|RLUD	sp|C5C226|DTD	sp|P0AG43|RIBF	sp|O91079|GAG	sp|Q637H9|HUTU
sp|P48612|PELO	sp|Q2RFR8|KAD	sp|P13166|PA	sp|P03170|ICP47	sp|P13254|MEGL	sp|A9KFZ1|BDBC
sp|Q8IXK0|PHC2	sp|P28997|DHE2	sp|Q8P1K0|SYFB	sp|A7MPB4|NUOH	sp|Q0I3R3|ACKA	sp|P78780|DHAS
sp|O88907|PIAS1	sp|Q40300|FCPF	sp|P0C1P3|VPR	sp|P34383|FAR2	sp|Q22836|YGH1	sp|Q47VT2|RS9
sp|P15259|PGAM2	sp|Q9XAR5|NUOL	sp|B5R7M8|AROB	sp|Q2RMV4|PTH	sp|Q3J5F9|COXX	sp|P56868|MURI
sp|Q04621|PHI1	sp|P67554|YNFC	sp|P16282|APCD	sp|Q8NR17|GATA	sp|Q482P5|RLMI	sp|Q82ZT8|RBSU
sp|Q9BKU4|PHB1	sp|P03496|NS1	sp|Q47IS1|Y503	sp|O14233|RNA14	sp|Q6CSC1|IML2	sp|Q73MC7|GLGA
sp|Q9HB21|PKHA1	sp|Q57HE3|LSRR	sp|C0MGV8|RSMH	sp|A4G064|HMD	sp|P58904|AZOR	sp|O34623|DPO3A
sp|P14309|PHI0	sp|Q8EWY9|ATPG	sp|Q3KLC2|MUTL	sp|P05862|NEF	sp|A5EXM9|RL9	sp|Q8X9F0|RLUD
sp|Q8TC59|PIWL2	sp|B2SXN5|SYE	sp|B2G5I8|RSMA	sp|P74635|Y753	sp|Q04M23|UPPP	sp|B0BU73|TRPA
sp|Q7Z3Z4|PIWL4	sp|Q7VCG9|PSB28	sp|Q3IJ32|Y182	sp|P0CF61|INSD9	sp|P0CM09|AF9	sp|Q5E6A1|RUVC
sp|P08922|ROS1	sp|P35168|CGGR	sp|Q466J4|THIM	sp|O89342|FUS	sp|A7X764|HIS4	sp|Q49AN0|CRY2
sp|A2AKX3|SETX	sp|A5V9W3|G6PI	sp|P05511|YMC6	sp|B2UAG7|RL9	sp|C0ZYX0|DCUP	sp|P20948|VSY1
sp|P12757|SKIL	sp|Q4IPB8|PPIL3	sp|P15847|TPPC5	sp|P38727|YHE4	sp|Q7WML9|UBID	sp|B0BB13|TRMD
sp|Q9V3U9|SLMO	sp|P07149|FAS1	sp|C5YP66|CSPLJ	sp|Q54WN8|Y7952	sp|Q9Q926|MP44	sp|Q32JY8|GUAC
sp|Q7Z333|SETX	sp|Q9BTF0|THUM2	sp|A0PR39|NUOB	sp|B5FR78|PEPB	sp|P78333|GPC5	sp|Q9QXA5|LSM4
sp|Q9VHI4|SF3B5	sp|O08532|CA2D1	sp|Q6CSA1|MIA40	sp|O31158|PRXC	sp|C3PCZ3|GSA1	sp|Q46WM0|HIS2
sp|Q08648|SG11B	sp|P0CO60|ATG15	sp|Q9ZV36|UXS6	sp|P58190|RL31	sp|C4K3Z5|RECO	sp|P26280|RCEL
sp|Q9UHJ3|SMBT1	sp|Q0I511|ILVC	sp|P90829|DPOD1	sp|P59840|TRUC	sp|Q9X1P2|Y1556	sp|B1ZC90|SYA
sp|P97698|SMO	sp|A7IF97|PANB	sp|B0TC44|RL1	sp|Q1RGQ3|HEM6	sp|Q92DN4|AZOR2	sp|Q9WY05|LGT
sp|Q4R7I4|SPA24	sp|C4ZVV9|MURQ	sp|P0A9C9|GLPX	sp|A8FJG5|DNAA	sp|B4NWI1|ASPG1	sp|Q0A7J0|FABZ
sp|Q9NPE6|SPAG4	sp|P07091|S10A4	sp|A4G7P5|AMPA	sp|A9BJX6|ACPS	sp|A8A7U6|RS6	sp|Q87MQ1|APT
sp|P08689|SHBG	sp|Q2NWN5|Y165	sp|Q2UT06|AGALA	sp|A3CQ78|MECA	sp|Q8PE32|KDUI	sp|Q3SGU8|NUSB
sp|Q9BZQ2|SHP1L	sp|B1Y2Y7|G6PI	sp|A0Q4J8|RL6	sp|Q5FS51|HTPG	sp|B1W3Y6|KAD	sp|P26170|BCHG
sp|Q9NWH7|SPAT6	sp|B4TDL4|LAMB	sp|A2ARP1|VIP1	sp|P67855|ZEST	sp|P60188|MECA	sp|Q5RC24|QCR7
sp|Q61473|SOX17	sp|A0K4L0|DTD	sp|Q9REF4|RISB	sp|A3QEN7|ETCD	sp|Q9WYX8|Y508	sp|P67444|XANQ
sp|Q04886|SOX8	sp|Q0AQH3|RLME	sp|Q497B0|NIT2	sp|B5BJI1|FIEF	sp|Q92JA1|DEGPL	sp|B3CTU9|TPIS
sp|Q7YRJ7|SOX9	sp|A6TGQ1|THIC	sp|Q6FFK3|ATPD	sp|B9KIX1|Y588	sp|A4YI40|SYS	sp|Q0TMP7|RL4
sp|Q96LK8|SPT32	sp|B0BWJ9|RNH2	sp|Q94AY1|NADB	sp|B7HGA1|LRGB	sp|Q0V9V2|T229B	sp|A9HIQ4|ASSY
sp|A8WZ92|SPE8	sp|B1IHR9|MNME	sp|P00605|PA2B4	sp|Q9PEF2|LOLC	sp|Q1JCF0|PYRR	sp|Q085G3|SYDP
sp|E9QAF0|SPT31	sp|Q9U654|CO15B	sp|A5F4D3|CRCB	sp|Q6MRP1|RL9	sp|Q66B88|CMOA1	sp|P69931|HDA
sp|P28646|SSR1	sp|Q1B601|CLPX	sp|Q5JGF0|Y1194	sp|P64798|Y1315	sp|Q9BZK3|NACP1	sp|A5UHB4|PEPE
sp|P30874|SSR2	sp|A7HQY5|ATPF2	sp|P55306|CATA	sp|Q3AZ17|SYC	sp|P57378|BIOB	sp|Q940H3|TBL36
sp|P11378|STP2	sp|P9WF30|EX7L	sp|Q8NMM8|CRCB2	sp|Q7VHF4|KHSE	sp|Q72J74|VATD	sp|Q4L7J1|PTPA
sp|O97965|STP3	sp|O28329|HIS3	sp|A7X524|GLMM	sp|P93004|PIP27	sp|Q929E9|Y2327	sp|Q2SVM3|Y2506
sp|Q5JUK2|SOLH1	sp|P0ADT1|YGGN	sp|A1V3G1|Y3233	sp|Q37704|NU2M	sp|D7A989|RUTF	sp|P9WLR7|Y1824
sp|P53784|SOX3	sp|Q89AW1|Y117	sp|P16422|EPCAM	sp|Q6GBA4|Y691	sp|P37702|BGL38	sp|Q9S208|3MGH
sp|Q3UMC0|SPAT5	sp|B2IUK8|RRP3	sp|Q98C38|NHAA	sp|P78985|PFKA	sp|A1KUU8|RPIA	sp|B4SYB0|RNPA
sp|Q9C093|SPEF2	sp|Q8K2I3|FMO2	sp|Q9CP69|QUEC	sp|Q5XX01|L	sp|A5CXC7|HIS3	sp|A4J9A3|ATPF
sp|Q8C636|SPT16	sp|Q9VDM1|OR92A	sp|Q3IIN7|SYD	sp|Q7Y6G9|YCF15	sp|Q3AC80|NUOD	sp|Q8EPB9|ACKA
sp|Q66H17|SPT32	sp|Q31W92|NANE	sp|Q8L8B8|LOG3	sp|P19238|CD5	sp|Q47282|T1ME	sp|P17548|BPHD
sp|Q5RFF0|SO4C1	sp|B1X860|RIHB	sp|Q8TKX5|MPTN	sp|A8MH27|MRAZ	sp|P26099|HEMA	sp|B3N6D9|SDF2B
sp|Q8HXQ4|SODC	sp|P14292|PMPA	sp|P95503|PCBA	sp|B4MQT3|KAD2	sp|Q42807|STAD	sp|P74521|GLGA1
sp|Q6IUP1|SOLH1	sp|Q2JTQ5|RL1	sp|Q9PJP6|TLC2	sp|Q5NGM5|Y810	sp|Q5YUX4|PAFA	sp|P07822|FHUD
sp|B4PRJ9|SPNE	sp|Q3ZW79|PLSY4	sp|Q747B9|HSLO	sp|Q1R5M0|NFUA	sp|O01358|RL27A	sp|B1WQP0|MNTP
sp|Q9NS26|SPNXA	sp|P04385|GAL1	sp|O51498|DPO1	sp|P27072|RS13	sp|A1DEC4|SHE9	sp|Q666Q6|ARGP
sp|P11020|SSS2	sp|Q9LUR0|CNDH2	sp|Q5NPM9|DAPB	sp|P04180|LCAT	sp|B5E6I3|Y223	sp|Q04KW9|IF3
sp|Q27350|SO	sp|B2TYZ9|PYRI	sp|A7EM16|ATG17	sp|E0V9D8|NNRE	sp|Q31RM0|RSMG	sp|B6I6D8|FTSB
sp|Q3V0Q6|SPAG8	sp|Q8ENQ5|ARSC	sp|Q8YXW5|SYC	sp|Q754T8|SWC5	sp|Q10333|PEX11	sp|B4EYW2|TUSD
sp|Q9BWV2|SPAT9	sp|Q6GHD4|GLPD	sp|Q3B2G2|GCSH	sp|A0QGA4|KATG	sp|Q8ZLX5|RLMG	sp|Q17ZB4|RPOA
sp|Q32LJ5|SPEM1	sp|A9A873|QUEC	sp|B9JCX5|NRDR	sp|Q5R4D8|SIM15	sp|P19749|RP35	sp|Q3KA54|NUOK
sp|B6VQA5|SPT31	sp|B3PSB2|COXX	sp|Q8UBS8|RPPH	sp|Q0T8Y5|UXUA	sp|A3QER0|THIG	sp|A1V6M0|IHFB
sp|Q32KP0|SMRP1	sp|P44648|TRMB	sp|Q92I25|DAPA	sp|Q6NTA4|RRAGB	sp|P58562|CPHB	sp|Q254U7|TGT
sp|Q9UM82|SPAT2	sp|P60238|MVHD	sp|B3R6D5|PPNP	sp|O81283|TC159	sp|Q6LYF0|VATE	sp|Q6KI81|ATPG
sp|Q9H9C1|SPE39	sp|Q8NW23|PEPVL	sp|Q2FNR0|DAPA	sp|Q8CN38|PGCA	sp|Q89C25|Y7973	sp|Q8CA71|SHSA4
sp|Q4G0N8|SL9C1	sp|P59841|FRDC	sp|A9W590|YIDC	sp|Q7ZV03|VP26B	sp|P73690|YC51L	sp|A1V319|RLME
sp|Q7QCW2|SPNE	sp|A4FPM0|RL22	sp|O43414|ERI3	sp|A4J9Q0|RL9	sp|A8X2R1|L2HDH	sp|Q2YYM7|TRUA
sp|Q9Y5K1|SPO11	sp|A1K3D3|RL9	sp|A5F671|FLAC	sp|P92969|RPOT1	sp|Q5JCY1|THII	sp|Q12XH1|DUT
sp|Q9R0A3|SPAT7	sp|A1TW87|FMT	sp|A7GAK0|PEPT	sp|O14016|UREF	sp|P43195|NU6M	sp|Q979V6|TRPF
sp|P54217|SPE11	sp|A4G2A7|TSAD	sp|Q49XU5|XERD	sp|B2J184|NDHH	sp|Q11PP7|KMO	sp|P38728|ECM34
sp|Q95PZ9|SPE6	sp|Q9KVU3|DEF1	sp|A8A746|METJ	sp|Q1BGW2|KUP	sp|P59192|Y2497	sp|Q5M0P0|FPG
sp|Q8C9J3|SPEF2	sp|B7NBP2|FLHD	sp|A5IYZ5|RL27	sp|B0U456|HEMH	sp|Q6AFE0|DUT	sp|Q7U4L7|SPEH
sp|Q7Z5L4|SPT19	sp|Q8TKB4|PDAD2	sp|Q8XHW7|RS4B	sp|A7MLX1|NRDR	sp|Q9Y2Z9|COQ6	sp|A5F9F9|IRGB
sp|Q8TC36|SUN5	sp|Q50341|MGP3	sp|Q74FS7|END4	sp|Q4JTZ6|RS18	sp|Q7V8L1|ARGD	sp|Q477G2|Y089
sp|Q62209|SYCP1	sp|Q9SIW5|RS251	sp|A7FHL7|ANMK	sp|Q2FEL8|MOAC	sp|P0C969|VF424	sp|Q74Z05|DCP1
sp|Q15506|SP17	sp|P46318|PTJB	sp|Q6GBX8|HPRT	sp|Q55GW2|PPAC	sp|C7GR11|GSM1	sp|A1KEW5|Y181
sp|P13275|SSS1	sp|P68978|E3GL	sp|Q84N49|CAF1P	sp|F4HVS6|MYOB6	sp|C0ZWV2|Y2129	sp|Q18C69|HIS7
sp|D4AE59|STK11	sp|A8P008|URM1	sp|A4WJ34|RIFK	sp|B5YSV2|NANA	sp|Q8LPF3|PME68	sp|A1C4H2|EGLD
sp|Q7Z7C7|STRA8	sp|Q2GAU0|SECB	sp|Q90487|HBA	sp|B5E8U7|PLSX	sp|A5CFJ6|MNMA	sp|Q3K1K2|GLGA
sp|P30936|SSR3	sp|A1JRE5|MDTI	sp|B5EHW9|RS6	sp|Q42577|NDUS7	sp|B1Y3N8|HRCA	sp|P0CL18|EIF2D
sp|P70278|STRA8	sp|P67209|Y3115	sp|Q03409|RS25	sp|Q2JIF7|ATPX	sp|P24759|ATI	sp|Q4L6D7|TYSY
sp|Q8WNV1|STP2	sp|B2X1Y7|RK20	sp|Q92L46|DAPF	sp|A1SL83|MRAY	sp|Q0KA32|PSRP	sp|A9W731|METK
sp|Q8WUJ0|STYX	sp|O28403|CAS2A	sp|C5BSW3|HIS1	sp|A7GT32|PSD	sp|Q822J1|RPOB	sp|Q8XA82|KHSE
sp|P70281|SYCP3	sp|Q5GYL2|PIMT	sp|Q7V5B7|MINC	sp|Q9CH12|DEOB	sp|Q7KV14|STEL3	sp|D3SRA6|HPRL2
sp|Q9D489|SOLH2	sp|Q25589|CHH1	sp|Q2YPQ5|KDSB	sp|Q3ILK1|PANB	sp|Q32LN3|PDCL2	sp|A8A8C2|TRPR
sp|Q9BR10|SPT25	sp|P0AC44|DHSD	sp|P59830|ASPA	sp|Q13EK9|YBEY	sp|Q06110|CAGA	sp|B0T167|IF2
sp|Q80YT5|SPT20	sp|Q17V90|SYS	sp|A8ZTP9|Y503	sp|C9XUE4|RND	sp|Q6BNG2|DPOE	sp|A8H7D3|Y3154
sp|Q3T1I5|SRBP2	sp|Q1QYF4|NQOR	sp|A1E9I7|ATPF	sp|Q7W2Y6|MURA	sp|B5Y9X7|RLMH	sp|C4XVW1|GEP7
sp|Q24509|STX5	sp|Q5F8Q0|GLK	sp|Q17QC5|AP2S1	sp|Q9KM62|CLCA	sp|A9M1J8|LSPA	sp|Q58CU0|EAF6
sp|Q8CGW4|SOX30	sp|Q57JL7|TDCC	sp|B7J3G2|RUVA	sp|Q7MK59|HUTU	sp|B5FAG6|ACPS	sp|A5CRQ9|RL31B
sp|Q09821|STP4	sp|O64250|VG59	sp|Q9Y248|PSF2	sp|O26237|RISC	sp|B5ZC34|RS12	sp|A2BYI5|CCS1
sp|Q6DCD0|STRBP	sp|Q7WFP6|AZOR	sp|Q73K76|ISPT	sp|B5YTQ0|TUSB	sp|Q5PC53|MGTC	sp|Q6AHC2|MEND
sp|Q3MHU3|TDRD9	sp|B0URI2|HFLD	sp|Q92QX2|UVRC	sp|Q7A1Y2|MURQ	sp|P40187|PIG2	sp|Q6BIF0|BUD3
sp|Q9Y2W6|TDRKH	sp|Q9HZY5|GREB	sp|Q9Y661|HS3S4	sp|B6J7I2|TRPA	sp|Q8GUH7|CSCLC	sp|A0B5B7|PYREL
sp|Q63572|TESK1	sp|Q7N7A5|SYA	sp|A3NF00|GCSP	sp|B2VL42|AMPA	sp|C5D679|ASSY	sp|Q9VBX1|NEMF
sp|Q9P2T0|THEG	sp|C1KZ13|TRUA	sp|A0AK39|AROB	sp|Q02186|YCP4	sp|P35510|PAL1	sp|B5Y6I1|THIE
sp|P30121|TIMP2	sp|Q81LK1|Y4615	sp|P12296|POLG	sp|O49204|KAPS	sp|Q7NN71|Y542	sp|Q72SY3|ATPF
sp|Q63199|TNR6	sp|A6VJS4|Y1642	sp|Q4ZYU8|DXS	sp|Q7VP56|MURD	sp|A1SG51|SSRP	sp|C0ZSV1|ANMK
sp|P63029|TCTP	sp|P9WIJ7|PARD1	sp|Q6FYW5|VIRB6	sp|Q5RJG7|ISPD	sp|Q92AK6|Y1916	sp|A4FBE8|AROB
sp|Q96S53|TESK2	sp|P0AE92|CREA	sp|A9L0U1|NQRD	sp|A5I7J9|RL16	sp|Q6GA25|Y1121	sp|Q0S8D4|PAND
sp|Q9CQP8|TEX40	sp|P20464|YTRE	sp|A4R2S1|CYNS	sp|B1KM58|CYOE1	sp|Q2P2R9|LOLA	sp|P9WIM9|PR28
sp|Q5F3K4|WDR48	sp|Q2IV63|Y3201	sp|Q2IQG8|ISPDF	sp|A0LDW6|ATP6	sp|Q06405|ATPK	sp|Q9WZP7|THIDN
sp|P22561|WT1	sp|Q9C8C1|LCV2	sp|Q91MG0|MP	sp|A4TK66|FLIT	sp|A9IVB4|FABH	sp|A2RFE5|EZRA
sp|Q9U3V9|XMAS2	sp|Q5AV15|BGLJ	sp|Q9SS39|KCS14	sp|Q813A6|PSIE	sp|A2T371|RK16	sp|Q9V3Y3|DFP
sp|Q9C0J8|WDR33	sp|A1D9R4|MZM1	sp|B8D9R3|SYC	sp|Q8DUY3|TCMPB	sp|C6DW66|COFC	sp|P36831|VE7
sp|Q14508|WFDC2	sp|B0RXL2|PYRE	sp|P0DG79|GNGF	sp|B4RC21|HEM3	sp|Q5Z1W2|RL4	sp|Q2JIM6|RL4
sp|Q9U3V8|XMAS1	sp|B2US31|PLSX	sp|Q30UZ9|Y3704	sp|B4E7Y5|METX	sp|P34462|VATD	sp|Q08897|TPL
sp|B4PYR0|WUHO	sp|A4XIA5|RS20	sp|Q6AY33|ACRBP	sp|A5ITR5|Y1798	sp|Q89B09|DNAG	sp|P65663|PAND
sp|O14599|VCY2	sp|Q4L6H3|MENG	sp|B5RM61|RL17	sp|Q67KH6|HISX	sp|Q8ZED2|ETCD	sp|Q6D3B0|GSIB
sp|Q9DBR1|XRN2	sp|A4J8U4|WHIA	sp|Q55B10|AGAL	sp|Q95K73|ELOV4	sp|A8FUE5|TOLB	sp|Q0JAI1|FL
sp|Q9Y2T7|YBOX2	sp|Q330B3|NU2M	sp|P95435|PSCG	sp|Q0CT66|S2538	sp|Q9APY4|MSRA	sp|Q3KSU1|ICP27
sp|P16989|YBOX3	sp|Q0P4A4|NAT14	sp|P53993|ALG11	sp|P0CZ61|GATA	sp|Q7MJP0|FADR	sp|P24037|C552
sp|P13682|ZNF35	sp|P0A6T4|GAL1	sp|Q811P0|S36A3	sp|A4TNC5|EFPL	sp|A9GV45|MNTP	sp|P56107|HEMH
sp|Q02525|ZFP39	sp|B3CRX8|SYE1	sp|O19904|YCF23	sp|B1XD33|YAEH	sp|Q6B904|PETD	sp|A4VVF5|PEPT
sp|P0C6A0|ZGLP1	sp|Q74F83|CHED1	sp|P44140|TMCA	sp|P39138|ARGI	sp|Q2T7H3|TRUA	sp|O68823|HOLC
sp|Q8WUU4|ZN296	sp|C4ZPV3|LSPA	sp|P33513|NU6M	sp|B3QJF8|Y2956	sp|B5EQ26|PYRE	sp|Q85X76|CHLB
sp|P17012|ZFX	sp|C6BYG5|MURC	sp|A5F4W4|ZAPB	sp|B0XNY2|BGALB	sp|O94467|OYEC	sp|Q98KJ4|MIAA
sp|Q02248|CTNB1	sp|Q2YT88|RUVA	sp|Q6F7I0|RIMM	sp|B2FRN7|RUVC	sp|A1BCI0|Y037	sp|A4TM30|NUOH
sp|P10275|ANDR	sp|A6T0T5|NRDR	sp|Q1GBJ7|KAD	sp|Q8P7K6|Y2605	sp|A4T5K5|Y1451	sp|Q8R639|DXS
sp|P11362|FGFR1	sp|Q9A6N3|GLK	sp|Q5ZDJ6|C3H8	sp|Q31E14|Y2019	sp|Q1XDK7|PSAD	sp|Q9D0Z3|TMM53
sp|P02340|P53	sp|Q96711|RDRP	sp|Q1MAC5|ISPG	sp|P9WLH0|Y2237	sp|Q4L7T0|REX	sp|Q9RVU3|ACYP
sp|Q15465|SHH	sp|A0KE38|MHPA	sp|Q3AXS1|Y1151	sp|B5QXH5|YGFZ	sp|Q46578|PLSX	sp|Q00234|TYRO
sp|P98161|PKD1	sp|C5GEF3|RRG9	sp|A5GPT3|MRAY	sp|A8GJ33|YQGF	sp|Q88EQ6|YCGR	sp|O51507|PTHP
sp|P15692|VEGFA	sp|Q5HDM3|HUTG	sp|Q8R016|BLMH	sp|Q5HE16|LACG	sp|P64591|YHAH	sp|Q6GBT3|ILVE
sp|P23772|GATA3	sp|Q9NZ63|CI078	sp|P31107|DMS2	sp|P60941|UPPP	sp|A8WSQ9|PATR1	sp|P26302|KPPR
sp|Q61602|GLI3	sp|A2T346|CYF	sp|B7I6M7|PQQD	sp|C4LIK7|TATA	sp|Q2GDS9|THIG	sp|Q0TEH1|NORR
sp|P46531|NOTC1	sp|Q1RD48|THIK	sp|Q8J0D6|MEP3	sp|A5IU73|PCRB	sp|Q87A32|RPOB	sp|Q3SYX9|ARPC5
sp|P61812|TGFB2	sp|Q0K2R3|FLHC	sp|Q5SRH9|TT39A	sp|A9IJP4|NNRE	sp|A0QQJ4|FGD	sp|P45493|HIPO
sp|Q05397|FAK1	sp|Q2P0Q1|EX7S	sp|Q2KHZ8|GLCM	sp|Q13TG2|RPOB	sp|A8I499|CTR2	sp|B7N2R9|ZAPB
sp|Q99750|MDFI	sp|E4UVK2|MEP5	sp|Q11KJ9|SYFA	sp|Q57321|MGLC	sp|P63853|COX1	sp|A2QGA1|M2DH
sp|P05556|ITB1	sp|Q28CM7|COQ4	sp|Q5RDV7|CLDN1	sp|Q9PGC4|THIE	sp|P9WGG8|RPSD	sp|Q8HVN5|NDHI
sp|Q9P2D1|CHD7	sp|Q6PHL4|NKAI1	sp|Q136H7|SURE	sp|A5N7Q5|HIS1	sp|P33251|ATP6	sp|Q3K3N4|UPPP
sp|Q13485|SMAD4	sp|Q89B27|RPOH	sp|Q1HVC7|SCAF	sp|B8CSH6|LIPB	sp|Q5JFR5|HISX	sp|Q3ATL3|CLPP
sp|P04114|APOB	sp|B2I6A7|RIMM	sp|A8GA08|RECX	sp|Q8PQU9|GPDA	sp|Q98R79|G6PI	sp|P13891|VP1
sp|B4NBL5|FOSL	sp|A4WQD2|MURD	sp|Q2T8V7|FLGH2	sp|A1B0F1|SYE1	sp|Q1JHH8|LSPA	sp|Q4FM19|ILVD
sp|P35583|FOXA2	sp|A0L8U7|RSMJ	sp|A0BZ55|ASNA1	sp|Q7MM75|MOAA	sp|Q2YKI6|PBP	sp|O03166|NU2M
sp|P79772|FOXD3	sp|B7LEG6|FTSB	sp|A1TAR6|HIS2	sp|P9WNN8|ECHA8	sp|Q9PQN6|RS13	sp|Q8X987|GLME
sp|Q8QZS3|FLCN	sp|Q720T3|COBS	sp|A1JNA4|HEMH	sp|B0BVI5|Y1526	sp|Q70II3|EF110	sp|B7UQ64|YCGL
sp|P21525|FOSLA	sp|P0A6Z5|HTPG	sp|Q8RHT8|AMPA	sp|Q6HBW8|DAPF	sp|Q9S0W8|FIMA5	sp|B1YSD6|HEM1
sp|Q9LW31|FUS3	sp|Q016E7|EFTS	sp|A4WGE2|VIAA	sp|P77425|ALLC	sp|B0RQ27|PQQC	sp|A5IMD2|RS9
sp|P06744|G6PI	sp|E7LVV3|STS1	sp|Q18E75|RFCS	sp|Q9LVQ0|PME31	sp|Q87AP2|YBEY	sp|P44603|PLSY
sp|B2RXV4|FLVC1	sp|Q8NP72|MIAA	sp|B7NBL2|RUVA	sp|Q21DB1|TSAD	sp|O28243|COXX	sp|Q57830|CAS8A
sp|O22993|FTSI1	sp|B2K6Z1|APT	sp|A4IRH8|LEU1	sp|A9MQ55|YCJF	sp|B2VJW7|AROB	sp|C5BII5|NQRE
sp|P10158|FOSL1	sp|Q5M8Y1|SPCS2	sp|Q7SYK1|TGT	sp|Q2QUS0|CAN4	sp|C0M6F3|RECX	sp|Q6LXF3|Y1398
sp|Q9UJU5|FOXD3	sp|B1LP36|YEEX	sp|B1YAA9|TIAS	sp|P11626|MCAPS	sp|Q83FT2|IXTPA	sp|A4TB90|UPPP
sp|Q12946|FOXF1	sp|P52750|DEWA	sp|Q8EVD0|GLPK	sp|Q9MZ28|SPG11	sp|Q2TW34|KATG	sp|P74311|Y944
sp|Q05B87|FRDA	sp|A5FUT7|KUP	sp|P26329|VSI4	sp|Q87WP5|GREA	sp|Q17XQ4|RS21	sp|Q92PR9|TRPC
sp|B4JYN3|FOSL	sp|Q8E1T2|Y271	sp|B1I0W9|UVRC	sp|P11861|NAHC1	sp|F4KFS7|MEB2	sp|C0M809|MURC
sp|Q61572|FOXC1	sp|Q1WRE4|RHAB	sp|P9WKC1|Y1425	sp|P30590|CHS1	sp|A1V1N6|SYS	sp|P75297|Y488
sp|Q12951|FOXI1	sp|Q9SD42|RTH	sp|P70552|GFRP	sp|Q48EF5|MRAY	sp|C5P0Z4|LCL3	sp|B1LI09|NUDJ
sp|Q6P4F1|FUT10	sp|A7I7T6|TFE	sp|Q04XX5|PANB	sp|Q031X8|DDL	sp|Q92GA7|SYS	sp|C1D087|ACKA
sp|P15655|FGF2	sp|B8D8X4|NADE	sp|E1BLP6|ARI5B	sp|B7HEV2|Y915	sp|O32321|C20AA	sp|P02236|LGB2
sp|P37237|FGF8	sp|Q6FRE5|GMT	sp|A1WTK1|PSRP	sp|B5YFD1|Y1420	sp|B3QM90|SYS	sp|B0RNI9|HEM3
sp|Q9TY03|FRDA	sp|Q58G47|TIF6A	sp|Q927L2|RL22	sp|C4Z3N5|SYC	sp|Q14GH2|NADK	sp|B7HGA2|LRGA
sp|F4KF14|FTSI4	sp|Q7UF86|RNH	sp|Q8MKW7|RNZ	sp|B7UPC3|NAGZ	sp|Q65677|VSR	sp|Q2FDE8|MNME
sp|Q9BYC5|FUT8	sp|B4TGS4|KDUI	sp|Q71ZA3|FPG	sp|A5U6M4|DXR	sp|C0QQW6|PTH	sp|A4T9S3|Y3569
sp|Q8LC79|GAT18	sp|Q42687|ATPD	sp|Q9ZI37|RL18	sp|A5UHG7|TPIS	sp|O68992|DUT	sp|P0DKC3|PGP1A
sp|Q08369|GATA4	sp|O68098|COBK	sp|Q08AF3|SLFN5	sp|Q822F3|AAXB	sp|P06132|DCUP	sp|P0AG95|SECF
sp|Q498D1|FOXP1	sp|A6X5D7|ADEC	sp|Q1JF63|RNH3	sp|Q5UJH8|PRIO	sp|B5YJX5|RIMP	sp|Q7MXX0|ISPF
sp|Q68CZ1|FTM	sp|P56560|AOFB	sp|Q0CXS6|MTLD	sp|Q6ZWX0|ASTER	sp|Q8NVH5|THIE	sp|Q2KXM9|UVRC
sp|Q8SY33|GAWKY	sp|Q8P9S8|PAND	sp|O69531|GCH1	sp|Q3KH85|TRUD	sp|A4WBH1|NUDL	sp|Q608T0|PSD
sp|P17343|GBB1	sp|O66574|HSLU	sp|Q07E45|ST7	sp|Q7UA37|CLPX	sp|P48930|NU4LM	sp|A5WEW6|GLMM
sp|Q00422|GABPA	sp|Q8Z9G4|SECM	sp|Q84RL7|PIP21	sp|A4W969|Y1570	sp|Q9Y227|ENTP4	sp|P9WIW7|NUOA
sp|Q681K7|GEX1	sp|Q6C537|YKT6	sp|P0DOY8|RL6	sp|P63604|AROL	sp|Q7A1V3|ESAB	sp|Q95KB4|S35B4
sp|P15976|GATA1	sp|Q8WWP7|GIMA1	sp|Q7WKU2|EX7L	sp|P94546|YSHE	sp|Q5P1E0|NUOK	sp|A0R549|RS181
sp|Q92908|GATA6	sp|Q5BLY5|ACPH1	sp|B2U2C9|RSXD	sp|Q89AF4|NUSA	sp|Q0A5C0|FMT	sp|P25185|BRAZ
sp|Q9M1S8|GCP2	sp|Q8UEY3|TPIS	sp|Q4KIP3|T23O	sp|A1RE99|COAA	sp|B7IUP3|PYRF	sp|Q8ZQY4|RIHA
sp|P20863|GDF1	sp|Q03LX7|ATPF	sp|A8AIG6|LPXK	sp|Q9USZ4|RPA34	sp|Q0W2K2|PYREL	sp|A6VXY2|THIG
sp|O42220|GDF8	sp|Q635A7|DXS	sp|P54880|MMPS4	sp|P16593|VP6	sp|Q2IQP1|FLGI	sp|Q2PQM1|RS6
sp|Q07104|GDF3	sp|Q6FM05|RT10	sp|Q95YE9|CLK2	sp|Q41261|CEN	sp|A6H8Z2|F221B	sp|Q1G9V4|HSLU
sp|Q9LFS2|GEX3	sp|Q3IGX6|LPXK	sp|B7M809|CLPS	sp|O00214|LEG8	sp|P52863|RL18	sp|A6QGG5|RIMP
sp|Q28034|GLU2B	sp|O52760|RPOA	sp|Q9ZCS5|SECY	sp|O04016|P5CR	sp|P41141|ARCA	sp|B3LLS9|EIS1
sp|O17087|GLD2	sp|P37523|YYAB	sp|Q3SF63|ATPD	sp|Q820X9|MIAA	sp|P03739|TFA	sp|P13878|PA
sp|Q42510|GNOM	sp|Q63A04|AROC2	sp|Q89A98|PPID	sp|Q9LKG7|UGPA	sp|P17053|G168	sp|B0JLJ8|RL28
sp|Q94361|GEI17	sp|A1A4K1|C99L2	sp|B4ISL0|NARF	sp|Q4VKV3|GLYCO	sp|P08277|NEP	sp|A1C777|EIF3D
sp|P10070|GLI2	sp|Q3JNR3|ERPA	sp|P17556|DHA	sp|Q54HD4|COPZA	sp|Q0T5V3|FLGI	sp|Q1BYQ6|HGD
sp|Q95ZK7|GLD3	sp|B9LB15|PDRP	sp|Q6PI77|BHLH9	sp|A6W3T1|ATPD	sp|Q6GG25|IF3	sp|Q9MUT1|ATPF
sp|Q9LYB4|GPX5	sp|P22374|DPOM	sp|P74902|VATC	sp|Q5XAM9|Y1399	sp|Q823K6|DCD	sp|Q9BYU5|KRA21
sp|F4IVL6|GRV2	sp|B2II98|ACPS	sp|Q9NWY4|HPF1	sp|Q75LH6|SPL6	sp|P0A3H3|DBH1	sp|P53729|YN8H
sp|Q9LYV6|GEML5	sp|B8A8D2|BBD1	sp|Q6LP47|TOLB	sp|Q56837|XECA	sp|A4SJ99|YCIB	sp|Q9FM66|PLY21
sp|Q21215|GBLP	sp|B1IQX3|YRAN	sp|Q6P2W7|LTOR1	sp|B4E5Y3|SECA	sp|Q8EEH2|SERC	sp|Q2FT56|MOAC
sp|Q41058|GLGB1	sp|Q9ZLH0|HEMN	sp|B8NIB8|FAEA	sp|Q65LI4|Y1172	sp|A6WX47|PCKA	sp|P55118|LKA11
sp|Q03113|GNA12	sp|Q4UJQ1|MUTL	sp|Q5E330|TRUD	sp|Q66AE3|TUS	sp|Q2JTW6|PYRF	sp|Q839Z0|RS6
sp|Q60V73|GLYC	sp|P0A689|PG36	sp|Q1QLI9|SYDND	sp|B7MTF1|RUTE	sp|A7FJ26|FLIT	sp|Q8SVV3|TRM5
sp|Q9ZV65|HDG3	sp|Q67KQ1|NRDR	sp|Q15VJ3|GLMM	sp|Q18406|EXOC5	sp|Q8K2P7|S38A1	sp|A9B8G2|RS15
sp|P34470|HCP3	sp|Q5T5B0|LCE3E	sp|P27315|GP	sp|B6JPH3|UREE	sp|A6M3M3|RSMG	sp|P08320|VINT
sp|Q9FML2|HDA6	sp|Q8LG32|LOR2	sp|P08075|RMLA	sp|P23981|AROA1	sp|P34594|YOD2	sp|A7EWX9|AGGL
sp|P61296|HAND2	sp|A6UTD8|RISB	sp|P04013|VL2	sp|A1JKU0|MENH	sp|Q6ZJS7|EFTS	sp|A5ABP2|COQ4
sp|Q8K5C0|GRHL2	sp|P28321|MGLL	sp|Q9KUN3|ARGP	sp|Q63XS7|COXX	sp|Q7SDD5|PMIP	sp|Q114L7|CYF
sp|A8X5H5|GSK3	sp|Q7A615|SEPF	sp|B5RR78|UPPP	sp|P07476|INVO	sp|A1T3T1|HTPX	sp|Q2FJ12|MNHD2
sp|Q9M5A9|GPT1	sp|Q8Y7D5|GCST	sp|C5DGQ7|RGT1	sp|Q7XRV2|YSL6	sp|A6T1E4|CH10	sp|A8MEV2|PCKA
sp|Q9FIZ3|GSO2	sp|P0C9C6|APE	sp|Q6A7V5|SYFA	sp|P50175|PENK	sp|A7MTL8|NADA	sp|A2VE31|S38A2
sp|P01942|HBA	sp|C5WVW2|PURA1	sp|P05815|ZEAV	sp|A7G9W4|CINA	sp|B0KD48|HCP	sp|P59249|PLSY1
sp|Q9XYD3|HBL1	sp|C7GX69|DRE2	sp|Q5PM00|MALT	sp|Q5R0Q0|FLGI	sp|A8FB51|Y784	sp|Q9Y8T0|TRPE
sp|P35428|HES1	sp|B2SX63|RSMA	sp|O66544|COXX	sp|Q114U6|DCUP	sp|P0CM87|COX19	sp|Q9H446|RWDD1
sp|Q5TGS1|HES3	sp|P42487|RPB2	sp|Q7VQE8|RL3	sp|Q8XZ82|GREA	sp|Q7W2L1|ACYP	sp|A8GY12|RS6
sp|P43120|HHEX	sp|Q9LN86|DRE1F	sp|Q0TQV4|THIE	sp|A4D263|CG072	sp|Q9FDI9|PSD	sp|Q2NWE3|UPPP
sp|Q9ULI3|HEG1	sp|Q0IH29|NOL12	sp|Q81NT0|Y3095	sp|Q4K7E8|QUEC1	sp|Q94175|BEST9	sp|C6UFC0|RUTD
sp|Q9BQA5|HINFP	sp|B1Y0P9|GLGA	sp|Q1GT99|ACPS	sp|Q962B2|PEN3K	sp|Q9V5Z7|AQP	sp|Q9P7W8|RSC9
sp|O70507|HCN4	sp|P0ABK4|CYDB	sp|P53649|SODM	sp|P37411|GYRA	sp|Q86729|VP7	sp|A9WSE5|RUVA
sp|Q18273|HM43	sp|Q8ZIP1|NCPP	sp|Q5B6C6|BGLF	sp|Q8LDD3|CUT1D	sp|Q4KF97|QUEF	sp|B9DY04|FABH
sp|P20042|IF2B	sp|D3ZU57|NO66	sp|P37135|YAF1	sp|Q1C5B1|UREF	sp|P07930|VGE	sp|A8X7H5|PURA
sp|Q21693|IF4E2	sp|A4G431|NADA	sp|Q7N3N4|HTPX	sp|P12470|CB25	sp|Q5ZZ97|GCSPB	sp|Q5HCP4|SECY2
sp|Q8BQY8|HUS1	sp|P47339|RL9	sp|Q4PSJ7|NET3B	sp|Q889X2|RS10	sp|A5U8D2|RL17	sp|Q8UBM1|RSMG
sp|P32019|I5P2	sp|Q5UQL6|YL415	sp|C3MKM4|ILVD	sp|Q47IP5|RS21	sp|Q8GSJ1|HIS1B	sp|A1KI36|KGD
sp|Q9M1R4|IAA30	sp|A6LL16|HCP	sp|A4QLN3|RK22	sp|Q6M0P3|QUEC	sp|P58985|GR59D	sp|B1ZGA0|RECR
sp|O88728|IFM5	sp|P9WGA7|Y2235	sp|B1I3I9|NUSB	sp|P18358|BINL	sp|A3QCE0|SSRP	sp|P33282|URIC
sp|Q9EQK7|ICMT	sp|Q1GTG6|APT	sp|A3QER4|THIC	sp|O42944|OMH2	sp|Q2UEA6|CLP1	sp|P41733|CDC91
sp|O61955|IF4E3	sp|Q87QP1|SYS	sp|A4VI15|TRMA	sp|P80581|HXK	sp|P06726|PP71	sp|B7L442|BETI
sp|O02100|HOP1	sp|P27200|PSBB	sp|Q96EN8|MOCOS	sp|Q1CU72|DAPA	sp|P06122|NIFK	sp|P37681|YIAT
sp|P38532|HSF1	sp|B3EMI6|RL13	sp|Q08408|RPRX	sp|P45792|TAPB	sp|P12646|G6PD	sp|P77634|YBCM
sp|Q23529|HOOK	sp|A3Q983|RL4	sp|Q1WRY7|COAA	sp|Q49V04|ISPE	sp|A8F1P4|RS15	sp|Q4AAM2|PFKA
sp|Q8RYC6|IAA32	sp|A3Q1S7|LIPB	sp|Q92IS7|CTAA	sp|A6LHT8|RS20	sp|P84628|HMEC	sp|Q3KMF1|Y231
sp|Q19969|IMA3	sp|A9VT70|TRMFO	sp|A5UMZ1|HIS6	sp|A1AD43|NDPA	sp|A1VYN0|HTPG	sp|Q9VSH9|U183
sp|Q9M060|IF62	sp|Q7VBT3|AROB	sp|A0PXU6|RL3	sp|P03737|TIPM	sp|Q9RSX8|TRUD	sp|Q5TZE2|SYN1L
sp|P97812|IHH	sp|P9WPY9|ARGR	sp|A3DHF8|RS18	sp|Q7NR75|Y3909	sp|Q65941|E1A	sp|Q1IFU1|RPOA
sp|Q9TZC4|ILKH	sp|A1WIH0|TRMB	sp|P9WLF7|Y2271	sp|C7Q0R3|MSHB1	sp|Q67SI3|MINC	sp|Q3AXI3|PCYA
sp|Q9FK88|INVE	sp|A7MH81|FADJ	sp|Q21V75|COBQ	sp|B2UBL0|MIAA	sp|A9NGH5|RL20	sp|Q9ALZ8|CPES
sp|P91276|IMA2	sp|Q3V384|LACE1	sp|Q7TTW1|APT	sp|Q6GMV3|PTRD1	sp|Q5QT59|RSA3	sp|Q03880|PKR1
sp|P42801|INO1	sp|A0AMD1|MNMG	sp|B8HBR2|GSA	sp|Q5FA29|LOLA	sp|Q88N74|DDLB	sp|B7MA12|PURR
sp|Q8C5L6|INP5K	sp|A1WC30|RUVB	sp|Q09FU8|CYF	sp|Q75BW5|RNY1	sp|B5F2S6|FLIT	sp|P80644|SSUE
sp|O60573|IF4E2	sp|Q83NF6|SSRP	sp|B9DRJ1|SPRTL	sp|Q6UXU4|GSG1L	sp|B9DW68|RUVA	sp|Q130C0|NQOR
sp|O09107|INSL3	sp|B4E5F3|RLME	sp|P77296|YBET	sp|A8G746|RL18	sp|B7HEB5|MURI	sp|Q8DEV7|RDGC
sp|Q94901|LARK	sp|B8ZLE9|Y1513	sp|Q828X4|COX1B	sp|Q8C7V8|CC134	sp|O65050|RL15A	sp|Q051T8|TRPF
sp|Q60V51|LE767	sp|Q9RPV0|HPCH	sp|A1RHL2|GLSA	sp|Q5JGA9|CAS1	sp|O83269|RPOB	sp|P06441|POLG
sp|P09441|LEA13	sp|P13885|NCAP	sp|Q23534|ACP1	sp|P70210|TEAD3	sp|A7RDN6|RNLS	sp|Q4PD40|CYNS
sp|Q19266|KPC3	sp|A3PF42|RL22	sp|C4Z0P7|THII	sp|Q6DIV6|VIAAT	sp|Q8H5X5|SCAM1	sp|B7IIB8|Y4422
sp|P28741|KIF3A	sp|Q6ZNR0|TMM91	sp|P13430|SFAS	sp|Q02404|T231F	sp|A5PL33|KRBA1	sp|C4ZQ17|LOLA
sp|P46099|KLF1	sp|O57385|PA2H	sp|A6TJM2|MURC	sp|Q3IMN0|RS24	sp|A7FZF4|PDRP	sp|Q9M8Z5|NSN1
sp|O15230|LAMA5	sp|A5D1I2|Y1707	sp|Q1PDT6|Y5547	sp|P00799|CARP	sp|Q54JC6|BORC8	sp|A9R568|YTFE
sp|P34540|KINH	sp|A3CL24|HUTH	sp|Q62967|MVD1	sp|B0R6A7|COST	sp|P28639|DHN1	sp|A0LEA2|TAL
sp|Q39138|LEA6	sp|Q8YXJ6|NADB	sp|Q5GSJ1|SYE1	sp|Q9QAX0|X	sp|A5UMF9|HIS3	sp|Q0P9F7|SSTT
sp|P16621|LAR	sp|Q0A8V6|Y1382	sp|B4RNG7|GRPE	sp|Q57850|NADA	sp|Q754Q2|ACH1	sp|Q3V4V4|Y330
sp|P09208|INSR	sp|Q2JJG9|FBSB	sp|Q8R9X3|RIMM	sp|Q9LW44|MANP	sp|P21789|PA2A	sp|A5EKR0|PLSY
sp|Q9FLT2|IPMKB	sp|Q7SAJ6|CHO2	sp|A1RZN3|CAPPA	sp|P41704|Y146	sp|Q98EC1|OMP19	sp|A0KHE0|RLMM
sp|A4IHR5|INSM1	sp|B1WYU1|SYE	sp|P74519|LIPB	sp|P9WIG7|PE35	sp|C1APB4|MASZ	sp|A3Q6W0|SYC
sp|Q9QYE5|JAG2	sp|C3N8M9|IF1A	sp|Q6FJ45|AIM24	sp|B7UVK3|ACEK	sp|B7MTF5|RUTA	sp|Q6Q1S1|NS3
sp|B9DFG3|ISE2	sp|B0JI02|RL4	sp|Q8D8V3|HCP	sp|B2V8G9|BIOB	sp|B0CH27|RL22	sp|A8EUD5|CMOB
sp|P09450|JUNB	sp|P40939|ECHA	sp|Q9JH69|NS1AB	sp|Q9ZV48|TPS11	sp|Q5E965|C56D2	sp|Q68XS5|PGSA
sp|P07744|K2C4	sp|A7X4S8|THIE	sp|Q8K910|G6PI	sp|A5E8G8|MNMG	sp|Q482G4|KCY	sp|C4LD03|LGT
sp|Q8L9C4|KCR1	sp|Q845W3|LEU3	sp|Q7ZW98|AP2MB	sp|Q46550|AROA	sp|O94437|YFI3	sp|A5EJU4|TRMFO
sp|O04312|JAL32	sp|Q8D4B4|RLMC	sp|Q5PKU2|YIDC	sp|Q9L9F4|NOVN	sp|P30535|TSPO	sp|Q6G7F4|PTMA
sp|Q9C9P4|KASC2	sp|Q8NX99|SSPB	sp|B0UVN8|RSMJ	sp|P67875|RNMG	sp|O85977|HOA	sp|Q5UYF6|ENDA
sp|Q92830|KAT2A	sp|B0CQN9|TVP23	sp|A4VKM0|RLMM	sp|P14928|LEA1	sp|Q1BR24|GCH41	sp|P52616|FLJB
sp|Q9ESN9|JIP3	sp|Q69K07|PUS4	sp|Q63T70|ISPD	sp|B9EXZ6|BAT1	sp|Q12374|NCA2	sp|Q9BPA1|O1612
sp|Q9ULH0|KDIS	sp|P03320|PR73	sp|Q3BSH9|SYC	sp|Q02584|TRPC	sp|A0R627|DPRP	sp|Q46441|GP5D
sp|O70546|KDM6A	sp|P59207|RECX	sp|B6J241|RS13	sp|Q66DE8|RLMH	sp|A6WSI3|RIHA	sp|P49494|RR6
sp|Q14145|KEAP1	sp|Q6G9H1|PSTS	sp|Q5WDX9|TCYP	sp|Q37382|NU3M	sp|P12331|CB22	sp|P29169|BEL1
sp|Q60575|KIF1B	sp|B7GNE0|RL3	sp|P02919|PBPB	sp|A4WEI9|UPPP	sp|C4ZRM7|PANB	sp|P54926|IMP1
sp|P59997|KDM2A	sp|A8A366|MLTF	sp|P0CQ15|KAE1	sp|Q9SIW3|SFH7	sp|Q0DCM5|MAN6	sp|Q62835|RABE2
sp|Q9Y5W3|KLF2	sp|P0CT01|YB08	sp|A5EIT5|EFP	sp|Q730F5|GREA	sp|Q0PC33|ATPD	sp|Q5FN15|DNAA
sp|Q6PDK2|KMT2D	sp|Q6KIH9|HRCA	sp|A5GJA5|MURE	sp|Q6APZ2|MNMG	sp|Q10319|AF9	sp|P0C528|VIRB2
sp|O61967|LAP1	sp|C1AU54|MURC	sp|B5RMX9|PTH	sp|Q60HD3|RSMN	sp|Q5SIG4|CCME	sp|B6I3L8|SLMA
sp|O64752|JMJ15	sp|B5XJP1|NANE	sp|Q54C45|FRDA	sp|P39338|YJGN	sp|B5IAJ6|HPRT	sp|B7KT22|ANMK
sp|Q6ZQ88|KDM1A	sp|Q9LSV8|SCP21	sp|A4SDC0|RS9	sp|Q9C720|TMN6	sp|A1JQE6|GBPA	sp|P64042|EFP
sp|Q96273|LEA18	sp|A9KMB5|ARGR	sp|P0DD11|PLSY	sp|P28667|MRP	sp|A8ALC9|MTNN	sp|B5FNF0|END8
sp|Q21443|LMN1	sp|Q5YNB0|PCKG	sp|Q4A8W3|ATPF	sp|Q6P1B1|XPP1	sp|Q5FTB5|Y603	sp|B7IH59|EFP
sp|Q10120|LIN52	sp|P43263|NPRE	sp|Q31GL4|LFTR	sp|Q2FV21|PANB	sp|Q9HBR0|S38AA	sp|B1K4Q5|RDGC
sp|Q803L0|LN28A	sp|Q65DX0|ATPF	sp|Q6NCG8|AROK	sp|Q05B50|THG1	sp|Q4R0I0|PILR1	sp|P06191|ALR2
sp|Q8GXU8|LPAT1	sp|Q9BYJ0|FGFP2	sp|P33920|NDPA	sp|P41248|YMF19	sp|Q14696|MESD	sp|F4K1B1|RPAP2
sp|Q93373|LET4	sp|Q4L4A6|UPPP	sp|Q925H2|KR191	sp|C1CJY2|PEPX	sp|Q9MA32|Y1593	sp|Q1QU16|CYSI
sp|Q9NDC9|LIS1	sp|P0C548|PLPL2	sp|Q81KU0|THII	sp|Q0SR29|Y2119	sp|Q57AH7|HIS7	sp|A1UTD3|RSMH
sp|Q1PFR7|LEC2	sp|B1AJM6|DEOC	sp|O66540|DEOC	sp|A6V4F9|HFLD	sp|A1USQ9|RL6	sp|Q2GI91|IF3
sp|P29674|LHX1	sp|P9WIA3|PHOL	sp|A6V1E5|LPXB	sp|A9R3V1|UREE	sp|B8N3N5|GATB	sp|O59153|EF1A
sp|Q10574|LIN32	sp|P09866|POLG	sp|Q16UF8|EIF3D	sp|A9NFG5|EX7L	sp|A5V5Y1|KAD	sp|Q7NC99|PYRD
sp|P30630|LIN9	sp|A0R3E0|RPFB	sp|Q02LF6|HGD	sp|A3M1Q6|RL31B	sp|Q5A416|TRM61	sp|Q46GA4|RS17
sp|O60663|LMX1B	sp|A6ZZG1|PIR3	sp|A5E936|SUCC	sp|B9IJ21|PURA	sp|Q02896|YDC1	sp|A6S9N4|PAN1
sp|Q9SJF1|LSG12	sp|Q9R9R6|FLID	sp|Q8D203|RS17	sp|A8LLT4|FABH	sp|Q39SQ3|HTPG	sp|B4SLN0|TIG
sp|Q9JI18|LRP1B	sp|Q99584|S10AD	sp|Q7ZVJ6|QTRT2	sp|A5UGD7|RNT	sp|Q9PYD0|NSP4	sp|O10340|LEF4
sp|Q99JW4|LIMS1	sp|Q52928|EXOI	sp|A6SUU0|UBIA	sp|C8XBB4|FGD	sp|P0C2S5|GUNS	sp|P12760|NMU
sp|O95983|MBD3	sp|P0CK41|NSP	sp|Q73WH4|EX7L	sp|Q5HVZ2|RL1	sp|Q9HZK1|MTIP	sp|B0BU79|LOLA
sp|Q61J97|MET16	sp|Q5NH01|RL25	sp|P64399|HRCA	sp|P74890|YSCR	sp|A2SRK8|PYRI	sp|A9BG68|GLGA
sp|Q2R482|MCM2	sp|A5U6S8|ACYP	sp|Q07RR2|MUTL	sp|Q17077|PBP1	sp|A1WC11|MURE	sp|Q9RRP1|ISPT
sp|Q08BI9|MCU	sp|A6WCA9|FMT	sp|Q9JW48|YIDC	sp|B7LDZ6|SYME	sp|A6QPF8|T120B	sp|P71373|Y1208
sp|Q61L47|MED15	sp|A0L4W1|Y479	sp|Q5M7V8|TR150	sp|P23021|CY550	sp|Q06375|PYRF	sp|P0ACR2|YDHB
sp|Q9Z1L8|MDS1	sp|P67760|Y1295	sp|P56557|TM50B	sp|O64240|VG50	sp|B5RQE7|TGT	sp|Q6PCB6|AB17C
sp|Q9XIM0|MEE14	sp|Q62866|S19A1	sp|C1KX11|CTAA	sp|Q3J9J7|GCH4	sp|Q8DDC8|ILVC	sp|Q8YH94|GCH1
sp|Q925J9|MED1	sp|Q8DMP6|THIG	sp|Q87L40|TUSD	sp|O10348|Y109	sp|Q67V78|TRMB	sp|Q0AGN1|RPPH
sp|Q9FRI0|MEE8	sp|Q21XM1|ACPS	sp|P19076|DMPD	sp|B9MRW0|SPEE	sp|Q30SS8|KHSE	sp|P24169|DCOS
sp|Q76MX4|MAFG	sp|P06631|PSBA	sp|P57677|SYK	sp|A8GS97|RS15	sp|Q18GF4|RL22	sp|B4PUM2|PTER
sp|O16011|MBL	sp|Q824Q4|LPXC	sp|P58418|CLRN1	sp|Q9V0Q0|TRM5B	sp|Q64963|TGB1	sp|Q9FMT4|SNF12
sp|Q561P5|MCM5	sp|Q8ZGE1|HCP	sp|Q1CU70|PYRD	sp|Q9BWT1|CDCA7	sp|Q2JD44|SEPF	sp|A3N2I4|MURQ
sp|Q9SN86|MDHP	sp|Q1GDC5|RIMM	sp|Q3J4H6|HISX2	sp|Q8PN47|MINC	sp|P50494|PVDG	sp|Q50364|Y448
sp|Q09293|MEL47	sp|Q3INP4|PANB	sp|Q2YU05|DCUP	sp|Q79FH3|PPE37	sp|Q62HI0|KAD	sp|P02962|NODA
sp|Q95Q17|MED7	sp|Q752Y3|ALO	sp|Q6MTI0|RL19	sp|A5UDQ7|Y7975	sp|O95260|ATE1	sp|Q2GL35|RL17
sp|O44740|MEI2	sp|Q49398|GLF	sp|P94573|YWOC	sp|Q02432|BCHY	sp|Q0G9G5|NDHI	sp|Q6BJ87|U507
sp|Q9GQ38|MAB21	sp|A9A4V0|RS15	sp|P42194|PECM	sp|A9C3G2|MNMC	sp|P43435|NTPD	sp|B7IVS8|THIM
sp|Q69QJ7|MGDG1	sp|Q91VA1|CTL4	sp|B1W3W2|ACPS	sp|A7ZHZ9|CRL	sp|B2J3F1|NUSB	sp|P0CAF2|VF345
sp|Q6GLD9|MKRN2	sp|Q6DGI3|NOP16	sp|Q06FQ1|NU6C	sp|P9WP96|COBB	sp|Q1AXL9|RSMA	sp|Q3MFY8|DAPB
sp|Q09325|MGAT1	sp|Q8XL56|UPPP	sp|Q28653|2A5D	sp|Q2PBM1|LSRD	sp|Q6CCZ5|KAE1	sp|Q63S32|TRMD
sp|O23676|MGN	sp|D2UYP1|ENOPH	sp|Q6KID8|IF2	sp|Q817I6|SYFA	sp|B9M593|RIMM	sp|P21846|PYRE
sp|Q80SY4|MIB1	sp|Q62LW1|PNCB	sp|B3CRZ7|RS6	sp|B1KDK2|Y2115	sp|A6Q992|Y1096	sp|B5XKW2|CARB
sp|C0LGP2|MEE39	sp|P72745|Y1101	sp|A6TWD0|LIPB	sp|B8LCD8|NNRE	sp|D5DEH5|NPRM	sp|Q9ZCZ7|NUSA
sp|Q9BY79|MFRP	sp|Q09ME6|PETD	sp|P96643|YDDF	sp|A4JIQ6|DAPF	sp|P37872|YBXB	sp|B7NQC0|DCD
sp|Q5XVF0|MEE12	sp|P40941|ADT2	sp|Q5HYN5|CT451	sp|Q5N095|CY550	sp|P0CL08|HILD	sp|Q6AX50|C10
sp|Q09591|MIX1	sp|Q329S5|ATPF	sp|Q89MT9|PDXA2	sp|P0DM95|APOA2	sp|Q2FIJ2|OHRL	sp|Q3BS21|HTPG
sp|P79996|MK09	sp|O88941|MOGS	sp|Q57TG7|LPTD	sp|Q9DB00|GON4L	sp|Q9Z6M6|AAXA	sp|P14660|PSBA
sp|Q8RXF8|MIRO1	sp|Q6EPN8|FACE1	sp|Q02Y20|DAPB	sp|Q7VMS5|ARGD	sp|Q1ITN7|HEM11	sp|P16078|LEGB2
sp|Q9M884|MPI1	sp|B5FNU0|ARND	sp|P17009|RR10	sp|B7UI68|RS20	sp|Q9LZP6|FBL70	sp|Q9D187|MIP18
sp|A0A0K3AWM6|MOM5	sp|B7GPT0|SYDND	sp|P9WNG8|ETFA	sp|P45117|URAA	sp|B2IK63|RL4	sp|Q9RZ06|HUTH
sp|P59759|MKL2	sp|Q6FPP7|CFD1	sp|A3MQJ6|ATPD	sp|Q5WDX0|G6PI	sp|B6INN5|THIE	sp|A5IJK9|SFSA
sp|Q2VL88|MSX1	sp|A1SRP6|ARGR	sp|P48076|PA2GC	sp|P09921|IAA1	sp|Q54CH8|PSIN	sp|P00260|HIP
sp|Q8R1S4|MTSS1	sp|Q5QVW2|ORN	sp|P0ABK7|CSGB	sp|Q2JQD7|HSLO	sp|Q9AGC0|PFP	sp|B9KN62|GPMI
sp|O01583|MRCK	sp|A4FZB4|GGR	sp|Q4U923|RTCB	sp|P80044|HBB	sp|Q6P964|P4R2A	sp|C7YQJ2|CBPYA
sp|Q10G81|MSI1	sp|C1AFW6|MQO	sp|B9IV02|HIS2	sp|B2T7N6|GCS2	sp|A1RNR2|F16PA	sp|P43779|TFOX
sp|Q84X53|MTEF1	sp|Q12IL7|RPOZ	sp|A1ADB5|MENH	sp|A7GMT6|Y1118	sp|P22446|GYRA	sp|P42257|PILJ
sp|Q5EB32|MTM1	sp|Q1CTS0|DCUP	sp|B5FSQ0|PURT	sp|Q4K5Y1|G6PI	sp|Q5JCX1|MOAC	sp|Q0IIX4|SMAP
sp|P91891|MO25	sp|Q824B8|YBEY	sp|O84290|Y288	sp|B2IPW8|RNH2	sp|Q1CUF6|DXS	sp|B5EZ54|WECG
sp|Q9LVW4|MY118	sp|Q57921|Y498	sp|Q7VVR4|SYFA	sp|Q5KWV9|MTNN	sp|P21909|EDD	sp|Q9J541|A28
sp|P06876|MYB	sp|Q31H85|RUVC	sp|Q8ZVV9|RL32	sp|A5GES5|TRPF	sp|Q9CBS9|Y1638	sp|Q7XLD4|ZIP3
sp|Q5RCV3|NBN	sp|A4QJS8|PSBD	sp|Q03UD8|RS6	sp|A0M2D8|Y1813	sp|B7N2N9|PSIE	sp|A1B1C3|URED
sp|Q9W4S7|MYC	sp|Q8TSV8|HDRE	sp|E3VWK4|PEND	sp|Q31IB5|GLGA	sp|A9MJT8|RNPA	sp|Q9PKW7|Y344
sp|Q9FNA3|NAGLU	sp|Q5ZZK8|DNAA	sp|P0AEV5|HYCA	sp|Q46833|YGHE	sp|O26111|RL4	sp|Q57963|RL10E
sp|Q9WU42|NCOR2	sp|Q04564|TR2M	sp|O25119|FLIG	sp|Q7VLT4|FTSB	sp|Q47KS6|MSHA	sp|A0LHM9|SECD
sp|Q9SYH4|NFYA5	sp|P47093|LSM8	sp|Q55367|CYNS	sp|B7M1V7|PCKA	sp|A9QYQ6|CUTA	sp|P94474|YEAC
sp|P59047|NALP5	sp|Q477F9|PCP	sp|Q31ML0|PSB28	sp|Q9X7W3|DXS1	sp|Q2SDU4|FLGH	sp|Q9PGI8|NUOH
sp|A8XSC1|NLK	sp|A3MY01|METK	sp|P49035|SUS1	sp|B7UK79|CYSG	sp|P01351|GAST	sp|P37589|PMRD
sp|Q9LXV5|NFYA1	sp|Q5RBB9|NQO2	sp|B5FQQ8|UBIA	sp|P81730|ACLY	sp|O67034|MINC	sp|P17386|VE6
sp|O70310|NMT1	sp|P37745|RMLC	sp|B0U3B4|HIS1	sp|Q6M0X3|HPRT	sp|Q58071|KCY	sp|Q68FP2|PON3
sp|Q27991|MYH10	sp|B5QUS9|ALLA	sp|A5W192|NUOA	sp|P16153|UTXA	sp|B0CDK8|RBFA	sp|Q4FUV3|PDXJ
sp|P13533|MYH6	sp|Q750Q7|ARV1	sp|B2U2L9|YRAN	sp|Q4UJN5|GRPE	sp|Q6PC64|ELOV6	sp|C3KDR5|KUP
sp|Q8RWA7|NDADA	sp|Q8R1S9|S38A4	sp|Q8CPG2|RBFA	sp|Q7NL83|YBEY	sp|A5GU97|PDXJ	sp|Q9JW14|XERC
sp|Q18192|NHR31	sp|Q2NQK2|Y2298	sp|A5EIZ5|HFQ	sp|P58018|YD5A	sp|Q54GE1|BGAL1	sp|A5TZ48|DCD
sp|P28660|NCKP1	sp|B2S971|SECB	sp|O54134|DUT	sp|B7I1V8|ATP6	sp|P0ABV7|TOLR	sp|Q9EVN4|ETCD
sp|Q6NPS8|NDOR1	sp|B7UFM4|MQO	sp|P63927|DEOB	sp|B2FN89|RBFA	sp|Q9W7J3|PA2A2	sp|P58951|GR22A
sp|P43021|NODAL	sp|O41648|NEP	sp|B0K2U1|TRPC	sp|P03546|MVP	sp|Q8CNY6|HEM1	sp|P0C543|HEM1
sp|Q8K5A9|NRADD	sp|A1RSF2|VATE	sp|O32227|YVAE	sp|Q8BGY2|IF5A2	sp|Q2NL26|TKTL1	sp|B0RDL1|RL28
sp|Q99466|NOTC4	sp|B5FHP9|YNFA	sp|Q9A649|EX7L	sp|B7I1E1|Y5972	sp|P9WP17|DCD	sp|B5Y2S3|IOLE
sp|Q9DBP0|NPT2B	sp|P75578|RL23	sp|Q7VN44|HFQ	sp|P0A1W8|BRNQ	sp|Q62JW4|ISPG	sp|A1V788|QUEC
sp|Q8H1D3|NPY1	sp|Q8U009|RL14	sp|Q32C31|FETP	sp|A5EKP4|GATA	sp|Q97D83|RRBR2	sp|A4QUC1|LKHA4
sp|Q08BY0|NDUF7	sp|Q2FVS1|3MGH	sp|O25376|HEMN	sp|Q04A15|PDRP	sp|Q92UI1|G6PI2	sp|A5CW57|MIAA
sp|Q945M9|NFYA9	sp|Q9KEA2|Y952	sp|Q5HPP0|GLPD	sp|Q83EP0|DCUP	sp|Q92E87|HIS4	sp|A2RK98|GPDA
sp|Q95XZ5|NPBL	sp|P92555|M1250	sp|Q1MHI1|AROQ	sp|P17296|MPC2	sp|Q3A3Z6|DXS	sp|A0B5I7|AROC
sp|Q9SFD8|NFYB9	sp|O42767|PYRE	sp|Q7NWH3|AZOR	sp|P0C6Q8|DMA	sp|A1Z746|KMO	sp|B7URY1|ANMK
sp|P97466|NOGG	sp|P02224|GLB6	sp|O55647|GP	sp|Q9BUV8|CT024	sp|P9WF53|VPC44	sp|Q9N669|CO69
sp|O00482|NR5A2	sp|P71242|WCAK	sp|O35522|PSB9	sp|Q1RE59|YBJQ	sp|B4SL92|PUR9	sp|Q04TB2|EX7S
sp|Q9EQX6|PDGFC	sp|Q97GU6|SYD	sp|Q97MV3|MSRA	sp|Q6FTQ8|EFG1P	sp|P31510|NRAM	sp|P9WK53|LPRB
sp|O22263|PDI21	sp|Q74GL3|Y233	sp|P49049|IMP2	sp|Q4A743|COAX	sp|C1CAL9|RL16	sp|Q8RXU5|R37A2
sp|P48725|PCNT	sp|Q0T4L3|LSRG	sp|Q8PG17|SMG	sp|Q7MNY4|GLNE	sp|B0UU87|GLGC	sp|Q4R516|ELOV5
sp|P05622|PGFRB	sp|P00563|KCRM	sp|Q59VH7|CARP7	sp|Q9VVR4|BGBP2	sp|A3CYJ5|PEPQ	sp|Q47GU0|ACYP
sp|Q9SIE1|PAT	sp|Q54VE8|RSAD1	sp|P23285|CYPB	sp|Q0VDE8|ADIG	sp|Q4FSB4|MNMA	sp|Q2JHN6|NIFW
sp|Q6NWL1|PD10B	sp|A5VF46|RNH2	sp|B7NMB9|KEFG	sp|A4XPZ7|RS6	sp|B1MAY3|RL20	sp|P08950|RANA
sp|O24210|PANC	sp|Q8XVI4|MRAY	sp|O05052|T1RH	sp|B2RZ78|VPS29	sp|Q6AGD6|SYFB	sp|P23719|NODD2
sp|P35227|PCGF2	sp|P32020|NLTP	sp|Q2FQM4|GGGPS	sp|Q2FU91|RL3	sp|Q5HMB3|ATP6	sp|A4VSE3|RUVA
sp|Q9XI01|PDI11	sp|Q6NSQ7|LTV1	sp|Q87DY4|ISPD	sp|Q8GYB4|CAAT3	sp|A1TUZ4|YBEY	sp|Q9ULH7|MKL2
sp|Q7DMA9|PAS1	sp|P15284|MBHL	sp|Q8D4B4|RLMC	sp|B9JVK2|LFTR	sp|B8IGW5|RIMM	sp|P9WMN0|HIS1
sp|Q3U0P1|PALB2	sp|A5F6U9|MINC	sp|P15197|NCAP	sp|Q2UMV7|EXGD	sp|B7HQL1|Y4587	sp|Q8NGK5|O52M1
sp|P21642|PCKGM	sp|B1LEQ8|RSXB	sp|Q5UQV1|YR354	sp|Q4VZP1|RPOB	sp|A2XFU4|NAS1	sp|Q49ZI0|FEMX
sp|Q9SYU4|PEX10	sp|Q5ZJQ7|SSU72	sp|Q1CL58|QUEC	sp|Q04M45|NUSB	sp|P01575|IFNB	sp|Q6HD71|MAF
sp|O80805|PHE1	sp|Q6MEG8|DNAA2	sp|B4UI79|SYE	sp|Q3YRZ5|DXR	sp|Q8YBV5|META	sp|P9WMJ4|BLAI
sp|F4JGR5|PFPB2	sp|Q9PK58|Y612	sp|B6YSQ4|RL18E	sp|Q6GIE9|Y901	sp|A6UT04|PURA	sp|Q0EDR2|RLMG
sp|P26618|PGFRA	sp|Q48LR7|Y1399	sp|A2SQU3|GSA	sp|P0C759|VF96	sp|Q03067|SGF11	sp|A5D2K8|HFQ
sp|Q9R0W1|PITX2	sp|Q28ZG0|TFP8L	sp|C1FSJ4|F16PC	sp|Q9D5Y0|CG031	sp|Q1B0W6|RS18	sp|P44099|Y1038
sp|Q9U357|PEN2	sp|Q7YR25|ABC3G	sp|P64507|YEBY	sp|A8LE46|ASSY	sp|Q7F2L3|NAC48	sp|Q5ZXH8|NEUCH
sp|Q9BKU4|PHB1	sp|Q9K5Z2|OAT	sp|Q1XDP3|ATPF	sp|A9N4W6|YQHA	sp|Q6FPC0|TIM54	sp|Q9X2H9|NFI
sp|Q64FQ2|PID2	sp|D4GYW6|FTSY	sp|C1AH35|COFD	sp|P75301|Y484	sp|C5D3N8|MCSB	sp|P48514|NUSA
sp|Q9T053|PLDG1	sp|Q02Z48|TPIS	sp|A5U9Y4|Y455	sp|P46726|CYSQ	sp|Q10669|MED23	sp|Q5X5Q1|TRPA
sp|Q01417|PM1	sp|B8AYU8|CSPLS	sp|B3EGH6|MURA	sp|F5H991|US26	sp|Q7WR01|LIPB	sp|B1LNV0|NFI
sp|Q9C6B8|PINI	sp|Q8PXV8|MTD	sp|Q59027|Y1633	sp|Q601E4|RL20	sp|Q0HF42|RL9	sp|B2TWR0|COBT
sp|Q626H5|PLX2	sp|Q9XB38|FLAA	sp|P25535|UBII	sp|Q8ZBP8|TRUD	sp|Q64YW4|RL19	sp|C1ERH6|FOSB
sp|Q20085|PMY11	sp|Q9AEQ5|PTH	sp|P12627|VNFA	sp|Q55242|SACB	sp|Q03744|CR1AD	sp|B3PV59|FTHS
sp|Q62077|PLCG1	sp|P46727|PYRD	sp|Q254U7|TGT	sp|E4UPP6|LCPS	sp|P44311|G6PD	sp|Q58697|Y1301
sp|Q9R0E1|PLOD3	sp|B3EA29|Y3198	sp|Q888C7|RL25	sp|P14520|HBA	sp|P16732|TRM3	sp|C1D515|Y2978
sp|A8WZ09|PORCN	sp|Q8TDC0|MYOZ3	sp|Q8D368|MURI	sp|C1FL18|TAL	sp|Q9YUS3|DPOL	sp|O67480|IDH
sp|O49436|PP327	sp|Q0TLT4|LPTD	sp|A9R5C3|Y4013	sp|C1CFG6|CODY	sp|Q04G84|RL4	sp|Q0TCP3|NANE
sp|Q9FFN1|PP363	sp|A4IX19|RNH2	sp|Q6LWX2|PDAD	sp|B8D6G4|RS7	sp|Q9Z3Z6|MURA	sp|Q3AE01|COBS
sp|Q94E49|PID2	sp|B0TQX1|Y1801	sp|Q53122|BPHA1	sp|Q8H7Y6|HFA2D	sp|Q9UGI6|KCNN3	sp|Q9GSX9|RIC8
sp|O64682|PID	sp|C3MPS2|GATE	sp|Q3JUA9|NUOA	sp|Q2U5W8|PPIL2	sp|Q43876|SPSA	sp|P32166|MENA
sp|P50093|PHB2	sp|A0PU93|ACPS	sp|B4RRY0|PSRP	sp|Q7MUS4|Y1411	sp|Q5L798|END4	sp|A9VHJ1|Y2500
sp|P53811|PIPNB	sp|Q2KBW4|KUP1	sp|Q11KH6|ATPF2	sp|Q5JH68|KAD	sp|B0SHT2|GRPE	sp|Q35322|NDUS3
sp|F4HVJ3|POD1	sp|Q3JZW0|YABA	sp|P58185|LPXK	sp|Q4L8J3|HUTG	sp|B1IB49|THII	sp|B2ZYY5|CAPSD
sp|Q5G1T1|PP272	sp|Q7WP31|GCST	sp|A2RBY9|RECO	sp|O32463|GSHB	sp|B0RXV6|COAX	sp|Q55905|PPSA
sp|P34409|POLK	sp|A2RHM2|YQGF	sp|A7ZKB2|RUTF	sp|Q9CPZ8|COXM1	sp|Q97DE2|RLMH	sp|Q9I2U8|SYQ
sp|Q9SQU6|PP216	sp|Q12MM4|RNH	sp|P9WIV9|NUOG	sp|A1A2F7|RSMH	sp|P51997|RL25	sp|P0A2Q7|MERD
sp|Q9LFF1|PP281	sp|A6WIA3|SLMA	sp|Q4ZU05|MOAA	sp|B4S5A9|RL15	sp|Q04533|METX	sp|A5FRM7|RECR
sp|Q9M3A8|PP273	sp|P0CD61|GPT	sp|O31744|RNH2	sp|A1VYL8|SYA	sp|P35741|HN	sp|P24615|MATRX
sp|Q60636|PRDM1	sp|B0C9G3|HIS1	sp|Q01588|RFA1	sp|Q6LX43|GATA	sp|Q00412|LEU3	sp|Q2YB09|RL11
sp|O76840|PPN1	sp|A3PIR7|ALR	sp|Q894P6|HTPG	sp|Q6C938|PNS1	sp|P21700|NCAP	sp|B8DFX9|GCSPA
sp|Q8S9J1|PPOCM	sp|B6EI58|Y2111	sp|Q9ZS91|MSRB5	sp|C1KYF4|COAX	sp|Q2HJ87|GMEB1	sp|Q9SZ90|GUN18
sp|Q9LMH5|PPR42	sp|Q6PDA7|SG11A	sp|A9N2J4|FUCM	sp|Q52S86|PODXL	sp|Q57626|Y162	sp|S5FV19|CPA
sp|Q9SV96|PP358	sp|Q468I5|TOP6B	sp|Q58246|Y836	sp|Q6BZG3|PPME1	sp|Q2WFL8|SHSA2	sp|Q39QV5|HYPA
sp|O18209|PMY13	sp|Q91W97|HKDC1	sp|A5N7I8|NUSB	sp|P64032|EFP	sp|P48683|RBL	sp|A7Q6G6|CSPL9
sp|Q13635|PTC1	sp|A5IYY1|RL22	sp|P05708|HXK1	sp|P40518|ARPC5	sp|P39044|YX	sp|B2JDN8|PSD
sp|Q9LFX9|PTR13	sp|A6GW90|RSGA	sp|P74596|Y1565	sp|Q9SEL5|VTI12	sp|P61323|HPRK	sp|P0A379|CR3AA
sp|Q9MAG8|PPR79	sp|P63757|PGSA	sp|Q4L4Z3|FABH	sp|D0K8E2|TCAA	sp|Q73K76|ISPT	sp|Q9Z581|GATC
sp|Q9SGW3|PSD8A	sp|Q87RP6|YBEY	sp|A1L314|MPEG1	sp|B1ZGA7|DAPE	sp|Q7UN22|RS10	sp|A2WXV8|SCRK1
sp|Q9SY69|PPR29	sp|B0BTQ4|RSMA	sp|B0SS77|DDL	sp|Q0C5W4|RUVC	sp|Q8L9Y2|ELP6	sp|Q21TN9|LPXK
sp|Q42384|PRL1	sp|B0BCF0|RL15	sp|O29516|PRIS	sp|Q12S90|DAPF	sp|Q7TS74|CKP2L	sp|Q5ZYS4|EFP
sp|Q9SA76|PPR64	sp|A0LSZ6|HRCA	sp|A2RCI8|UPPP	sp|Q4UR42|LPTD	sp|O83681|Y675	sp|P20129|P69
sp|Q6NZZ9|RBM22	sp|P13415|OMPA1	sp|A1KIK4|RIBBA	sp|Q0SYM8|YIDE	sp|Q5HNJ4|ACKA	sp|Q0HLJ5|RLMH
sp|O35719|RA51B	sp|B1JY88|MOBA	sp|Q8TXU6|PYRDB	sp|Q9SIB2|KCS12	sp|P46101|DPP6	sp|A8F4X2|MURC
sp|Q5R8Z8|RAB14	sp|Q1HVB3|LMP1	sp|Q4A5D6|RL6	sp|Q21YF3|MOBA	sp|Q5XXA6|ANO1	sp|Q9CBZ6|NADE
sp|P51418|R18A2	sp|P9WHJ4|RBPA	sp|P69516|P19	sp|P9WJE4|ECCE3	sp|Q111G9|CINAL	sp|C3MJA6|Y030
sp|Q9Y5P3|RAI2	sp|Q38YF8|METK	sp|Q9QAQ5|NS12	sp|P35540|RPOS	sp|P72699|Y230	sp|Q4L6I5|EBPS
sp|Q9SIJ5|RADL2	sp|A2SRK8|PYRI	sp|P52501|CAPSD	sp|P63659|ATPD	sp|Q6LUW0|AMPA	sp|Q8L5A7|SOT15
sp|Q5R551|RARR2	sp|Q90WZ1|BRK1B	sp|Q56JZ9|GMFG	sp|A5VIK4|GLMM	sp|Q96JA4|M4A14	sp|Q2FGG6|END4
sp|P20936|RASA1	sp|Q8CWW3|RUVA	sp|Q831P7|Y2453	sp|A5UHX7|YCIB	sp|A4J079|RS20	sp|Q839I2|DEOB
sp|Q8VCH7|RDH10	sp|A2BJZ8|IF2P	sp|A5F661|VIUA	sp|Q5SIH5|KHSE	sp|B7UFU0|NUOH	sp|Q5R9J1|NIP7
sp|Q7Z6E9|RBBP6	sp|B6EMS1|FRDD	sp|Q1CEB5|RHAS	sp|P42888|URED	sp|Q7MYB9|RRAA	sp|A0B7Q2|Y938
sp|O01803|RB11A	sp|Q6EW56|RPOB	sp|C3K0Z0|COBQ	sp|A5CFN5|NUOH	sp|B7M6R1|MNTH	sp|C5A1N3|RL15E
sp|Q8RY59|RCD1	sp|Q33332|PSAB	sp|A1WGT3|RSMG	sp|P37708|NCAP	sp|Q0TAL0|FADB	sp|Q73F64|TRUA1
sp|O17915|RAN	sp|O62961|RK23	sp|Q2U199|CUTI3	sp|Q6LL68|BGAL	sp|B2K060|WECG	sp|Q8NCS7|CTL5
sp|Q18211|RCC1	sp|P0CT67|RS18B	sp|Q9Y0Y7|LANC3	sp|B1KCW3|FMT	sp|Q9ZJJ7|MIAA	sp|B3EE09|THIC
sp|Q6DHC1|RB18B	sp|P48055|S6A12	sp|B8D2H9|EX7L	sp|Q10143|PFD3	sp|A5UQN2|ATPE	sp|Q7RPW4|PF36
sp|O23076|REM15	sp|O26779|RRP41	sp|Q28039|SC6A9	sp|Q12501|YO22B	sp|B7H1G7|Y3217	sp|Q2A3T6|MIAA
sp|Q15293|RCN1	sp|Q6IB77|GLYAT	sp|Q6DBV4|PHOP1	sp|C3PCC6|PCKA	sp|Q2K3D7|TSAD	sp|B1KJ76|T3HPD
sp|Q8VEE4|RFA1	sp|B5BH72|PURT	sp|Q8FD47|YHDE	sp|A0K3W0|HIS2	sp|P0DC54|MURE	sp|Q09668|RL22
sp|Q9NPQ8|RIC8A	sp|Q1CKE2|RECO	sp|Q7UZL7|RISB	sp|P29082|SOR	sp|Q9CQE8|CN166	sp|Q5P7P8|Y541
sp|Q6QI06|RICTR	sp|Q58194|HMD	sp|A9MT98|CBIN	sp|Q2U3W4|TRM61	sp|P50798|VL2	sp|A5V3W0|MIAA
sp|Q9C9Z2|RER3	sp|P60652|SPEB	sp|A6TEI7|IF2	sp|Q15W93|DXS	sp|B8GX61|FTSN	sp|C1FTP0|VATE
sp|P47939|RES18	sp|P02088|HBB1	sp|Q9J4A3|NCAP	sp|O67034|MINC	sp|Q6ZMJ2|SCAR5	sp|P27218|SCRY
sp|Q8GUU2|RIE1	sp|P81717|CWHA	sp|P35824|SLAP	sp|B1I3M7|SAT	sp|P97402|GCNT2	sp|Q9Y3B6|EMC9
sp|H2KZ60|RIG6	sp|A4WEA6|CITD	sp|B0JL91|DAPA	sp|Q5R795|MFF	sp|Q7MBQ4|CHED	sp|A1UU03|LPXK
sp|P51412|RK21	sp|C0QSS1|YBEY	sp|B5QWR0|FUCI	sp|O84289|MNMA	sp|Q1RAH1|MSRP	sp|Q6ITZ3|ML4
sp|O45523|RGS10	sp|P0CF43|INSC4	sp|P9WQP3|A85A	sp|D3FSJ2|AMHM	sp|Q7M0Z3|ARGI	sp|P14299|DRAT
sp|Q9H0H5|RGAP1	sp|Q083H7|Y1738	sp|P22319|HOXY	sp|O83824|LGT	sp|Q801X6|PHAR1	sp|A4FZY5|TRM1
sp|Q9PV90|RLA0	sp|Q8ST53|Y113	sp|B7V109|KAD	sp|B6I1U4|NANR	sp|A7IGN8|IF3	sp|P35137|PPIB
sp|Q5TBB1|RNH2B	sp|P95370|CYSG	sp|B1WUD4|AROB	sp|A6Q5H2|PURA	sp|C1KYP9|LGT	sp|B8HBV4|PURA
sp|P61485|RL36A	sp|Q8EG03|Y1811	sp|A4TKV7|Y1532	sp|B5Z935|QUEF	sp|Q6DTV9|PPIA	sp|Q9X9F3|FLHC
sp|B2RS91|RRN3	sp|B3CUF6|TOLB	sp|Q9LRC8|BAGLU	sp|Q82683|GLYCO	sp|A3DNA4|RL3	sp|Q93Z70|ARGC
sp|P16356|RPB1	sp|Q48F49|DAPE	sp|Q03ZI1|DDL	sp|P0A927|TSX	sp|P58251|GATC1	sp|Q12D75|PAND2
sp|A8WVU9|ROCK	sp|C0M8S3|RECR	sp|P44577|Y219	sp|C3P6N8|ASNA	sp|Q8R5Z6|MIAA	sp|P9WG09|PSTA2
sp|Q7SZN2|RN170	sp|Q0VCG9|PTX3	sp|A7GRY8|Y2662	sp|B1VZU6|THIG	sp|Q47GC7|ACDH2	sp|P0DA34|CLPP
sp|Q61G93|ROL3	sp|Q3MDS1|YCF4	sp|Q9ALZ7|CPET	sp|P83292|G23AB	sp|P03190|RIR1	sp|B5Y2D2|HPCH
sp|Q9CA89|ROGFC	sp|Q02572|CYPC	sp|Q63K37|BIPD	sp|A6T6D7|KDPC	sp|Q1MMB8|YBEY	sp|Q7UKU7|CLPX
sp|Q8I7I5|ROL3	sp|C3N1B4|OGT	sp|Q3V2C1|KRA93	sp|Q5ZL74|VAMP7	sp|Q51003|VAPD	sp|P65385|MOAA2
sp|Q9M1X0|RRFC	sp|C1H0K4|SLX1	sp|B8DUE5|APT	sp|C1CMQ8|RPOB	sp|Q6FS36|RLP7	sp|Q68669|GL
sp|P70368|SEBOX	sp|P09761|WIN1	sp|Q6GBA5|53DR	sp|B0RN93|MDCG	sp|Q9YIC0|EF1A	sp|H1ZZI4|SCX15
sp|O49485|SERA1	sp|C4LL88|RL1	sp|O13907|ACL2	sp|C0HBT3|RN146	sp|B1JIV2|TUSB	sp|Q0C4V1|DEF
sp|Q22795|SET1	sp|Q038M0|DPO3	sp|P36821|VE7	sp|Q49YW0|SDCS	sp|Q81BL7|TSPO	sp|P58514|SPI1
sp|Q0WVM7|SLK1	sp|A1U4R4|EFPL	sp|O05420|PIP	sp|Q8NQC0|PYRD	sp|Q3Z952|RL17	sp|A0LUZ6|MIAA
sp|Q15796|SMAD2	sp|O59778|BIOB	sp|P84392|UL20	sp|Q9PJL2|FMT	sp|Q9LX31|GUN4C	sp|B2GB27|YQGF
sp|O82796|SERC	sp|A6QHF9|SYA	sp|Q12769|NU160	sp|P17826|FMAF	sp|Q9LIP2|PSB5B	sp|B6YY21|GCST
sp|Q8W234|SEUSS	sp|W4VS15|ICK30	sp|A6VA75|ASTB	sp|Q02TH6|Y766	sp|A4FWX2|AROA	sp|B5Z8U3|RS4
sp|Q20363|SIP1	sp|Q6A6U0|ACPS	sp|Q3JBE4|Y1358	sp|Q93SW6|UCRIB	sp|Q9KUF8|TRMD	sp|Q1C100|HFQ
sp|Q60520|SIN3A	sp|A1UGT3|UREG	sp|O24661|ASNS	sp|Q1C4P8|HTPG	sp|B7MFG9|LLDD	sp|Q7MU00|GRPE
sp|Q9ZU90|SKI28	sp|B5YZF4|YACL	sp|Q9GFL8|RR7	sp|Q6F157|EFP	sp|Q2LQ82|PYRF	sp|A8EYM2|IDI2
sp|O55170|SOX10	sp|A5FPK5|SSRP	sp|A3DIN0|ATPE	sp|Q7ZU80|LNPA	sp|Q3BUA1|CHED	sp|A8EXZ0|PSD
sp|P35713|SOX18	sp|P11900|FMF4	sp|Q8I7F8|ODR4	sp|Q3M455|UREE	sp|Q9LYD5|PTR48	sp|B1J649|NADE
sp|Q04886|SOX8	sp|Q92IZ6|GYRA	sp|Q6ANM7|NUOD	sp|Q83ER7|RS17	sp|P53889|FMP41	sp|A5CS54|MRAY
sp|Q9V853|SMUF1	sp|A1TKL7|Y907	sp|P73374|Y1967	sp|A5U8T4|GCH1	sp|B4TH70|PURR	sp|B4DJY2|TM233
sp|O81235|SODM1	sp|Q82TQ4|KPRS	sp|P0CH90|NA237	sp|Q6AP32|ISPG	sp|Q01QP2|CRCB	sp|Q7UM98|CH101
sp|Q94AG2|SERK1	sp|P56664|KNOX6	sp|Q148C8|MIEN1	sp|Q4E657|PFKA	sp|B1NKU3|VP3	sp|Q5CX58|CUTA
sp|O89090|SP1	sp|Q80WQ2|VAC14	sp|P9WIU8|NUSG	sp|P58019|CD59B	sp|Q3SP21|TOLB	sp|Q49YE8|THII
sp|P35712|SOX6	sp|Q46HH2|RL7	sp|A9M9W1|PYRF	sp|Q319F5|AMPA	sp|Q3K0D5|AROC	sp|Q8GRC8|DHAA
sp|Q17695|SPDL1	sp|Q59747|GLN1B	sp|Q82WI3|TRPF	sp|H2Q5A1|SCNNA	sp|Q9D8L0|CK052	sp|C1EPP7|PYRF
sp|Q9N491|SQV2	sp|B5YG46|RL4	sp|P00099|CY551	sp|C1L2D3|RNH3	sp|B7HB75|MNTR	sp|Q57493|Y092
sp|Q09363|SQV8	sp|Q0C3I7|GPDA	sp|Q75BE5|ATG14	sp|Q9EP51|V1R50	sp|A5IC23|PSRP	sp|Q38XI2|DEOC
sp|Q9JM73|SRF	sp|Q1J021|GLGC	sp|A9R5X0|Y1635	sp|Q9HR73|DMSB	sp|B7LWM9|CAIB	sp|Q47LM2|RL17
sp|Q9FHW7|SKP1B	sp|C4Z927|Y1504	sp|Q9NQR9|G6PC2	sp|P94558|IXTPA	sp|P65064|Y3100	sp|P38832|ANS1
sp|Q61DP2|SPD2	sp|A9MUW2|DLGD	sp|Q43895|YNIU	sp|Q3B7T8|CEP44	sp|Q2FGD8|RS20	sp|Q7TTS1|GCST
sp|Q9FJL0|SMC4	sp|Q96YW3|RS9	sp|P16539|KAS2	sp|O95672|ECEL1	sp|Q04WG0|MNMG	sp|Q1CMD5|GLNE
sp|P91870|SPD2	sp|Q0HR40|MUTL	sp|Q2YKJ5|Y3164	sp|Q4ZXJ9|MOAC	sp|Q7NNK8|THIE	sp|Q4UNH2|Y044
sp|Q09599|SLBP	sp|Q7M2U7|APOE	sp|Q9JJY9|IL22	sp|A6ZNQ4|RSB1	sp|P0CH25|HBA1	sp|Q6GDN5|CRTP
sp|Q9R1B9|SLIT2	sp|Q2RJV5|RIMM	sp|B9M3D4|Y1184	sp|Q5MQC7|VME1	sp|B1YTR9|PSD	sp|Q9FRV4|NAC54
sp|Q94BP0|SLK2	sp|Q4WMR0|FAEB2	sp|Q9DLD3|L	sp|P16349|LEC	sp|Q41075|ATPG	sp|A6U2T7|DCUP
sp|Q9VV74|SMN	sp|Q5WB82|MURA1	sp|P64485|YEAQ	sp|Q2W0V3|RSMA	sp|Q1ITT0|RL20	sp|P0CW24|PNM6A
sp|Q8VWZ8|SMO22	sp|Q3MHL8|SMAP	sp|A8A172|CMOB	sp|A8A0M5|SUFE	sp|Q4QKG4|EX7S	sp|O32348|FLIX
sp|Q9N5D3|SOS	sp|A5I309|EX7L	sp|D1C883|COFC	sp|Q66613|GB	sp|Q2G2P8|NNRD	sp|Q57743|FDHD
sp|P35710|SOX5	sp|Q2KY06|PYRF	sp|Q9ZJX2|SECG	sp|Q049N8|RPOZ	sp|A9MXC4|KUP	sp|Q74MU5|SYE
sp|O70494|SP3	sp|P0DF75|SPRTL	sp|Q1I316|HEM3	sp|B7JIB5|Y3697	sp|A2QFH1|RIFK	sp|C5A442|RS24
sp|Q62407|SPEG	sp|Q73YK7|COBT	sp|Q2RHR2|CAS2B	sp|Q634M5|HRCA	sp|Q3IY00|PYRF	sp|A3DJH7|RL22
sp|O01789|SMC1	sp|Q5X5U0|FLGH	sp|O93729|EF1A	sp|B0U6C7|AROB	sp|Q8KAQ7|GSA	sp|B2I6M0|SPEE
sp|Q3TKT4|SMCA4	sp|O27593|MOAA	sp|Q7NLC0|DAPB	sp|Q9JW45|DNAA	sp|P0AD45|QSEG	sp|B1VDJ5|Y933
sp|Q9D2H6|SP2	sp|B1IZI5|LLDD	sp|A7HZL5|RS17	sp|P58135|RR9	sp|C1KXE5|MECA	sp|Q089Q2|RL23
sp|P56726|SMO	sp|Q2JN84|PCXA	sp|P09130|TRAD1	sp|B9LDT2|NUSB	sp|Q08537|UPK2	sp|A6MMZ5|NU4C
sp|Q499E5|STOX2	sp|Q57673|VATE	sp|P57510|YGFZ	sp|Q4P902|XIN1	sp|Q9CQI6|COTL1	sp|Q6ZRT6|PR23B
sp|Q61IS6|SPK1	sp|O14267|YFPC	sp|P74533|RECR	sp|B6I2R3|YHEU	sp|A9A3Z1|GGGPS	sp|Q0P5K1|GPBP1
sp|P34548|SQV3	sp|P69857|NANC	sp|Q92ZK3|NODM	sp|C4K2Y5|MUTL	sp|B0B8F4|SAMHT	sp|E8WSG3|FTSW
sp|O64530|STR1	sp|P12917|MET2	sp|Q6CZP6|HSLO	sp|Q6FLC5|SEY1	sp|B7M5Q0|ECOT	sp|Q9ADP7|HTHR
sp|Q6ZIX2|SMT1	sp|Q8PUH7|Y2357	sp|A3DMQ4|RS4	sp|Q98DD5|PYRF	sp|Q58375|SUMT	sp|Q721B5|DEF
sp|Q9FIH8|SPP	sp|Q8ZLX2|ALX	sp|Q2GFR2|PDXH	sp|P31327|CPSM	sp|C5CAX2|CLPX	sp|Q54XD8|IF2G
sp|Q9CAM1|SPT62	sp|A7HM56|RS7	sp|A7FNK9|RL17	sp|P9WN24|TRHBN	sp|O14490|DLGP1	sp|D4APE2|DPP4
sp|Q18779|SQV7	sp|Q17ZQ6|DNAA	sp|B9KI89|SURE	sp|Q8P7T5|NUOD	sp|Q0WD07|ISCR	sp|A5UQN4|ATPG
sp|Q8LPR8|TI100	sp|Q1AX09|HIS7	sp|B4RJC9|HSLO	sp|Q89QG3|ADEC1	sp|P0A9S5|GLDA	sp|A2RBY9|RECO
sp|Q9VF08|TIM16	sp|B1LE57|SUFE	sp|C0ZBW9|LIPM	sp|Q9EP52|TWSG1	sp|C4XS55|RS20	sp|B6J2E1|ATPE
sp|Q569C0|TM100	sp|P73555|Y875	sp|Q31H64|PSD	sp|P0A9B0|FUR	sp|B7MPE9|AROL	sp|B9K2I3|KDPA
sp|P52653|TBP1	sp|Q9ZMK4|KDSB	sp|P0AD14|YEHU	sp|Q5Z1W1|RL23	sp|Q09219|CPNA5	sp|P73068|RUBR
sp|Q62296|TEAD4	sp|C5A6A9|THIC	sp|B8DH80|Y511	sp|B2G944|HEMH	sp|Q8PH18|IPYR	sp|Q6GEW0|PTPB
sp|O35144|TERF2	sp|A3N0X0|LPTD	sp|Q1DC88|Y1478	sp|P46141|YGBE	sp|P23724|PSB6	sp|A7ZDQ5|DAPA
sp|Q5FW12|TIPRL	sp|F4HQA1|PAF1	sp|P84314|RL32	sp|Q2SJC1|LOLA	sp|D0KEP3|LPOA	sp|P54897|DAPF2
sp|A7MB75|TM231	sp|Q8SRR2|RIR2	sp|A6GYI0|ADEC	sp|P53167|PUS2	sp|A1V2G2|Y2875	sp|O93845|DPOE
sp|O44572|TNNI4	sp|Q9I5G4|CMOB	sp|Q181G8|ISPE	sp|P0DKH5|WR52C	sp|C1CL84|AROB	sp|P64549|YFIR
sp|P09493|TPM1	sp|P08196|PSY1	sp|O67293|Y1250	sp|A1TWI4|MNME	sp|B7JR87|NRDR	sp|Q81NL0|Y3182
sp|P35590|TIE1	sp|Q1RC23|ZNTB	sp|Q9T1P8|VP50	sp|P11373|CUTI1	sp|A2ZVY5|C3H9	sp|P50040|PYG2
sp|G5EDN3|TIM	sp|Q0SW38|UVRC	sp|Q4ZSC0|LCDH	sp|Q46XM6|LSPA	sp|Q3YZ89|TAL2	sp|B1KDP2|RL25
sp|A2ASS6|TITIN	sp|D6Y4U7|MSHA	sp|A7GRB0|CINA	sp|Q2YU53|PPAC	sp|A4VT28|GRPE	sp|A8GH14|NUOCD
sp|A2RVP7|TI221	sp|A9WVT6|DADA	sp|B7LFY6|YACL	sp|Q9DAJ5|DLRB2	sp|O26877|KPRS	sp|Q93YN4|ELM1
sp|Q9R0Q3|TMED2	sp|Q12YN9|RNH2	sp|A2RD68|RPOZ	sp|A7Z2P1|Y883	sp|Q2FU94|RL2	sp|B3CLF8|CTAA
sp|Q62318|TIF1B	sp|Q5HB57|ISPG	sp|P0A5D6|Y909	sp|B4UIA9|NUOD2	sp|Q5BJY3|IN80C	sp|Q92551|IP6K1
sp|O01479|TMOD	sp|A1SU10|MRAZ	sp|Q56564|Y427	sp|B2AGT9|ISPE	sp|Q8C669|PELI1	sp|Q6LPF8|Y2435
sp|Q9C8J7|TRO	sp|A5GMB7|Y1656	sp|B3S3D5|DDRGK	sp|C0ZHD2|SP5G	sp|Q41932|PSBQ2	sp|Q4R591|G6PI
sp|Q9SYM4|TPS1	sp|C6TBD0|CSPL6	sp|P15648|HSL33	sp|A1W9F0|SYE	sp|B2GDT7|RL13	sp|P44844|YIHI
sp|Q8CGV9|TSH3	sp|Q05509|GLME	sp|Q89808|VE6	sp|Q80907|VE6	sp|Q9JMI0|ECEL1	sp|C3K1E9|ATPD
sp|Q63199|TNR6	sp|A2SH61|AMPA	sp|P16257|TSPO	sp|C3NEM0|CARB	sp|P0ABJ3|CYOC	sp|B0SR12|ARLY
sp|Q9FR53|TOR	sp|Q81M27|MNTR	sp|C5D3K0|COBS	sp|B0T1Q3|SYS	sp|P9WGJ4|SEPF	sp|A9BJX6|ACPS
sp|B4F6W9|TRIPC	sp|Q07969|CD36	sp|Q8FGN7|USPC	sp|A6TFB2|USPB	sp|Q2YIJ9|HIS1	sp|Q4L6H9|GPDA
sp|P26687|TWST1	sp|B1I7I6|RECO	sp|Q9CQF6|ADPPT	sp|P0CAE9|VF339	sp|O29748|HMED	sp|Q82SM6|QUEF
sp|Q32P99|UBE2B	sp|Q4LE39|ARI4B	sp|P0A0V8|CTRA	sp|A0L889|CRCB	sp|O31862|YOJA	sp|A4YCA5|MOBA
sp|P90978|U2AF2	sp|B0S907|DNAA	sp|P0AF91|RRAB	sp|Q3E9D3|PME55	sp|A1SX24|ZAPC	sp|Q9XB42|YKFH
sp|Q27896|TRF	sp|Q21NJ1|RDGC	sp|Q3AD53|HISX	sp|A3CZM6|LPXC	sp|A6L5D2|KDPA	sp|Q2T0G3|RL28
sp|Q8AYG3|TTK	sp|Q9TT95|GALP	sp|P0A937|BAME	sp|P75884|GFCB	sp|Q99190|TECR	sp|A5GW82|MNME
sp|Q5U430|UBR3	sp|Q1GWP9|GPDA2	sp|A2C500|NDHN	sp|P35948|C	sp|A6KWC4|FMT	sp|P62302|RS13
sp|Q19584|UFD1	sp|Q04470|CT2AA	sp|Q9F2U7|Y4614	sp|P59337|DHAA	sp|Q68WD4|PTH	sp|C7GT60|RCF1
sp|P79457|UTY	sp|Q6DH69|FAH2A	sp|Q1RP78|PA2B2	sp|B4UFX9|RUVC	sp|A3MZC2|HEM1	sp|P03006|VG12
sp|Q99MV2|TX19A	sp|P0A927|TSX	sp|A4SJQ7|RLME	sp|Q03583|RFBX	sp|Q9AJU0|ELMM3	sp|O14042|FMP32
sp|Q95017|UBC9	sp|Q4A5N1|RS6	sp|Q03QV7|G6PI	sp|P62856|RS26	sp|B6YT11|GCSPA	sp|P20906|MDLC
sp|Q23023|UNC51	sp|Q42564|APX3	sp|B7IP41|DEOD	sp|Q83D73|RL9	sp|Q3K3S9|TRUA	sp|A7ZQA5|NRDI
sp|Q9UPT9|UBP22	sp|A6H0S6|SSRP	sp|Q9I472|COBO	sp|P0A5R3|PARB	sp|A3MWI4|RL3	sp|O57222|A9
sp|Q19905|UGDH	sp|A6U860|RL4	sp|A4IKB8|Y390	sp|B8HR50|RNPA	sp|A7X350|APT	sp|A7H4M0|HTPG
sp|Q06561|UNC52	sp|A9HLG2|SYS	sp|B2AFW1|AMPP3	sp|Q8JPX9|VP40	sp|Q0ID14|RS17	sp|Q8U0Z8|MBHJ
sp|F4JRR5|TTL	sp|B7JLS6|SP2AB	sp|Q62H14|ALLC2	sp|Q6C3U1|OS9	sp|Q09056|TBP11	sp|Q2VR06|F92AA
sp|Q8L6Y1|UBP14	sp|Q95WD1|SCX8	sp|B5REY3|FIS	sp|Q58120|TMG10	sp|O27026|CAPPA	sp|A2C0H2|PETD
sp|Q940S3|UAP1	sp|P13063|PHSS	sp|Q87YG2|Y3837	sp|Q3EBY6|MCAC2	sp|Q319M1|SYFA	sp|O14012|RRP17
sp|Q612A4|VATC	sp|O68883|CISY	sp|Q1XAA8|AK1CN	sp|P24575|TRA6	sp|A1AAD5|ISPE	sp|Q9DG45|PHS2
sp|G5EDZ2|UMPS	sp|B1JGN4|Y1581	sp|Q0T879|SPEE	sp|Q65GM8|Y2918	sp|Q57A18|VIRB5	sp|Q9C8U0|GSXL5
sp|P70398|USP9X	sp|P74635|Y753	sp|A8MDU3|HEM3	sp|P84400|MB43	sp|Q5HQ79|Y677	sp|A0T0K3|RK31
sp|P37398|VIV	sp|Q9TLV9|RR10	sp|Q8S9F1|PCYAB	sp|C0NN85|RU1C	sp|A2SGS4|DAPE	sp|P0A9D0|GLPX
sp|Q3ZK22|VEZA	sp|Q3ZBK5|TP8L2	sp|A3CLM2|TRPA	sp|P45574|DSVA	sp|A0QL30|Y4483	sp|A6UQS6|METK
sp|Q39258|VATE1	sp|B9E1E8|RSGA	sp|A0KEZ2|DTD	sp|Q8BYF6|SC5A8	sp|Q97YC1|CAS1A	sp|Q2YVZ4|SBI
sp|Q21898|VATL1	sp|A9BBQ7|MNMA	sp|P33715|UTS2	sp|Q56XE8|HXK4	sp|A7MXR2|MURC	sp|A5N8H9|SPEH
sp|Q9XZH6|VATG	sp|Q1DAN7|SSRP	sp|Q802V6|ABH2A	sp|A4JA69|GCSP	sp|B3QAG7|RL28	sp|O84212|GSA
sp|P30628|VPP1	sp|B7MMW1|MAO1	sp|Q9LSQ5|FQR1	sp|Q99165|YAL2	sp|B1MW68|SYC	sp|Q9UZ49|Y1305
sp|Q60V75|VPS16	sp|B2TPE7|COBQ	sp|B1LLT4|MEPA	sp|Q6UDI1|CVC1	sp|C5A2H8|GLMM	sp|B1AJ58|THII
sp|Q20591|VA0E	sp|A9AA46|GATD	sp|B6YQ67|RL15	sp|Q0SN29|RL3	sp|Q5REK0|FMO2	sp|Q0BPT7|MTNC
sp|Q924T3|XRCC4	sp|P21338|RNI	sp|Q3JVB6|RS20	sp|C4KYQ8|MSCL	sp|Q00660|GH	sp|Q8DCU4|PURA
sp|Q80ZK9|WDTC1	sp|Q2NZA5|Y3617	sp|Q2JJZ9|UPPP	sp|Q8CD54|PIEZ2	sp|Q4UZI9|HGD	sp|Q3KLP6|KCY
sp|O61460|VAB1	sp|Q83HK9|RNH	sp|Q9LHB9|PER32	sp|Q0S219|IF2	sp|B5QYF3|NFI	sp|Q96MH2|HEXI2
sp|P48616|VIME	sp|Q6GJA3|GCH4	sp|P23629|COAT	sp|A5IM24|DEOC	sp|Q7UZU3|RECA	sp|Q67SL8|SSRP
sp|Q9LT31|VPS9A	sp|A1U1T2|PLSX	sp|Q1WSH8|GATC	sp|O25801|DHAS	sp|Q4L7K6|FTN	sp|Q8DJM9|Y1193
sp|A8X811|WRM1	sp|P12297|SUWA	sp|Q2RWE4|ISPG	sp|Q32PD8|LERL1	sp|Q32BG3|RIMP	sp|B4SS67|GCSP
sp|O80775|WDR55	sp|P58382|ACKA	sp|Q7S8R3|BCP1	sp|Q1GXY7|THIG	sp|Q48E78|RBFA	sp|Q9AGF2|FTSX
sp|P27467|WNT3A	sp|Q6C6I6|GATB	sp|C0SPA3|YLXW	sp|Q9P358|PGLRA	sp|P44744|Y521	sp|A0QYP1|KATG3
sp|P06607|VIT3	sp|Q945F4|IF5A2	sp|P42243|YCBK	sp|Q0T7B3|YBAB	sp|Q8P0H1|AROA	sp|Q2YDJ2|SC22C
sp|O44342|WBL	sp|P68961|E313	sp|Q4K479|LGT	sp|B1M860|DADA	sp|A4XS60|PNCB	sp|Q086A7|ISPF
sp|P56706|WNT7B	sp|Q8FQX3|URE2	sp|Q1QAG2|QUEA	sp|P39297|BSMA	sp|P32770|NRP1	sp|P53903|PGA2
sp|O35468|WNT9B	sp|P91869|MED31	sp|P78346|RPP30	sp|P56406|SNPA	sp|A0R541|MSPD	sp|P0CP82|PPIH
sp|Q9LUL2|WAG2	sp|Q8EWS6|UVRC	sp|P42235|KDGD	sp|Q8BKV1|GPC2	sp|Q7UIC5|RPOA	sp|D7UNT2|LCDH
sp|Q6X7J5|WOX8	sp|B5ZPM0|MURA	sp|P67093|USPG	sp|A1AV29|FPG	sp|A0K3W0|HIS2	sp|A9ND50|RL9
sp|Q6X7J4|WOX9	sp|Q03Y57|CCA	sp|A1KAU9|TATB	sp|Q8CRV2|VRAS	sp|P42097|YPB3	sp|P12559|HN
sp|O43543|XRCC2	sp|P54672|AP2M	sp|Q92SS9|SYFB	sp|Q46B88|NQOR	sp|P57694|SYFB	sp|B4TKT3|FEOC
sp|P36872|2ABA	sp|Q46FV4|MER	sp|Q9UU86|SYG1	sp|Q969J3|BORC5	sp|B8IF29|SECA	sp|Q1DDB7|PYRG
sp|P03958|ADA	sp|Q9BV29|CO057	sp|A0RRF8|Y1664	sp|Q62FI7|PCKG	sp|Q6G9E8|ODO1	sp|Q87UK7|RPIA
sp|P36896|ACV1B	sp|A6UN45|HIS7	sp|B2SVL2|NUOH	sp|Q58791|Y1396	sp|Q8MH63|LAT1N	sp|Q02IQ1|FLGI
sp|Q9V8R9|41	sp|A2C3I4|BIOB	sp|Q681Q7|Y1390	sp|A7HP03|LEU1	sp|B8IZU2|MURC	sp|Q2KX12|MQO
sp|P0DM41|ACT1	sp|Q196Z5|RIR1	sp|Q68FV0|T178A	sp|B5EZR9|FADJ	sp|A8AQ28|KBAY	sp|A5PJX7|S6A13
sp|Q09543|2AAA	sp|P77285|RSXG	sp|O64459|UGPA	sp|A2SFN3|NUOH	sp|U5KJM4|CAMP	sp|P53581|MAP13
sp|P22599|A1AT2	sp|P9WQD4|TESA	sp|Q3Z549|FRMR	sp|A7MHI5|YEGS	sp|P75579|RL4	sp|Q9D1R1|T126B
sp|O46341|A6	sp|Q6NUW9|FGGY	sp|B3CLI3|MNMG	sp|P28622|GUN4	sp|P53150|LIF1	sp|P0DJ52|RL8
sp|Q9LQK7|AB7I	sp|P15190|NCAP	sp|B5BKH1|PSD	sp|Q67JH4|HUTH	sp|Q7VT96|CYAY	sp|P84454|SCAF
sp|Q9CAF5|AB6I	sp|Q9EQQ8|CNRG	sp|Q6NXZ1|KRBA1	sp|P68531|COX3	sp|C3NE98|PSB1	sp|Q6LJ30|NAGZ
sp|P41932|14331	sp|Q9Z8C9|ACCA	sp|Q11DH4|RUVC	sp|Q9JVI4|PSRP	sp|O36410|RIR2	sp|A0LVY3|GLGC
sp|Q38970|ACC1	sp|Q7Z3K3|POGZ	sp|P55311|CATA	sp|Q821A5|RLMG	sp|B7N2M7|YIHY	sp|O32067|YTZE
sp|P37172|ACVR1	sp|A5VRI5|RSMH	sp|Q6UR41|UREE	sp|B2TP27|Y2797	sp|Q2FFJ4|GATC	sp|O69851|Y6021
sp|Q01593|ABI3	sp|A4SCJ7|RS18	sp|P64483|YEAK	sp|P82734|DF127	sp|A8Z453|GPDA	sp|Q6H7J4|P2C23
sp|Q94125|AGE1	sp|Q9BYQ6|KR411	sp|A8Z3X4|DAPB	sp|A0PNQ1|METX	sp|Q95250|PGRC1	sp|A3MBU6|TRPA
sp|Q96329|ACOX4	sp|Q65CN4|NOC	sp|P35965|TAT	sp|C8ZAQ2|AIM21	sp|Q8TG24|MET3	sp|Q9JJ74|RAMP1
sp|Q07749|ADF2	sp|Q14GK8|COAX2	sp|Q29KG4|AFF4	sp|B8F5I8|LPXB	sp|Q9X9F2|FLHD	sp|Q96MG8|PCMD1
sp|O35598|ADA10	sp|Q8FG03|MDTC	sp|Q9UHV8|PP13	sp|A0PX73|RNPA	sp|Q07643|CO9A2	sp|Q18B13|MINC
sp|Q96Q42|ALS2	sp|Q70DJ5|LECC1	sp|Q89B38|ATPE	sp|B4F6Y3|LTOR3	sp|C0Q9X1|RL23	sp|P46672|ARC1
sp|Q07750|ADF1	sp|P84874|FER2	sp|Q7ADF8|HXPB	sp|Q9M1E1|PTR38	sp|Q7A4E2|Y1916	sp|A3NXK9|EFP
sp|Q53H80|AKIR2	sp|P37631|YHIN	sp|Q2H6N9|CAF17	sp|Q8Z125|ARCA	sp|P0A3G5|LCND	sp|Q1GFN7|TATB
sp|O82171|AGD10	sp|O51896|ARCA	sp|Q8WT56|FAR1	sp|Q03KB3|LEUC	sp|C1CMI3|YIDD	sp|B7I9U9|DXR
sp|O80452|AMPD	sp|O13924|HASP	sp|C6DKL9|DEOB	sp|Q133M2|MOBA	sp|B2UW67|UREE	sp|Q6PF69|MVP
sp|P35611|ADDA	sp|O51091|FMT	sp|Q8L481|HKT3	sp|Q4WCZ8|PGLRX	sp|Q90485|HBB2	sp|O31501|SWRC
sp|Q09994|ANI2	sp|A0Q8E3|ATPF	sp|A6UH73|ACYP	sp|Q6FCP9|ASTB	sp|B5Y7R0|SYE	sp|B2K177|FLIT
sp|Q15389|ANGP1	sp|O48540|MAN1	sp|Q9CQQ8|LSM7	sp|Q6ZEA5|CAS2C	sp|Q64ZW2|MNMA1	sp|Q6G5E2|RS4
sp|Q9XTT4|ANI1	sp|A9L5J0|CCA	sp|P61743|GPDA1	sp|C4KEG7|PCP	sp|A0QQH5|RIP2	sp|B8I7T9|RNH2
sp|Q6UB99|ANR11	sp|Q9VTE5|PFD2	sp|P92623|NU4M	sp|B6YR05|ATPG	sp|B2TYR0|MUTH	sp|B1I8I6|Y311
sp|Q38847|AGL15	sp|P42736|RAP23	sp|A0PUK6|ATP6	sp|A5CS07|RUVA	sp|Q52718|APBEF	sp|C0Q2E3|CMOB
sp|Q13686|ALKB1	sp|C1DKD3|HSLO	sp|Q3K3F8|RS9	sp|C5BQ44|EFTU	sp|Q2GCH7|RUVC	sp|Q48VY1|RUVB
sp|Q8VHG2|AMOT	sp|P69428|TATA	sp|O68970|APCB	sp|Q92447|HIS7	sp|A5GX14|RS6	sp|Q59091|PCAJ
sp|P18908|ANF	sp|A4Y1B4|TUSA	sp|Q2JNW5|PSAC	sp|Q7CQS9|ACYP	sp|A6NEC2|PSAL	sp|P0AEV9|HYCI
sp|G5EGA3|ANKL1	sp|Q5PXQ6|CHQB	sp|Q69561|TRM2	sp|Q669E1|DPS	sp|Q4ZXW8|HEM1	sp|E0TVT6|TYSY1
sp|Q7TMA5|APOB	sp|B4RKA3|PYRF	sp|O57230|RP132	sp|A9HJ12|LIPB	sp|Q9LDU5|TI11A	sp|Q87BP7|QUEF
sp|O88888|APBA3	sp|Q638W1|SERC	sp|A0LE31|DAPF	sp|Q18E76|SYA	sp|P55239|GLGL2	sp|Q6PDE7|GGT6
sp|Q05431|APX1	sp|Q1J4B6|HUTG	sp|Q18A79|GLGA	sp|Q42831|HBL	sp|O35643|AP1B1	sp|A2BTM1|SECA
sp|Q21227|APR1	sp|B8DCF0|Y1569	sp|Q9ULS5|TMCC3	sp|A0KEX6|TSAC	sp|A0T0P1|ATPX	sp|Q98BJ6|LNT
sp|P35602|AP1M	sp|B6JNE7|RL14	sp|Q8ZAX7|DUSB	sp|B9JRY0|TOLB	sp|A0AJ06|HEM1	sp|Q5KU60|NOC
sp|Q9FFF9|APC1	sp|Q14J06|MRAY	sp|B5FPM8|YFCN	sp|B8G4U9|RPOB	sp|Q6PCF9|S38AA	sp|Q9FGX1|ACLB2
sp|G5EBZ8|ARK1	sp|O27628|APGM1	sp|P93311|RM02	sp|B9K8A7|KAD	sp|Q94FT8|HBL3	sp|A4IQA8|KCY
sp|O65418|APC4	sp|Q9PKS8|GCH1L	sp|B5XIP2|DNAA	sp|Q057X4|NUOB	sp|Q9CDA8|EMBA	sp|B5ER46|ATPF
sp|P98084|APBA2	sp|P67219|RIMP	sp|A1S647|DAPE	sp|Q66GI2|DIR22	sp|B0TJ99|G6PI	sp|A6TF35|BIOH
sp|Q10943|ARF12	sp|Q6NDM2|UBIE	sp|B1L7T1|IF2	sp|A5UFU3|RNH	sp|B6EGP7|PCKA	sp|P0AFN5|PSPC
sp|Q20052|APC11	sp|B7VMD9|HEM3	sp|P50935|HIS2	sp|Q2MHH4|KU70	sp|Q9EZJ8|SIGA	sp|Q0SRM5|Y1922
sp|B2RUJ5|APBA1	sp|A7NDW6|FETP	sp|Q98M18|Y776	sp|A5IHS5|RL11	sp|P03847|COPB2	sp|A7GZZ5|LPXC
sp|O64749|ARAE2	sp|Q2SWX6|SSRP	sp|Q3M4F6|DXS	sp|A0LLG1|ATPD	sp|P0AAB4|UBID	sp|Q46GN4|CHLB
sp|Q9ZPX1|ARF5	sp|B2T381|IF2	sp|Q82K55|RBFA	sp|Q7A6Z3|GRAS	sp|P29919|NQO7	sp|Q8G0F7|TPIS
sp|Q5RGQ2|ANM8B	sp|Q9I013|HTPX	sp|A6QQ24|PIGL	sp|A0JVL1|TRPC	sp|Q0BDM3|FETP	sp|Q25263|CYAB
sp|Q9VW15|ASH1	sp|A5VS09|MASZ	sp|A4QTI0|IML2	sp|Q6AJN1|Y2720	sp|A9R6M8|Y1824	sp|P03835|INSG
sp|Q8RWU4|ATML1	sp|P05312|NDHI	sp|O28211|Y2068	sp|B2I7P4|DXR	sp|B1LLJ4|GLPB	sp|Q7A505|SIGS
sp|P25705|ATPA	sp|Q3UYV8|DAAF3	sp|Q5M6L4|PTH	sp|Q2LRX4|FMT	sp|B2ILW9|FABZ	sp|Q46FK9|ENDA
sp|P93024|ARFE	sp|P66101|RL20	sp|Q39JD2|HEMH	sp|A1KRR2|Y227	sp|Q89AB8|DHAS	sp|A6NLC8|YE016
sp|O35885|ASCL2	sp|Q643C1|MPPO	sp|B5BHX7|LLDD	sp|Q9ZHE0|HIS2	sp|B0TI54|ATPF	sp|Q0TG62|HIS6
sp|Q8CG79|ASPP2	sp|C3PP76|GRPE	sp|Q8XSW9|FLGH	sp|A9KJR7|UREF	sp|P37960|MRGA	sp|B9DNW3|RECU
sp|Q1LYB6|ATF1B	sp|Q9YAI1|NADE	sp|Q1MNG0|COAA	sp|Q9GK78|UPAR	sp|Q32DS7|MENC	sp|A4GCI6|HEMA
sp|O45876|APH1	sp|B8F8N4|RPPH	sp|P43942|Y101	sp|A8AJL6|ENTS	sp|O22256|PME20	sp|A0JUZ7|HIS4
sp|Q9HBZ2|ARNT2	sp|Q9UHV9|PFD2	sp|P17906|RSBX	sp|A0KZT7|PLSY	sp|B4UDZ3|PANB	sp|Q32644|ATP6
sp|Q9SYG2|ASIL1	sp|P37923|FIMC	sp|Q0T5M9|MINE	sp|A1E9T6|CEMA	sp|P26784|RL16A	sp|Q6U7Y2|NU4LM
sp|P13607|ATNA	sp|O25499|Y823	sp|B1VPE7|YIDD	sp|P89440|CVC1	sp|Q00860|NU1M	sp|A8F920|PTH
sp|O43521|B2L11	sp|Q1BGY4|PIMT	sp|A1S6H2|LOLA	sp|P66965|Y1313	sp|Q8EM72|Y2986	sp|P06014|VSI6
sp|Q9MAP8|B3GT6	sp|B9EXZ6|BAT1	sp|P17280|REV	sp|A5ITB0|HRCA	sp|P44013|Y552	sp|Q6DNS6|RDRP
sp|Q03565|BAF1	sp|Q6UXT9|ABH15	sp|Q46FV4|MER	sp|Q6A830|LPQB	sp|Q4A127|HSDR	sp|A7I3T2|MNTP
sp|O64743|BBE15	sp|Q466A1|COFC	sp|Q4J9H1|AUBA	sp|Q49YV5|Y880	sp|B5RGE7|DUT	sp|C4ZUD9|SMG
sp|Q8L4Y5|ARP7	sp|P0ACJ6|DECR	sp|A4TNJ2|ECOT	sp|Q11LE6|RNPA	sp|P0DMG4|DHEB	sp|Q8K9B1|Y437
sp|Q9LJG8|ASIL2	sp|Q31N55|MURE	sp|A3CLY4|ARGC	sp|Q66AX1|KDSA	sp|Q5WGU8|KCY	sp|A3NC06|RIMM
sp|Q9ZV53|ATL49	sp|C5A0G1|IDI	sp|A3EXG8|VEMP	sp|Q1LZ80|PAGR1	sp|A6H5G7|PSBC	sp|Q9NGA0|DCAM
sp|Q9U7E0|ATRX	sp|A3N8Q9|AROC	sp|C5A6Z1|ARCH	sp|Q54U72|IMPA1	sp|P0DD77|QUEA	sp|P19819|PSBB
sp|Q22258|ATR	sp|Q9CQ65|MTAP	sp|B0Y7Q2|PMIP	sp|B2GCR0|AROA	sp|Q0Q7V0|S35G3	sp|Q1QQP7|GPDA
sp|Q04656|ATP7A	sp|A1VTG2|RL11	sp|A9MBP1|PLSY	sp|Q9FKN7|DAR4	sp|Q6D3J7|NDPA	sp|Q0BDM3|FETP
sp|Q9LYP6|ATS3	sp|Q64YU9|KDPA	sp|A9AAZ8|GATB	sp|A5UKI5|RLME	sp|A9MKE1|YBED	sp|Q8FHF3|HIPB
sp|O82798|ARR4	sp|Q044B1|HRCA	sp|O24866|LPXE	sp|Q1ECF1|PYL7	sp|Q21IT4|IHFB	sp|Q5SIW3|SECA
sp|Q9R1S0|B9D1	sp|Q4QG98|RL18	sp|O02115|PCNA	sp|Q8CPY4|GPMI	sp|B1W5S5|Y6403	sp|P55743|PMEB
sp|P54688|BCAT	sp|Q2RYT5|RL20	sp|A3N6V2|LGT	sp|Q28849|RHL	sp|Q9RJD5|Y757	sp|Q6XDK8|POLG
sp|Q5EAX2|BACD2	sp|A7HDE0|YQGF	sp|B0K0N5|SYDND	sp|Q49Y71|DTD	sp|Q8L953|RS273	sp|A1KL57|YBEY
sp|A3KPW9|BAG6	sp|P12853|PSBO	sp|Q971I6|PFDA	sp|Q5QUF4|DXR	sp|O32035|YRRN	sp|A6U1L7|DAPB
sp|Q90260|ASL1B	sp|Q0VCL9|CC038	sp|B1Z962|PURA	sp|Q2S937|RPOA	sp|P94111|SSL12	sp|Q8VYI0|LSM8
sp|Q9YHD3|BAG6A	sp|Q8L7N8|C3H57	sp|Q8HVM0|NDHI	sp|P19464|ACCO	sp|Q620A6|MFRN	sp|Q8KAK2|SYC
sp|Q9LMM6|BPS1	sp|C0MCB9|RS17	sp|Q3BUC6|DAPB	sp|P09919|CSF3	sp|P9WN54|GCSH	sp|Q04760|LGUL
sp|O08901|BUB1	sp|B9MQS8|AZOR	sp|Q59198|CISY	sp|Q7NHA5|RL9	sp|Q9PI05|SYA	sp|B1L776|RL14
sp|Q9Z1R2|BAG6	sp|Q6N344|GCSP	sp|P9WJL1|MURF	sp|Q30X46|NIKR	sp|P09750|SHU6	sp|Q12578|HIS7
sp|O35625|AXIN1	sp|Q58865|Y1470	sp|B0S1Q1|SP5G	sp|Q5WU67|NHAA	sp|A2X635|MOC2A	sp|B7N693|EX7L
sp|Q9VXG8|ATR	sp|G4RJZ4|CS3HD	sp|Q9WVJ5|CRBB1	sp|A8Z4A5|RECO	sp|Q4FQD6|DTD	sp|A5CDU5|SYS
sp|Q07817|B2CL1	sp|P0A413|PSAC	sp|Q4WB37|CSN	sp|P80490|FRHB	sp|A7GRN9|MRAY	sp|A4G916|FPG
sp|P12643|BMP2	sp|B3QNS4|COBS	sp|P0A231|PA1	sp|P70475|MYT1L	sp|Q8C850|SCAR3	sp|Q5E9A6|VPS25
sp|Q9XWH0|BUB3	sp|A5ITB3|RS20	sp|Q8XGD7|ATPF	sp|Q5RIM0|LYRM2	sp|P83779|PDC1	sp|A4R2S1|CYNS
sp|Q6Z4U2|CAF1M	sp|B3QWI0|HEM1	sp|Q58FL6|LYS4	sp|Q46G96|RL4	sp|Q8P1W3|TPIS	sp|C6T2E7|CASP1
sp|P36895|BMR1A	sp|Q7VJX7|RNPA	sp|B0SUN3|Y780	sp|Q0SHR2|MRAZ	sp|P73003|Y1500	sp|Q30QB8|SURE
sp|Q91VR8|BRK1	sp|Q1CVG4|MNME	sp|Q9L6X9|TUS	sp|P57125|ATPE	sp|B2SQV8|DXS	sp|A5CD16|RPPH
sp|P09803|CADH1	sp|P12334|AZUR1	sp|P65356|MIAA	sp|Q1GVJ2|RIMP	sp|A8Z3U5|RIMP	sp|Q46LF6|ILVD
sp|Q95153|BRCA1	sp|Q9K1F9|PDXA	sp|A5MZP4|RLMH	sp|Q57630|DTDA	sp|P42844|ZIM17	sp|Q0HDU5|ARGC
sp|Q9FXA3|BH095	sp|O47686|COX3	sp|Q39RQ7|ISPE	sp|P0A3H6|DBH1	sp|Q1JJ89|RECO	sp|A5FS85|ISPG
sp|Q9SSW2|AZF2	sp|Q1XHX8|NRM	sp|Q68E01|INT3	sp|Q8D291|RISB	sp|A4Y961|RISB	sp|P0A2Z9|ATPE
sp|Q03248|BUP1	sp|C1CF50|PDXS	sp|Q5L081|MSCL	sp|Q9I4H5|DAPE	sp|Q87M25|DEOD1	sp|Q1QA23|TGT
sp|O54825|BYST	sp|Q0SXM7|UXUA	sp|B7M287|NUDL	sp|Q5AVC5|CWC24	sp|A9CB86|PKG1	sp|Q9FKK7|XYLA
sp|Q9EQG9|C43BP	sp|A8A3T3|XNI	sp|Q5R7B1|CLP1L	sp|Q2KD90|YBEY	sp|Q5HHM4|NUC	sp|P0CB72|NDUB4
sp|O65036|C3H54	sp|O34619|LMRA	sp|Q53091|MOAE	sp|A1C995|RGLA	sp|Q6Z0D2|Y8251	sp|P18411|FUN14
sp|Q4AC94|C2CD3	sp|B1YV58|RIMM	sp|O85805|CR1BE	sp|Q9SW48|INVB	sp|Q1Q835|HIS6	sp|Q7W954|Y1919
sp|P97929|BRCA2	sp|Q5FIN5|SYS	sp|Q2FXP3|NRDR	sp|B1IXS2|MEND	sp|B1I8S4|ASNA	sp|Q556Y1|RS30
sp|P20290|BTF3	sp|Q6XTK7|PB2	sp|Q5HGW8|COXX	sp|A6SX69|RDGC	sp|Q874L8|LCL3	sp|C6BTU7|F16PA
sp|O16305|CALM	sp|Q4X0V2|TIM13	sp|A7H3N6|MURA	sp|B8NX60|PGXB	sp|C1ASX9|PYRG	sp|A1VGE5|ADEC
sp|P39736|BX42	sp|A0AHX5|UVRC	sp|P0A422|PSAD	sp|B1XHY6|THF1	sp|Q54XD8|IF2G	sp|Q6LLQ8|YIHI
sp|Q68EI3|CBPC5	sp|B0BXX6|ISCS	sp|Q1JN29|MSRA	sp|P35111|ATPE	sp|A7FG82|HEM6	sp|P0AD62|KPYK1
sp|O95067|CCNB2	sp|Q8RDQ1|MURD	sp|Q646G3|T2R42	sp|P72854|SIR	sp|B7JFS7|QUEF	sp|B1X7I0|YEGS
sp|P56721|COLL	sp|P0AFM1|PQIA	sp|P56273|MDM2	sp|Q5N892|LAX1	sp|B5ZP79|RUVA	sp|P07597|NLTP1
sp|O17901|COPZ	sp|Q975N7|RS6E	sp|A1T0H3|F16PA	sp|Q6GGG4|GCSPB	sp|P0A931|WZA	sp|Q8TDI7|TMC2
sp|P17139|CO4A1	sp|Q1LHK6|ATPF	sp|Q04508|AMOB	sp|Q0VCR7|C1TM	sp|Q7WFP0|RPPH	sp|A4TMK5|NUDK
sp|P06684|CO5	sp|Q04807|GLCM1	sp|Q5YTK6|AROB	sp|A6WWV7|FABA	sp|Q6G4C5|ISPH	sp|Q4ZVY2|Y1642
sp|P13671|CO6	sp|B0R3T7|RISB	sp|P58205|FLGH	sp|Q2SRZ9|PLSX	sp|Q8ZBE1|Y3475	sp|P0CO65|MCES
sp|Q9VWR5|CP306	sp|Q1D2J5|RUVA	sp|A7ZHD9|KEFF	sp|Q3AXF4|ISPE	sp|B4EX40|Y3641	sp|Q9S720|PPD3
sp|Q9LNC5|CLO	sp|A5UCR9|QUEC	sp|Q67TC1|ATPF	sp|B5F8K1|AROK	sp|P06130|FDHB	sp|O67074|DPO3E
sp|Q8CF98|COL10	sp|C1AHN2|TSAD	sp|Q3YEE5|CO195	sp|Q6PAZ3|DGAT2	sp|P51331|RK19	sp|B3QIF6|HIS1
sp|Q9VRM7|CP307	sp|Q2GHU0|GRPE	sp|Q2IXC6|YQGF	sp|P34415|YLZ2	sp|P9WIX1|NUOH	sp|P65235|KPRS
sp|Q9M374|CRF6	sp|Q17IN5|MED18	sp|Q8S233|AMT23	sp|Q821B6|CITD	sp|Q23402|BCCIP	sp|P0A3X9|CYC6
sp|Q20168|COPB2	sp|C5BGW5|Y1867	sp|C1KYD5|TACY	sp|O79549|COX2	sp|B6DCL4|TX125	sp|B9MFS3|HSLV
sp|Q64735|CR1L	sp|Q6KI60|RS9	sp|B9JWI3|GCSH	sp|A5W1H3|LOLA	sp|Q8N2F6|ARM10	sp|Q1CTD3|DDL
sp|O24585|CRI4	sp|Q6FSD7|MHR1	sp|B2V4G5|RIMP	sp|O94616|RPAC1	sp|O32046|YRVC	sp|P10305|SPAN1
sp|O01501|CCNE	sp|A5D632|RL25	sp|Q9H0I2|ENKD1	sp|C3K256|RS15	sp|P44041|RELE	sp|P44577|Y219
sp|Q15078|CD5R1	sp|A7ZPL9|PDXK	sp|P0A0P9|LACR	sp|Q2G282|PERR	sp|Q6L1B9|SUI1	sp|Q7XS75|Y4469
sp|P42573|CED3	sp|Q4WWW9|MOC2B	sp|C6A4T2|RL10E	sp|P24515|CH18	sp|A7N0W0|DAPF	sp|Q5MZR5|HIS4
sp|P34545|CBP1	sp|B1X701|DCD	sp|Q5KXU9|TRPC	sp|B2HWW1|Y2858	sp|Q6BKP5|EXO5	sp|P36705|E310
sp|O61847|CDK2	sp|B4EVE1|MGSA	sp|P32546|VP7	sp|P50630|MVP	sp|A0R7J5|RSMG	sp|P0AF66|NSRR
sp|Q9XI46|CCMH	sp|A1SEQ0|FLIE	sp|A5UL80|RNP1	sp|Q54HG5|SDHFA	sp|P51205|RBCR	sp|A7HH87|SYA
sp|Q4U2V3|CBPC1	sp|Q91XL3|UXS1	sp|P65747|IPYR	sp|Q6NSR8|PEPL1	sp|B7M977|RIMM	sp|Q9NQ90|ANO2
sp|Q92879|CELF1	sp|Q5HZT0|DXO	sp|B0BZK9|ATPX	sp|P0CL68|DBPB	sp|A5IQE7|Y616	sp|B7L5J1|PDXH
sp|P14635|CCNB1	sp|C3MU48|PANB	sp|B4TFW5|TRUD	sp|Q8L7K9|MAO2	sp|Q5HE23|ASP23	sp|C0PZZ5|TRUA
sp|Q9BZC1|CELF4	sp|A5N4J0|PTH	sp|Q1JAT4|MURD	sp|A0PX93|RL9	sp|B5RFY7|DNAA	sp|P83055|BRK2
sp|Q9LZM0|CCD71	sp|Q927J4|Y2794	sp|P41467|Y066	sp|B1KRR8|RLME	sp|Q89I87|GCSH	sp|Q2NBQ6|SYDND
sp|Q8K2Y9|CCM2	sp|P21553|CISY	sp|Q7L592|NDUF7	sp|Q28651|2A5G	sp|O85264|RSTR	sp|A0AHX8|MURI
sp|O88874|CCNK	sp|Q8H507|Y7832	sp|Q5HG73|SBCD	sp|Q3IY46|Y2970	sp|Q12ZX1|HTPG	sp|P48466|METK
sp|P30429|CED4	sp|Q819L4|SPEA	sp|Q55A00|SSPA	sp|Q88894|CAPSD	sp|P57634|MTLD	sp|B3Q862|DAPF
sp|A8Y2U2|CED8	sp|P09314|UL24	sp|B2VE30|GLK	sp|Q6EW03|NU5C	sp|Q15U36|GLGC1	sp|Q5Z1K9|RPOA
sp|O35207|CDKA1	sp|Q08778|VP4	sp|O31612|NADK1	sp|Q8VRG9|GLCT	sp|Q6RUF5|EABC	sp|A1D1Z9|BGALA
sp|Q9N3Z3|CHK1	sp|P32963|CYHY	sp|P30052|SCAL	sp|Q5H9E4|S2553	sp|P34735|YLU2	sp|P0A8K2|PSD
sp|O61661|CHK1	sp|B7NHE5|FIXA	sp|Q6D5V7|SLYA	sp|A6QP35|KR108	sp|Q0HX21|FLGH	sp|C1CXR4|CARB
sp|Q8LE58|CHM1A	sp|Q2KHU5|MACD1	sp|C1AG40|FPG	sp|P9WMG2|Y3095	sp|Q6ERU3|GLUB5	sp|Q54R65|COF4
sp|P20439|CCNB	sp|A3QH38|PTH	sp|A6WM74|NHAB	sp|Q8N511|TM199	sp|A7NR44|RL15	sp|Q59660|DHSD
sp|Q7YU81|CHN	sp|A0Q626|FMT	sp|Q9DUC1|CAPSD	sp|P02242|HCYE	sp|Q06220|SCF	sp|Q8HLR2|CYB
sp|Q71F23|CENPU	sp|O25722|FTSK	sp|Q00VB2|METK	sp|Q38W49|Y1282	sp|B9MRP5|ASSY	sp|Q3ZCH9|HDHD2
sp|P50140|CH60	sp|A3PG85|LGT	sp|A7X4U9|ATPF	sp|Q3AS74|Y886	sp|B9IY70|YBEY	sp|B2I841|DAPB
sp|Q09XV5|CHD8	sp|Q8XVJ7|ARGJ	sp|Q9FHH1|Y5772	sp|Q3T5N4|DRE1B	sp|Q0ABY1|CYOE	sp|P0A0X9|RS4
sp|Q91713|CHRD	sp|Q4WE58|TRM6	sp|Q9PT92|CATA	sp|A1WVN4|RPOZ	sp|B0S1E5|IF2	sp|Q5M947|RRP15
sp|Q9M2U5|CHI5	sp|B4S5S1|CARA	sp|B6HYZ2|FIXA	sp|Q9VJI9|NUBP1	sp|P59412|ASSY	sp|O83625|RPIA
sp|P34574|CLH	sp|Q31E65|HIS4	sp|Q30WJ2|RIMP	sp|P16480|CR4AA	sp|Q5PKF1|FDHE	sp|P02791|FRIL
sp|O93235|CIRBA	sp|P26987|SAM22	sp|B5QTW0|GRCA	sp|Q756Q3|NPC2	sp|Q0HIZ3|RUVC	sp|Q83IP7|UBIA
sp|O35740|CITE2	sp|Q17WM4|ATP6	sp|P28224|MLIC	sp|Q07910|FLAB	sp|Q2TBU8|MED21	sp|Q04HG5|RSMG
sp|P25859|CKB11	sp|Q9SUQ8|DIR6	sp|A1W0R3|TRMB	sp|Q07868|PBPB	sp|B3R5H2|TSAD	sp|C0Q4I2|RS20
sp|Q2V4E2|CLE8	sp|B8ZQT6|RECX	sp|A4R8F9|CAF17	sp|Q5BJC4|CH033	sp|Q73YK4|GCST	sp|O06637|FLAD
sp|P39205|CIN	sp|C1AF05|AROQ	sp|A1WD32|FMT	sp|P31646|S6A13	sp|Q48NS2|GPH	sp|Q8YHT9|COBD
sp|O82339|CRF5	sp|A1RJZ7|ETCE	sp|A8AFG8|CUTC	sp|Q2TBP5|TMM53	sp|P62301|RS13	sp|A1TAW7|MURC
sp|Q9FK12|CRF3	sp|Q7NUB8|LEUD2	sp|Q2R4Z8|DH16D	sp|B1XCS8|CYSD	sp|Q5RFB3|PEPD	sp|P72667|RSME
sp|Q68FW9|CSN3	sp|Q8TEL6|TP4AP	sp|Q6G9I8|TRPF	sp|B6IN24|GATC	sp|O34451|YVRB	sp|B2I9Z0|CRCB
sp|P97478|COQ7	sp|C5BNH5|DCD	sp|B5F4R1|SYDP	sp|O29753|DPOL	sp|Q8FDI3|DSBI	sp|C5CP53|RL3
sp|Q9JLV5|CUL3	sp|A4JHY8|Y2900	sp|Q8Q0G3|CBIZ	sp|Q9VXY4|TMA16	sp|Q6S6S9|MCP	sp|O05724|IPYR
sp|P25305|CXB3	sp|A4WNY8|ATPF2	sp|P11836|CD20	sp|Q07411|PPK	sp|A5UN04|RL21	sp|B9EBC6|RNH2
sp|P21238|CPNA1	sp|Q6KHX0|PFKA	sp|Q6Z4G3|RGP3	sp|P70986|MTB1	sp|Q9SX26|PCR12	sp|A3DER9|CLPS
sp|O82503|CRF1	sp|Q58273|HDRB2	sp|Q31C87|COXX	sp|Q8DS40|ISPE	sp|B1KYF4|FLIW	sp|P31484|PCP
sp|G5ECJ6|CSK1	sp|P07014|SDHB	sp|A1TRM7|MNMC	sp|Q56Y42|PLR1	sp|Q7V561|CAPP	sp|C4K2Y1|LIPB
sp|Q7KTH8|CSN8	sp|Q7MN97|Y820	sp|P9WJM4|MSRA	sp|B1X8R7|MGSA	sp|A6TQC4|NADE	sp|P10929|BP11
sp|Q38896|CSP4	sp|Q9LT81|C3H39	sp|Q52185|POBA	sp|B1ISR9|ZNTB	sp|Q8D2K4|PTH	sp|B0STK1|PANB
sp|P43135|COT2	sp|Q56K03|RL27A	sp|B5BG02|ZUPT	sp|Q54V96|T144B	sp|Q7V3A1|YBEY	sp|O74499|LSM7
sp|A8WVU7|CPG1	sp|P66599|RS6	sp|A6L1M6|SURE	sp|Q66EZ2|LSRB	sp|B8E6Q7|TORD	sp|A6TDB4|CBIN
sp|P41996|CPG2	sp|B5XWN7|ANMK	sp|B1KRY8|RSMA	sp|Q9YGB1|TRPF	sp|Q8K025|FRAT2	sp|Q66GR6|WHY3
sp|Q9FN50|CPP1	sp|Q1QBB6|ASPD	sp|P50505|HAK1	sp|B2SNW5|NUSB	sp|Q6GKC3|ARGJ	sp|Q8XHB7|MURI
sp|Q9SUQ2|CRF2	sp|B2S880|SUCC	sp|O51126|RSGA	sp|Q5R766|LTOR1	sp|Q90179|FP	sp|A7MKK2|Y4379
sp|O46036|CTBP	sp|C5A1N9|RNP3	sp|P46813|SUHB	sp|Q8ZQ07|THIK	sp|A7MV01|GAL1	sp|B2U4X5|CUTC
sp|O70244|CUBN	sp|Q97WK3|Y2213	sp|P0C7T5|ATX1L	sp|Q09850|ENG2	sp|A1UCN4|AROA	sp|Q8C152|FA46B
sp|Q8LGH4|CUL4	sp|Q05624|PTB	sp|Q13QU8|F16A2	sp|A8GY58|SYS	sp|Q7A1P9|VRAB	sp|P14908|MTF1
sp|P98078|DAB2	sp|A9LZ86|GLND	sp|Q20PL8|NS1	sp|P69742|MBHT	sp|Q6NU28|CRIPT	sp|Q6BP10|TRM13
sp|P45432|CSN1	sp|Q8A681|MURA	sp|Q14IA9|KATG	sp|Q3BTY0|LFTR	sp|Q7VR84|TOLB	sp|P0ADV8|MLAC
sp|P18246|CXA1	sp|Q3IUI1|GRPE	sp|A5N2V9|RNPH	sp|Q048Y2|CH10	sp|P67870|CSK2B	sp|Q8ZRD3|NUSB
sp|A7UL74|CTF7	sp|C0ZT83|AZOR	sp|Q3ST43|SYA	sp|Q2YD50|NUSB	sp|Q92G42|Y1282	sp|Q9NVZ3|NECP2
sp|Q17389|CUL1	sp|Q0KIY1|MYG	sp|B1IDC2|SURE	sp|Q8WTV1|THAP3	sp|Q5U318|PEA15	sp|Q66GS2|B3GTC
sp|Q94AH6|CUL1	sp|P59582|DAPF	sp|Q40114|CHIA	sp|A0LXL4|TRMB	sp|Q6NCG4|ACCA	sp|Q2K9W9|CTAA
sp|Q9M086|DCAF1	sp|Q758W8|PEX22	sp|A6T106|PYRD	sp|Q0I9P0|RUVA	sp|Q9DB75|CDIP1	sp|Q95LY3|FSIP1
sp|Q43714|DCS3	sp|Q9RNL1|UPPP	sp|A9KT71|ILVD	sp|B3EM22|GATA	sp|P85094|ISC2A	sp|O85786|THID
sp|F4JYE9|DHFS	sp|B8J893|TRMD	sp|Q8U4K2|KPTA	sp|D1BS28|PAFA	sp|Q9L0Z5|RPE	sp|P12521|VPR
sp|Q9SQT8|DHQSD	sp|Q5AVQ6|AGALB	sp|Q82TD8|PYRF	sp|B6YT35|IF2A	sp|Q588U8|CFDP2	sp|O35633|VIAAT
sp|Q9VNV3|DDX1	sp|Q9NAH4|DENR	sp|Q9FMR0|PER60	sp|Q9UXU2|VATI	sp|Q9UJ14|GGT7	sp|B5R3B6|NCPP
sp|Q61656|DDX5	sp|Q98L33|COBQ	sp|C1AQ68|MURC	sp|P42233|KDGD	sp|B0RQ55|CUTC	sp|P56477|IRF5
sp|Q94K01|DBR1	sp|Q2G9L7|HIS2	sp|Q8FA49|LPLA	sp|Q99PL8|S19A3	sp|Q624D2|EFN4	sp|Q663U4|FDHE
sp|Q24180|DEAF1	sp|Q5V375|Y1064	sp|Q9NWM0|SMOX	sp|Q5SLI8|ISPG	sp|Q8DH56|SYA	sp|Q92HI8|PPDK
sp|O49552|DDB1B	sp|Q24PE3|LEU1	sp|Q89DI3|Y7456	sp|O43036|RPA43	sp|Q90987|STMN2	sp|Q7WES2|GSH1
sp|F4IJV4|DEAH6	sp|B8D151|MURI	sp|Q54BD5|TRM13	sp|Q7TTS3|GCSH	sp|P26947|MUTX	sp|B1KSM3|RL23
sp|P0DMN7|DCAM1	sp|P14403|POLG	sp|Q8V336|NCAP	sp|Q01548|PER2	sp|B0SJ24|MNME	sp|Q5B748|NAR1
sp|Q6ZFZ4|DEK1	sp|P0A8B4|YFCN	sp|A6QFG0|MNHC1	sp|O58998|KAD6	sp|B9VRJ2|COR15	sp|Q04158|R1AB
sp|P49917|DNLI4	sp|Q06538|CSC1	sp|P75374|Y410	sp|Q9K6Y4|HPRK	sp|Q3SFE8|GLUQ	sp|A6TVU0|DEOD
sp|Q9SLD2|DGAT1	sp|A3PIB6|ATPD	sp|Q1IJG7|SYA	sp|C6DBG5|EX7L	sp|A0L5U5|ISPE	sp|Q9ZE74|QUEF
sp|P37059|DHB2	sp|Q5E983|EF1B	sp|Q3SNG2|RBL1B	sp|Q8PY83|HDRB	sp|P19827|ITIH1	sp|A8Z2N4|EZRA
sp|O88516|DLL3	sp|B1J4L4|RNPH	sp|Q038S9|YBEY	sp|Q6NKX5|POT1B	sp|Q1GGT9|HIS3	sp|Q11DI2|TOLB
sp|Q8LK56|DME	sp|P64285|GREA	sp|Q8MCL9|MATK	sp|B7M9H2|YTFE	sp|Q556W1|OXDD	sp|B3QJH2|ACPS
sp|Q61483|DLL1	sp|Q3SYR3|ABEC2	sp|P9WNS3|DXS	sp|B7J146|RS18	sp|B7MB51|GARL	sp|A0QYS9|ARGD
sp|Q8TA83|DNJ10	sp|O05263|RHAM	sp|P06950|DPOL	sp|A0KX75|QUEC	sp|B0B9H9|DXR	sp|A0QIC8|PDXS
sp|P55850|DSC3	sp|B4HQJ2|CLP1	sp|P52428|PSA1	sp|C0ZC06|EX7L	sp|Q58858|Y1463	sp|A5V3H3|RL31
sp|P51452|DUS3	sp|Q98QV8|MNMG	sp|Q2IAL7|CTHL2	sp|Q6L277|TRPC	sp|A6LP90|THYX	sp|Q9ZE68|SECG
sp|Q9CWR8|DNM3L	sp|B9DVI3|ALR	sp|Q27451|PRP1	sp|Q5HJ88|ESAB	sp|O29759|SDO1	sp|Q7U3E2|CYNS
sp|P42697|DRP1A	sp|A1VIL9|GATC	sp|B0B7T5|AROA	sp|Q63HB4|ISPD	sp|P12685|TRK1	sp|P33042|L3
sp|Q3MV14|DSE1	sp|Q2MHH3|KU70	sp|Q5PLS1|DAPA	sp|A1C7T5|CHO2	sp|Q14JL3|ORN	sp|Q323B8|THIM
sp|Q9SUB1|DOF42	sp|Q3Z259|BTUC	sp|P08395|SPPA	sp|B2JZP2|Y1683	sp|Q46463|FUR	sp|P0C620|TODB
sp|P55265|DSRAD	sp|B0ST01|NUSB	sp|B2VDM3|NAGZ	sp|P58982|MTTC1	sp|Q051M6|PTH	sp|Q92IV5|RL13
sp|Q94251|DRE1	sp|Q0KCE1|FTSB	sp|B2ITN8|RL15	sp|P9WG01|SUGB	sp|P9WJ39|VPB28	sp|Q37385|ATP6
sp|Q9T0I1|DNMT3	sp|Q608S5|AROA	sp|P55628|Y4QG	sp|P41549|RK27	sp|A1KNP2|SECA1	sp|Q2FV60|CRTN
sp|Q500V9|DPB2	sp|P35976|MATRX	sp|Q94IG7|PPOCM	sp|P21970|D9	sp|Q39YP1|HIS2	sp|P05508|NU4M
sp|Q624D2|EFN4	sp|Q9JRN7|TLD	sp|P0CR77|SSU72	sp|Q93GI5|BGAL	sp|Q3TIR1|TPC13	sp|A9R093|ARNA
sp|P39055|DYN1	sp|P14379|ICP22	sp|Q21FL0|NHAA2	sp|P0ABU0|MENB	sp|Q9HV52|SECG	sp|Q8FB78|THIE
sp|Q10711|ECE2	sp|A6U404|FDHD	sp|Q8K2Q0|COMD9	sp|B6I8G8|YBJL	sp|Q7NI15|CHLN	sp|A1T739|ACYP
sp|P21450|EDNRA	sp|P86186|RNSP4	sp|P71019|FABD	sp|Q5FF69|SSRP	sp|Q8TYB6|RNP2	sp|B2U143|OPGD
sp|Q08012|DRK	sp|Q84291|VE6	sp|A1ISV1|SECA	sp|Q9RXJ3|RS17	sp|Q83L38|IF3	sp|B7HE82|MINC
sp|Q9HCM4|E41L5	sp|Q7XQ12|AMT11	sp|A4TSA8|FIEF	sp|B4SEZ5|MURA	sp|Q9Z1L3|DEDD	sp|A5WCV5|UPPP
sp|P53013|EF1A	sp|Q0I865|TSAD	sp|Q6F9H8|Y2519	sp|Q91FL8|VF306	sp|B1VZ03|LEUC	sp|Q12628|EXG
sp|Q0VC30|DPOG2	sp|C3MYE0|GSA	sp|A9M9B7|ACCA	sp|B2G582|RSMG	sp|P0AB64|YCIN	sp|Q8DI59|QUEC
sp|Q06915|EA6	sp|B3EKA0|NUOB	sp|Q21RG9|LIPB	sp|Q16222|UAP1	sp|Q9C7I7|ML165	sp|P44797|PUR8
sp|Q9XYF4|DRONC	sp|O33002|RL15	sp|Q3ECP0|TFB1A	sp|Q9BY44|EIF2A	sp|Q8RWE9|NAT5	sp|Q96WZ5|ACEA
sp|Q95Y72|DSS1	sp|Q52822|EXOR	sp|Q54ND5|MINP1	sp|Q82J66|KHSE	sp|Q9PJU1|CDSA	sp|A8Z500|ATPE
sp|A8WM57|EIF3A	sp|Q142L8|HEM6	sp|Q6UY66|VGP	sp|Q9ZNV4|CYB5C	sp|Q9FHQ9|VDACL	sp|Q663S8|YIDD
sp|Q98SP8|EPABA	sp|B9MRF0|PLSX	sp|Q5ZRV2|RIMP	sp|B7GL38|Y2526	sp|A3MXT8|AUBA	sp|Q26551|PPIB
sp|P05305|EDN1	sp|A5WBR3|Y144	sp|Q87FP9|RSGA2	sp|A7ZPS4|DAPA	sp|O93512|GFRA4	sp|Q2FK44|PFLB
sp|Q09228|EGL27	sp|Q5LLU8|RL23	sp|Q9D2N9|VP33A	sp|P25472|GUND	sp|P18496|ATP10	sp|B8N6H2|CHO2
sp|P18074|ERCC2	sp|A0KLY1|LPXK	sp|Q0AEP5|AROC	sp|P80723|BASP1	sp|B7HQU9|RL22	sp|Q54462|MERT
sp|Q04741|EMX1	sp|A0KZR5|ANMK	sp|Q2SK65|YCIB	sp|A0AI80|XERC	sp|P0C6J7|CAPSD	sp|P27018|NCAP
sp|P04412|EGFR	sp|P21565|SRP54	sp|Q89A54|BIOH	sp|Q5L0R8|RSGA	sp|Q80TL1|ADCY2	sp|B3PYQ1|FABZ
sp|Q9NVF9|EKI2	sp|A3CLF7|GATC	sp|P96796|HDRE	sp|A9WJJ9|Y2698	sp|A6KYK4|RL7	sp|Q9GU57|CP91
sp|Q9H9B1|EHMT1	sp|P0A348|CH10	sp|O66773|PAND	sp|A6QLM0|TM189	sp|Q56703|FLAA	sp|A6QH73|EFP
sp|Q9VR17|ELBA1	sp|Q2RNB6|PSD	sp|Q32RN9|RK23	sp|P21357|AROF	sp|Q9FG35|TBR	sp|Q3V4T7|Y241
sp|P18488|EMS	sp|A7GSZ1|PDRP	sp|Q660Q0|ACKA	sp|P63010|AP2B1	sp|Q9CY64|BIEA	sp|A1VXG4|CDTA
sp|Q9C8L4|ETHE1	sp|P64668|Y028	sp|A7GH96|PUR9	sp|P23498|OSTP	sp|Q8ZKF5|NRFA	sp|B8HAC4|DDL
sp|Q9PUQ1|ETV4	sp|Q9H0K4|RSH6A	sp|O64885|BCCIP	sp|P51132|UCRI2	sp|Q7MV30|SERC	sp|P86320|CYC2
sp|P16914|ELAV	sp|Q7NG73|RUVC	sp|P0ABA6|ATPG	sp|A7Z4I7|Y1550	sp|Q9R0L4|CAND2	sp|P0A601|SENX3
sp|P17182|ENOA	sp|Q3SLJ3|UBIC	sp|A9QC58|NU4LC	sp|Q76KA7|SYFB	sp|Q66S25|NATT1	sp|Q9I8D0|VPP1
sp|P70459|ERF	sp|Q92350|YDH5	sp|Q7MVU8|ISPE	sp|Q57BG4|RL31	sp|Q03QF3|NADK	sp|Q6FWV2|ATP10
sp|Q9SAD4|ESR1	sp|A0Q402|DTD	sp|A1VXA6|PYRG	sp|Q9SZL9|CSLD4	sp|B3W6R4|RS6	sp|Q8P129|GUAC
sp|P55199|ELL	sp|A1AVI3|SUCC	sp|Q1ACM7|RR4	sp|B4EFK2|TRPA	sp|B3P5J1|CISD2	sp|Q8YPK5|TRUA
sp|Q9Y6I3|EPN1	sp|P40144|ADCY5	sp|Q57659|Y206	sp|P0A2Q9|MERR	sp|P0AFV2|YHID	sp|Q4ZSY9|ARNE
sp|O04202|EIF3F	sp|Q15R61|EX7L	sp|B2I9E4|DCD	sp|I3R637|NASD	sp|Q2NT07|SLYA	sp|Q6BSN9|NACA
sp|Q8CHU3|EPN2	sp|Q8F0T4|SYA	sp|A8Z3B1|F16PC	sp|B6I896|HIS6	sp|P75413|Y368	sp|Q94AD9|C3H3
sp|Q61539|ERR2	sp|Q3ZXS0|NUOB	sp|Q6BYI4|RPIA	sp|P14284|DPOZ	sp|Q0TIY4|PLSX	sp|A4WFD7|TUSC
sp|P28750|EXU	sp|Q39UJ7|EX7L	sp|Q5Z1C4|METX	sp|P13332|TSP	sp|A4W5P8|FRDD	sp|A6VHY8|HIS6
sp|P41163|ETV2	sp|P47991|RL6	sp|Q9WUB3|PYGM	sp|O32144|XDHD	sp|Q53238|TREZ	sp|P48869|COX2
sp|P21760|EXFAB	sp|P59567|DNAA	sp|Q1QSC4|ATP6	sp|B8ZPT7|REX	sp|Q21MH1|MURD	sp|A5E8Z8|LEUD
sp|P23683|EVX1	sp|Q2QDF6|DET2	sp|P03828|INA1	sp|Q08FW1|PAP1	sp|C3MR83|RL11	sp|P66637|RS9
sp|P14404|EVI1	sp|A1UCN4|AROA	sp|Q1BZ35|RUVA	sp|Q5MZB9|PSB28	sp|B1JL13|KHSE	sp|Q9U3R0|U375B
sp|Q502I9|FCHO2	sp|Q1BH72|YCIB	sp|Q4H4F5|BTRB	sp|Q895M5|Y1247	sp|O60140|YNS9	sp|Q5U509|MC25B
sp|Q8W104|FBL17	sp|P0A8D5|YAII	sp|A8GBX7|BETI	sp|O29883|LONB	sp|P22115|PYHD	sp|A4IFK7|RIPL2
sp|Q9BKZ9|FEH1	sp|P73475|Y1230	sp|B0Y3W4|ARGJ	sp|B7L7N3|PROQ	sp|P0A1P4|RFBJ	sp|C5XIF2|CSPL2
sp|Q3E6P4|FB95	sp|Q8G758|RS18	sp|O79422|NU5M	sp|B2SJL4|GCH4	sp|Q5Z678|ILL6	sp|P09306|NP03
sp|Q5IBC5|ESP1	sp|Q6GP65|SIKE1	sp|F4JEQ1|GPDL5	sp|Q47Z18|UVRC	sp|Q9GFK3|RR7	sp|P04655|CASA2
sp|Q9FYK5|ESR2	sp|A8EZU1|YBEY	sp|Q9XT97|PSN1	sp|Q46J58|ATPG	sp|Q3IZC1|RPPH	sp|O83687|RLME
sp|Q8CCH7|FOG2	sp|P14829|GYRA	sp|Q58670|DPHB	sp|Q5XM24|APRA	sp|Q02236|GVPK	sp|A2C735|KAIB
sp|B3MTI9|FOSL	sp|Q9A258|UBIE	sp|Q8YPH9|RL3	sp|B1KL38|FPG	sp|Q0ICR4|NRDR	sp|Q2HR67|RIR1
sp|Q23405|HIM14	sp|F4IE65|MES13	sp|B3E7S8|RPOB	sp|Q8WZY3|YBG3	sp|Q5MJ10|SPXN2	sp|B2U7R7|RS15
sp|Q9T0K9|HIP18	sp|Q75D66|CARB	sp|A8FLL5|SYC	sp|Q2SXV1|Y1713	sp|Q1GJU6|AROQ	sp|A1SFT8|MSHB
sp|P17488|HM13	sp|Q2Y8S8|DAPA	sp|Q64311|NTAN1	sp|A7GG38|Y2506	sp|B1Y829|NUOC	sp|Q59622|RPOB
sp|P20163|HSP7D	sp|B2IHV8|NUOI	sp|Q1GB25|TPIS	sp|B0SHG0|F16PA	sp|P77315|YPHD	sp|Q8LAI1|NIP71
sp|Q967F4|HMR1	sp|A8GB60|KDPC	sp|O83738|DEF	sp|B0BUU0|FPG	sp|P40294|YSCO	sp|B5FDN8|HTPX
sp|P22810|HMOC	sp|Q9SD34|C3H44	sp|A5ULP3|THIM	sp|Q8E7Q9|HRCA	sp|A3Q3Q7|Y4009	sp|Q8U1H7|REG3
sp|O44326|HMP2	sp|E1VAU8|BAME	sp|Q8YQX8|CLPP2	sp|B4U743|RS10	sp|P25188|MBP	sp|Q1CKJ7|UREF
sp|P27046|MA2A1	sp|P08957|T1MK	sp|Q2KIA9|ENOF1	sp|A5EVW7|APT	sp|Q27788|KPYK	sp|Q3B3D6|Y1285
sp|Q7KRI2|LOLAL	sp|Q71Y27|DEOC	sp|P48311|DPOL	sp|A1VDU9|MIAA	sp|Q67PQ0|HSLO	sp|Q74AZ3|RS20
sp|Q9XTF3|MBK2	sp|Q7M717|TR102	sp|B7LCU1|YJGA	sp|Q18K02|ACYP	sp|A4JGH2|MGSA	sp|A0RPN4|HSLV
sp|Q9NR56|MBNL1	sp|B5EGD5|MIAA1	sp|Q9PQI5|END4	sp|A4FME5|RNH2	sp|Q83440|VP4	sp|A7ZLX7|UXAB
sp|Q9D1M4|MCA3	sp|A5N6U3|ARLY	sp|Q9HDU4|YHEB	sp|Q0SZJ2|NIKR	sp|Q1H042|YCIB	sp|Q6NCY6|GRPE
sp|O44757|LIN59	sp|Q05B66|OPA3	sp|Q9LEL5|4OMT	sp|Q63228|GMFB	sp|P07056|UCRI	sp|P0C8M7|CYB6
sp|G5EDW2|LPLT1	sp|Q6GHL4|RSGA	sp|P07833|HGXR	sp|A9M854|PUR9	sp|B9W7S3|NAGS	sp|Q07934|ANFG
sp|Q9S7S3|M17	sp|Q7VRD7|SKP	sp|A3DLT5|RISB	sp|B7NKP0|ASSY	sp|B3PPL9|FLIE	sp|Q05542|GLN1B
sp|Q64253|LY6E	sp|Q02VA9|OPPA	sp|A6WKR1|ACPS	sp|B2UVI9|SSRP	sp|Q31XQ5|GRCA	sp|Q0WBC9|F16PA
sp|Q9FKI4|NAA10	sp|C1G182|GET3	sp|Q21XX0|Y1653	sp|C6UFC3|RUTA	sp|Q32BW1|YGFZ	sp|Q6UDI2|TRM3
sp|P43247|MSH2	sp|Q30X05|RPOB	sp|A4QA27|URED	sp|Q9LR33|R27A2	sp|A7M958|RPOB	sp|B5YA97|THIE
sp|Q8JZS6|N42L2	sp|O35022|AZOR1	sp|P37568|CTSR	sp|Q8XCP1|MNTP	sp|A8Z6M6|QUEA	sp|Q8D375|SYE
sp|Q9ZT96|MTEF4	sp|Q7UM18|Y9128	sp|Q94ZI2|NU4LM	sp|Q13P97|PHNW2	sp|Q9LI65|WTR24	sp|O87557|Y2271
sp|P09416|MYC	sp|Q2KIA6|PRPF3	sp|P39953|YEA6	sp|O57173|F1	sp|B5QY15|OPGG	sp|B6ELS5|MATP
sp|Q12965|MYO1E	sp|Q30ZQ5|ACPS	sp|Q73Q55|ACCA	sp|P08180|AFAE1	sp|C3NDY0|GATC	sp|Q9KUP8|Y467
sp|Q9R1M5|NALP5	sp|Q04177|UTP5	sp|Q9FLH8|SCRK7	sp|Q3ANV2|MURC	sp|P00884|ALDOB	sp|P58990|CXPH
sp|Q9W705|NCOA2	sp|C3N8C3|CAPPA	sp|Q92FV2|DNAA	sp|B4SRN9|PYRF	sp|O30387|LEP4	sp|Q4QMY5|ASNA
sp|Q1PDP9|MY115	sp|Q81GK5|MECA1	sp|P0CQ62|BRE1	sp|Q5L5H5|IF1	sp|B3R1L4|SURE	sp|Q9ZDY3|ODO1
sp|Q5TYW4|NBAS	sp|P26410|HYPB	sp|P30903|DHAS	sp|Q6ME44|RS13	sp|Q9ERH8|S28A3	sp|A9BD32|RSMH
sp|P29474|NOS3	sp|A7MBD8|SC5AC	sp|P52783|GLNA	sp|B7JN21|PDRP	sp|Q1JFK0|TAL	sp|Q7MA19|ATPG
sp|P03905|NU4M	sp|Q96HR3|MED30	sp|A6L9R8|DEF	sp|Q9UXX8|RNABP	sp|Q3AXM7|HSLO	sp|B1MYD1|AROA
sp|Q9U9Y8|NLK	sp|Q9PJJ7|DPO3A	sp|P47669|GPMI	sp|Q0WAP0|UBID	sp|P0A2E8|FLIA	sp|Q0C1P4|ECTC
sp|O35516|NOTC2	sp|P00648|RNBR	sp|A8A1T7|DCD	sp|Q00816|REG1	sp|C0SP85|YUKE	sp|Q6NS19|ERGI1
sp|Q9M8Z5|NSN1	sp|A6LA91|CRCB	sp|Q62BI3|ASPD	sp|Q7VC38|DAPB	sp|Q8EU48|YABA	sp|A3PI61|HIS2
sp|Q01097|NMDE2	sp|A4K2W1|SYS1	sp|B3QR57|RS7	sp|Q3MEV6|MUTL	sp|Q663I2|YSCH	sp|B1ZAJ4|PDXA
sp|Q86SE8|NPM2	sp|D2NGI9|RUTA	sp|Q44064|DRNF	sp|A6SCX6|DRE2	sp|P0CW89|SYK	sp|Q8DNH5|Y1719
sp|O93383|NRG1	sp|Q5RJA1|RFX6	sp|P66953|TPX	sp|A4W5R3|HFQ	sp|A7EZ71|STS1	sp|A6UUN3|SYA
sp|P38447|NUCG	sp|F4JIF4|NET1B	sp|P24979|NU5M	sp|Q9CYR6|AGM1	sp|A1K1T3|GATB	sp|Q81B49|DXR1
sp|Q9ZVY7|OBP1A	sp|A7KAN0|AT222	sp|Q1J6P2|Y991	sp|A0KJ92|KCY	sp|Q6GPZ5|SPSAB	sp|Q88A83|PQQD
sp|Q9CWE6|OOEP	sp|Q8Y915|GLMS	sp|P11135|HEMA	sp|Q9PQ33|SYFB	sp|A7NIW0|NUOC	sp|A8APU7|URED
sp|O22145|OSGP2	sp|Q6LTT8|SYE	sp|A1JLN0|RL25	sp|B0SPT4|SYA	sp|Q68FR5|TM209	sp|Q8M9X9|NDHK
sp|Q91ZD1|OSR2	sp|P44876|Y775	sp|B8DJU4|CLPS	sp|Q3JV77|CLPS	sp|Q824E8|THIM	sp|B3QML1|DUT
sp|Q9LUB7|OBE2	sp|Q6PCJ9|PPT2A	sp|O52352|KAD	sp|Q11KC7|ISPH	sp|C6A460|RNP2	sp|P03997|COAG
sp|Q9V6X7|OFUT1	sp|O31607|TRHBO	sp|Q2FQM1|GATB	sp|Q3BYM7|UBIA	sp|C6BSE9|GATA	sp|P38773|DOG2
sp|Q9H488|OFUT1	sp|Q9CWJ9|PUR9	sp|A7MVJ3|Y2090	sp|Q46565|VAPD	sp|Q60HF9|FUMH	sp|Q68XL6|GATA
sp|A6NGQ2|OOEP	sp|A3QH59|LIPB	sp|B0UBI6|UREF	sp|B9DIT7|ADDB	sp|P94951|MTD	sp|Q0HMQ6|TPMT
sp|Q8L7L0|OBGC	sp|Q1G1A2|TNFA	sp|A9N8H8|NADK	sp|P41567|EIF1	sp|Q5JLA7|SAP13	sp|Q8PVZ4|PRIS
sp|D3ZGS3|OCRL	sp|O13732|YDOC	sp|A5IUY3|LACB	sp|E0SDG8|CDIA	sp|Q9PKW2|APBE	sp|O29634|RNH2
sp|G5EEH9|NUP98	sp|A5VXI3|RS21	sp|O66113|ODPB	sp|B1LBJ2|RL13	sp|P74596|Y1565	sp|Q168N1|ILVC
sp|Q9W589|OFUT2	sp|P54445|PSIE	sp|A2R6M7|NIT1	sp|B4T9Z3|RPOZ	sp|P79334|PYGM	sp|Q8FCB1|LLDD
sp|Q5U3A7|OPA1	sp|Q2KCH6|CHED	sp|Q8REA7|NADE	sp|A6UQK9|MTRB	sp|Q0STX5|COBS	sp|Q46170|ARCD
sp|P01012|OVAL	sp|B7UPC4|YCFP	sp|B9DNX1|CCA	sp|P06667|VIRD1	sp|P20967|ODO1	sp|A0RWW0|LYSY
sp|O02217|P2R31	sp|P06420|VE1	sp|A9BUG5|YBEY	sp|Q9PKC9|ACCA	sp|Q921T2|TOIP1	sp|Q6NGP2|DAPB
sp|P54888|P5CS2	sp|C3MFZ6|RHAM	sp|Q87C43|EFPL	sp|Q0BMC8|PLSY	sp|Q9WXB4|BCHN	sp|Q145K0|MNMA
sp|Q8CHY6|P66A	sp|Q98DZ2|RSMG	sp|B5Y8Y9|Y905	sp|A4SDA4|CLPP	sp|Q2NI68|PSB	sp|Q9F4K4|MODE
sp|P41232|P2RY2	sp|Q9KNM2|SPOT	sp|Q9S7H5|SCL21	sp|P0A0D5|PTLA	sp|Q5P951|DTD	sp|O04983|ACCC
sp|Q10576|P4HA1	sp|B5Y8M4|EFP	sp|Q98CZ2|UREE	sp|P44520|Y108	sp|Q9HJ15|Y1159	sp|Q0SRA3|FABV
sp|A8XSQ8|PAL1	sp|B5FKF5|GLGC	sp|Q7V9W9|RL16	sp|B1YJ65|Y1994	sp|A8LW31|UVRC	sp|Q3AXS1|Y1151
sp|O81270|PXG1	sp|P62058|ARGJ	sp|B2K9R0|PEPB	sp|Q8CRM7|MURA2	sp|A1V563|DXR	sp|Q8FQ17|NUCS
sp|Q7RTS3|PTF1A	sp|Q6GK90|PFLB	sp|A9WW33|RNPA	sp|A1SMU5|METX	sp|C7P592|COFC	sp|P25309|CAT
sp|Q9BRQ0|PYGO2	sp|B9IUZ9|HIS4	sp|A4TKG8|MTFA	sp|A1SZH9|GPDA	sp|B1VDE1|MIAA	sp|Q9V2Z4|ACDB2
sp|Q9C774|PSD7B	sp|P95354|ARSC	sp|B0R888|Y4661	sp|B8E0X6|FMT	sp|Q6N1Z7|NUOK2	sp|C3MJ30|PTH
sp|Q15256|PTPRR	sp|B2RJI6|ISPE	sp|P60928|PLSY2	sp|B2S3N6|SYS	sp|P9WFB2|VAPC7	sp|Q5HIC2|Y599
sp|O81787|PTF2	sp|A8MKJ7|RL9	sp|Q9J6K9|POLN	sp|A9WNC7|ATPG	sp|Q6LLN3|CYAY	sp|C3MB98|TRPF
sp|P42170|RIR2	sp|B3W9W2|Y2415	sp|B1H0E7|HIS4	sp|Q8SS01|PSB7	sp|Q83AK6|DEF2	sp|Q49VB3|GCH4
sp|P34342|RGP2	sp|B5YHS2|Y1868	sp|P9WFI6|Y751	sp|B2G6M9|DAPA	sp|Q8P548|DAPF	sp|B7M3W3|YBAB
sp|Q9LVU8|RKD4	sp|B7UJC8|CRL	sp|Q42952|NLTP1	sp|Q6GGW3|Y1458	sp|Q2JD96|RUVC	sp|P56141|TRPA
sp|Q8JGR4|RL24	sp|B3EG74|DAPB	sp|A4ISR7|HIS1	sp|Q8S2E5|KPRS3	sp|Q2IJ68|RL15	sp|P35771|E3GL
sp|Q8JHJ1|RL35	sp|P25366|OCA4	sp|O06672|DPO3B	sp|O48917|SQD1	sp|P9WKY6|Y3421	sp|B7M6V5|RHAA
sp|Q642H9|RS4X	sp|A1TT72|ISPE	sp|A4Y7T2|NADE	sp|Q8Y7P0|UVRC	sp|C1EP33|RBFA	sp|P18790|LTXD
sp|Q6PBY1|RS3A	sp|Q9NX76|CKLF6	sp|P9WPJ6|MTCA1	sp|Q1JI69|YBEY	sp|B8FUJ2|Y4256	sp|P83611|HBA1
sp|P50894|RS7	sp|Q98M84|PLSY	sp|Q044B0|GRPE	sp|A6WYJ6|MGSA	sp|P0C1P9|DPO3	sp|Q1C3J5|MTLD
sp|P62247|RS8	sp|B7GZB9|NUOCD	sp|P48093|IL5	sp|A6QET5|MNHC2	sp|Q86CT3|RS21	sp|B1JV87|SECA
sp|O65686|RS16A	sp|C0QT56|RL20	sp|D2RLC7|SECF	sp|C1DBZ0|MSCL	sp|A9KBB1|AROB	sp|I3R9M9|NARG
sp|Q5E9T9|RTCB	sp|Q9LAP7|AAGAR	sp|Q2FZK1|QOX3	sp|A1VX95|QUEC	sp|P75434|Y344	sp|Q9YK98|POL2
sp|Q93YQ1|RTOR1	sp|A8C927|NPMA	sp|P04674|NODA	sp|P0ABA1|ATPF	sp|P19926|AGP	sp|Q5B6C7|BGLH
sp|Q3SYU3|S39A1	sp|B0R6Z8|SYS	sp|Q05183|PHT3	sp|Q0CJ20|PLYG	sp|P82922|RT29	sp|Q3A0G9|RSGA
sp|P28704|RXRB	sp|P32549|VP7	sp|B4T6H8|RIHC	sp|Q4ZUD4|URED1	sp|Q92H90|ACPS	sp|P65434|MRAZ
sp|Q9NEW6|RSP3	sp|Q32AK1|AROB	sp|Q9I449|Y1295	sp|C5M2G8|SLX42	sp|Q73G84|SURE	sp|P0A9M9|PTA
sp|Q03347|RUNX1	sp|A2CC53|TRUA	sp|Q5PJP1|USPB	sp|P28791|SEC20	sp|P52658|AMPR	sp|Q5HTR7|GATB
sp|Q99K24|S39A3	sp|Q7A423|SSAA2	sp|Q5HIN1|Y486	sp|Q5NQ40|RPOA	sp|A7IHD3|HYPA	sp|O35724|LCAT
sp|O23255|SAHH1	sp|B5R5G4|DUT	sp|C1DJD9|SECB	sp|P49968|SR541	sp|Q9LTS3|CKX3	sp|Q72GI8|NRDR
sp|Q8BX22|SALL4	sp|Q73X47|RL31	sp|C1CPT4|FABZ	sp|Q38SQ5|NRAM	sp|C4L0T7|XPT	sp|A4TE16|SYE
sp|Q4W4Z2|RT4I1	sp|B0VYX3|COX5A	sp|P0CE01|RL6	sp|Q43092|SSG1	sp|Q8SPW1|FCERG	sp|A0KL76|HYPA
sp|P50605|SDC	sp|Q1C4F3|AROL	sp|Q09694|LYS1	sp|Q09716|YA3B	sp|Q65CZ5|HTPG	sp|B9J4R5|PPAX
sp|P53992|SC24C	sp|Q9CD45|KPRS	sp|A4YES9|CAPPA	sp|Q6P3Z3|THAP4	sp|Q5WL77|ECTC	sp|Q02LK0|CYNS
sp|Q8VYP0|SCO11	sp|Q8N5W9|RFLB	sp|Q07632|TGB1	sp|Q299F9|FAM50	sp|P58760|RUTB	sp|Q5WGA1|CCA
sp|O95171|SCEL	sp|A7FGQ0|5DNU	sp|Q6DPU2|M1	sp|O57608|IFNG	sp|A4Y091|FETP	sp|E0SMM6|SBMC1
sp|A6H784|SCO2	sp|P35574|GDE	sp|P50772|VE2	sp|Q1QY92|SYE	sp|Q9CBR9|GPDA	sp|C5BCE8|NIKR
sp|Q09353|SENP	sp|A1WB09|ARLY	sp|Q87WX6|MRAZ	sp|C4K1L3|RL25	sp|A7GJS9|PDXT	sp|A7NCW7|BIOB
sp|Q9SJT1|SAE2	sp|B1M597|HFQ	sp|Q1R3A5|FRDC	sp|Q9ZFF8|SECD	sp|Q85FS2|CYC6	sp|Q11T17|RUVC
sp|Q23445|SAR1	sp|P0C2Z2|ATPE	sp|Q4WK77|LCL3	sp|Q47YJ7|GLMM	sp|Q9P4B8|RIB7	sp|Q0SMT3|PYRG
sp|Q9NAN1|SAE2	sp|P0CK29|GD	sp|Q7W3H8|GATC	sp|A6SUN8|RS9	sp|Q5USN7|VARA	sp|Q46HB2|SFSA
sp|P46500|SDZ15	sp|Q7NBS4|APT	sp|A7IC11|RIMP	sp|Q94K75|RHON1	sp|Q6BDH5|MATK	sp|O31520|YESQ
sp|Q9DBY1|SYVN1	sp|P0CP92|CWC27	sp|P70605|KCNN3	sp|Q9RH91|F17FG	sp|B3QUS2|NUOB1	sp|Q9I2P8|NFUA
sp|E7FEC4|SUSD4	sp|Q17750|UFL1	sp|Q72BH0|EFP	sp|Q6AVG6|ISPH	sp|Q1LFB1|DCTA2	sp|B9E4V7|Y2481
sp|Q9FY94|SWT15	sp|Q9HM33|DP2L	sp|A0KV89|MNMC	sp|Q7XKQ8|ILVB2	sp|B7NI31|FETP	sp|A4T4T3|RNPA
sp|Q15468|STIL	sp|B4U0N8|RL9	sp|P20672|DCTA	sp|A6LEA1|SYE	sp|A0QQP8|DEF	sp|Q2QLD7|ST7
sp|O95926|SYF2	sp|A9NAM4|RL3	sp|A1R5S3|HIS3	sp|A3PJI8|G6PI	sp|Q8R033|LYRM2	sp|P67562|SYS
sp|Q6DHL4|SUMO2	sp|O36372|GH	sp|P32893|TRS65	sp|C3PG36|Y1197	sp|Q95MP2|ASIP	sp|Q2FEL2|FDHD
sp|Q9XEA0|SYLM	sp|A4WH02|RL2	sp|B1MYJ5|RISB	sp|B4T6D4|YAAI	sp|P05453|ERF3	sp|Q8RKJ1|TARK
sp|Q9SW96|SYNC1	sp|Q8LEE9|FLA12	sp|A7GZL7|Y1355	sp|A5UUL2|THIM	sp|Q2NW63|HFQ	sp|Q5R7G8|MINY1
sp|Q6DEP7|SUMO1	sp|Q6F9H8|Y2519	sp|P14254|C	sp|Q2SUA1|HIS1	sp|A9X1A5|CING	sp|Q4FRK8|DCUP
sp|Q20924|SUN1	sp|Q9JXC1|ASSY	sp|P9WPJ9|MTCA2	sp|Q7L5Y1|ENOF1	sp|Q9LRL4|CRR24	sp|Q7NLS9|RISB
sp|Q9SMM5|SWT11	sp|P0A2X0|HYIN	sp|Q6YXM4|RR18	sp|P03267|CORE5	sp|O70736|DPOL	sp|A4ISU9|CSRA
sp|A8WPC5|SYM2	sp|B3EPH3|GREA	sp|E4US45|NPIID	sp|Q9PUH9|PA2A5	sp|A6T006|TRPA	sp|O75947|ATP5H
sp|Q8L785|SYGM2	sp|P62363|HBA2	sp|Q74HL7|NFR1	sp|Q6G0X4|KCY	sp|Q56185|HPPE	sp|P31818|NEF
sp|Q653T6|SPS1	sp|Q6DGV7|M17L2	sp|Q9D067|MDM1	sp|Q4WDK5|DXO	sp|Q9XZK5|CO16E	sp|O55768|VF184
sp|G5EE56|SRC1	sp|Q6G0H0|ATPF2	sp|Q0TKP9|PPNP	sp|O84179|BDBC	sp|P94311|DPPB	sp|P80271|HBB
sp|B8B4H5|SYAP	sp|C3P3F3|RSMG	sp|B5FIM2|SUFE	sp|Q8DAU9|KDSB	sp|P12601|NS1	sp|A3PAM8|NU1C
sp|F4IFC5|SYTM2	sp|Q5WDM4|SSRP	sp|Q66AS9|MDTJ	sp|B8G187|HOA	sp|Q7UQ43|Y6530	sp|B1HR05|IF2
sp|Q9TYN3|TAF2	sp|Q7MAD7|PYRE	sp|Q0SRF8|YBEY	sp|Q4JJB1|CYNS	sp|Q5UPI0|YR104	sp|Q57153|DBH
sp|Q8L5R3|TBCD	sp|O24876|Y035	sp|B0BCF2|RL18	sp|Q5XIV2|MARHA	sp|O34712|YTRA	sp|Q7YRN2|CD3E
sp|O15119|TBX3	sp|B0R4J4|CHEF2	sp|P23339|RIPS	sp|O23888|ALDO2	sp|O14171|YE54	sp|A4K9Z8|PROF2
sp|O23247|SYRM	sp|B3EE18|FMT	sp|Q9VC99|UCK	sp|Q973J1|TRIN	sp|B5Z8V2|RL6	sp|Q8DUG2|GCH1
sp|P93736|SYVM1	sp|P16470|RCI2	sp|O82782|HIS3	sp|Q42460|AR5A	sp|Q99JW2|ACY1	sp|Q2GJT4|PDXJ
sp|B8AX23|TAF1B	sp|F4JRA6|MES20	sp|Q02I77|KUP	sp|P52530|U79	sp|P65581|NUSB	sp|Q6FUQ5|FYV7
sp|Q8GRL7|TBCE	sp|A5U9E9|PAPA2	sp|Q81JH5|NOC	sp|A8M8T7|RL14	sp|Q02FV2|SFSA	sp|B6YQ94|IF3
sp|Q6SJ94|TBPL2	sp|B3A0M2|SLS4	sp|A5FV18|RIMP	sp|P16196|VNB	sp|P02895|GBP	sp|Q8H0D3|CCS1
sp|Q15750|TAB1	sp|Q3IR95|MPTA	sp|Q59P87|MED31	sp|B0SZF7|RNH2	sp|A5VP58|MTB1	sp|Q4K8J3|AROC
sp|G5EGM3|TAF1	sp|Q0APH1|PLSX	sp|Q0BYD3|RL15	sp|Q13YI8|PHNX	sp|O26250|UBIX	sp|A5N834|DXR
sp|Q6NXT6|TAPT1	sp|O48782|HMOX1	sp|Q8XAS9|MAO1	sp|P33004|J1	sp|A5N7I9|EX7L	sp|O59603|RL44E
sp|P56581|TDG	sp|A6GX95|ACCA	sp|B5FS07|TRMD	sp|Q28IN4|MT21B	sp|Q68XJ4|SRP54	sp|B3E3Z0|RSMH
sp|G5EGQ6|TEN1	sp|A7NKS5|Y2007	sp|Q1LRB3|PUR9	sp|Q6L8F7|ZIP7	sp|C3N6F6|Y1703	sp|Q91FT0|242L
sp|P54812|TERA2	sp|P05033|DCLY	sp|Q98FL2|PSTS	sp|P72800|MSRA2	sp|B7NM50|MUKB	sp|A0K9N3|LGT
sp|Q9W6Z2|TBPL1	sp|Q19LA2|MT2B	sp|Q10R17|PURA1	sp|Q9M9F0|VQ9	sp|Q04ZU1|ATPF	sp|Q7SE17|MOCOS
sp|Q62312|TGFR2	sp|Q2NUA2|KDSB	sp|B7HY57|NUOB	sp|P36177|IF3C	sp|Q8K3M6|ERC2	sp|P34273|IYD1H
sp|Q8LPR5|TCP4	sp|P17663|FRIHB	sp|P41978|SODM2	sp|Q9WUV6|CAZA3	sp|O14059|HIS9	sp|P42881|GPT
sp|Q8BZ64|TECT1	sp|P68782|MRAY	sp|Q9SJM1|ACR10	sp|Q9NJH0|EF1G	sp|P75895|RUTD	sp|A3NTA9|NUOD
sp|Q6NQH4|TAF13	sp|Q92DC2|RSBW	sp|Q8YAE0|YDJC	sp|Q54C85|IP13A	sp|Q1JH25|UVRC	sp|O59267|HYPA
sp|Q67Z52|TBCB	sp|P40414|TPM2	sp|B1YPV8|GATA	sp|P31151|S10A7	sp|A9MLY9|APT	sp|Q6CW24|CCPR
sp|O88393|TGBR3	sp|B1L557|UPPP	sp|P50978|LACG	sp|B5Z6N9|HSLU	sp|P59314|ARGC	sp|B2SV55|DGOD
sp|Q5RFW2|TAB2	sp|Q58269|Y859	sp|P0A5J5|MASZ	sp|Q95NE0|NAR4	sp|Q5WVX6|GLND	sp|Q7ZWJ7|RL34
sp|G5ECG0|TACC1	sp|P0A9X7|MREB	sp|Q83RV3|RUTB	sp|Q17XJ4|Y849	sp|P0AFX6|RSD	sp|Q92I77|Y543
sp|A2A690|TANC2	sp|P64045|EFP	sp|Q6G9U8|RIMP	sp|Q9RDD6|HRCA	sp|P57421|FLGD	sp|Q87WN4|Y4512
sp|Q9M876|SYYM	sp|Q58380|CBIX	sp|Q0SSB4|RNH2	sp|A7GZI1|ISPDF	sp|P77231|CITG	sp|A8ALR7|CAID
sp|P13385|TDGF1	sp|P17529|COAT	sp|P27662|GLYCO	sp|A6TPX1|Y2079	sp|Q4WQM6|RU1C	sp|Q8DFA5|EX7S
sp|P06606|TBA4	sp|A9FCY0|MTND	sp|P11069|GLB3	sp|P00225|FER	sp|Q24583|VATF1	sp|P08192|FOLC
sp|A7UFC2|TBPL1	sp|A1WWG6|SFSA	sp|Q8TVG7|DAPB	sp|Q3KFY2|CCME1	sp|P18913|FLJK	sp|Q05462|RL27
sp|P31265|TCTP1	sp|Q5ZLK4|GBGT1	sp|O04121|CHMO	sp|B4HT15|ASPG1	sp|P57874|HEMH	sp|A7MWD9|ARGR
sp|Q8NEZ3|WDR19	sp|P58626|YCEF	sp|Q8X714|BTUB	sp|Q53612|DHAS	sp|B4RMA9|RBFA	sp|A9KH14|FMT
sp|P54350|WEE1	sp|Q8R313|EXOC6	sp|Q04685|VP8	sp|Q9ZCW3|Y591	sp|Q9X4M1|ACKA1	sp|O74441|CTL1
sp|P34889|WNT2	sp|Q8ND83|SLAI1	sp|B2GV91|LYRM2	sp|Q07179|NIFV	sp|P50855|RIBBA	sp|B5FCI6|NHAA
sp|Q6X7K1|WOX2	sp|B5F0M8|RHAB	sp|Q9USJ9|MNP1	sp|A8G2G5|NDHI	sp|Q92H06|SYE2	sp|Q9PVY6|PSA7A
sp|Q9V359|VPS28	sp|Q6HAX9|ATPG	sp|Q0HMY1|UBID	sp|Q8A251|RSMH	sp|B5BFN1|ARGO	sp|Q32CN0|RECX
sp|O64747|WRK35	sp|B2G6I6|MECA	sp|Q821P5|RISB	sp|A0AIZ8|Y1562	sp|P9WGH9|SIGH	sp|Q9X7W3|DXS1
sp|Q9M160|Y4095	sp|Q17RP2|TIGD6	sp|P00862|DCHS	sp|A6TJK9|RSMA	sp|Q1MN39|IF2	sp|O27442|CSD
sp|Q9M0V4|YAO	sp|A5N5B3|FTHS	sp|B6IVU4|FPG	sp|A9NCA7|LPXB	sp|Q9V1J7|TRMI	sp|B1X509|NDHN
sp|P16989|YBOX3	sp|P50861|RIB4	sp|Q5XE18|TGT	sp|Q7V652|LGT	sp|B2DFG5|DTHAD	sp|A4VTE5|GPSB
sp|Q9SZY8|YUC1	sp|B9LMH0|RNP3	sp|Q83PU6|UGPA	sp|A1KMU7|TAER	sp|Q8EUL6|RSGA	sp|Q9QY81|PO210
sp|P34482|ZIF1	sp|B9J2G7|GLGC	sp|B9DFI7|PMT2	sp|Q1RH56|SUCD	sp|Q88D35|GSHB	sp|A8PB32|CLP1
sp|P22227|ZFP42	sp|B2UER5|RL25	sp|B7IWE8|MTNW	sp|Q69BK2|UCRI	sp|Q8GPH6|EHPR	sp|B7KVM8|RL19
sp|Q621J7|ZYG1	sp|Q9P926|NTF2	sp|Q7U0A6|KGD	sp|B2UW05|NUSB	sp|P62357|HIS4	sp|Q10276|KICH
sp|B5DF11|ZFAN5	sp|A1TUD6|Y4033	sp|Q7MAI9|F16PA	sp|Q2W6W7|SFSA	sp|Q8ZIX0|RSGA	sp|Q87FZ3|Y5527
sp|Q9Y6M5|ZNT1	sp|Q6A6N1|RL22	sp|Q139E9|RPIA	sp|Q1BNU0|PPNP	sp|B5FTS1|PIMT	sp|A1AJ77|MIAA
sp|Q9SB61|ZHD2	sp|B3QCQ7|MOAA	sp|Q9BWH6|RPAP1	sp|Q47LA7|HEM3	sp|A4SFM8|TPIS	sp|Q9V0D5|MDH
sp|P21541|ZYG11	sp|O84416|LPXB	sp|B2GA65|ALR	sp|Q17020|HEXA	sp|Q2IYY4|UREF	sp|Q4K4W8|CCA
sp|G5EEM5|ZYG9	sp|Q4U2R6|RM51	sp|P08746|YMF19	sp|Q47LJ4|RL4	sp|O58033|ENDA	sp|B0JFX8|TRMFO
sp|Q0WW55|ZEUS1	sp|Q0IJ33|TM129	sp|C5D978|NUON	sp|Q53QI0|Y1160	sp|Q3A3D1|AROA	sp|P46050|FER3
sp|Q9H4Z2|ZN335	sp|A3D9Q3|CYAY	sp|Q39A07|SYC1	sp|Q9US14|YK64	sp|Q2RFP5|EFTU	sp|Q216E0|MURD
sp|Q6P1E1|ZMIZ1	sp|Q97E66|MURI	sp|B7GZB9|NUOCD	sp|Q9R9N0|LPSD	sp|P9WMI0|RAMB	sp|P56564|EAA1
sp|Q9WUK6|ZBT18	sp|Q3B3Y1|SECA	sp|Q64X50|Y1176	sp|Q8ZJB6|TUSB	sp|P43958|NQRD	sp|Q7NGF7|HEM3
