# Supplementary material for: PrESOgenesis: A two-layer multi-label predictor for identifying fertility-related proteins using support vector machine and pseudo amino acid composition approach
Source: Sci Rep. 2018 Jun 13;8:9025. doi: 10.1038/s41598-018-27338-9 (PMC5998058; doi:10.1038/s41598-018-27338-9)
Supplement: Supplementary file 3 [file 41598_2018_27338_MOESM3_ESM.xlsx]

## Sheet: OOgenesis_pred results
Supplementary File 3: Output of Oogenesis_Pred software for predicting 1000 non-oogenesis related protein.
############################
# OOgenesis_Pred Results #
# #
# 01/10/2017 21:31:07 #
############################
Total number of processed sequences: 997
Total number of predicted sequences as Oogenesis candidate: 184
__________________________________________________________________________________
Protein_ID	Prediction	Score
__________________________________________________________________________________
sp|Q18E67|RPIA_HALWD	Protein is not Oogenesis candidate	0.0300952
__________________________________________________________________________________
sp|Q74JU9|RS15_LACJO	Protein is not Oogenesis candidate	0.0523941
__________________________________________________________________________________
sp|A6UWG4|SRP54_META3	Protein is not Oogenesis candidate	0.272914
__________________________________________________________________________________
sp|Q2JFG0|RL18_FRACC	Protein is not Oogenesis candidate	0.0660807
__________________________________________________________________________________
sp|B8H392|SECA_CAUCN	Protein is not Oogenesis candidate	0.414151
__________________________________________________________________________________
sp|Q9KYR2|RIMP_STRCO	Protein is not Oogenesis candidate	0.115158
__________________________________________________________________________________
sp|Q9BR01|ST4A1_HUMAN	Protein is not Oogenesis candidate	0.489972
__________________________________________________________________________________
sp|C1CL18|HTPX_STRZP	Protein is not Oogenesis candidate	0.328593
__________________________________________________________________________________
sp|A6LQF2|ISPE_CLOB8	Protein is not Oogenesis candidate	0.130919
__________________________________________________________________________________
sp|P62832|RL23_RAT	Protein is not Oogenesis candidate	0.0642857
__________________________________________________________________________________
sp|Q57074|ISCU_HAEIN	Protein is not Oogenesis candidate	0.100541
__________________________________________________________________________________
sp|E3HVU4|NNRE_ACHXA	Protein is not Oogenesis candidate	0.0109999
__________________________________________________________________________________
sp|B5BLD5|ZAPD_SALPK	Protein is not Oogenesis candidate	0.172637
__________________________________________________________________________________
sp|B4RC46|RS20_PHEZH	Protein is not Oogenesis candidate	0.0568614
__________________________________________________________________________________
sp|O64249|VG58_BPMD2	Protein is Oogenesis candidate	0.505291
__________________________________________________________________________________
sp|A1KA92|MIAA_AZOSB	Protein is not Oogenesis candidate	0.306532
__________________________________________________________________________________
sp|P49330|RGG_STRGC	Protein is not Oogenesis candidate	0.25523
__________________________________________________________________________________
sp|B6J4N9|LGT_COXB1	Protein is not Oogenesis candidate	0.0286272
__________________________________________________________________________________
sp|P05338|RCSA_ENTAE	Protein is Oogenesis candidate	0.970494
__________________________________________________________________________________
sp|Q5J3M3|VR101_RAT	Protein is Oogenesis candidate	0.87008
__________________________________________________________________________________
sp|A9KUN1|QUEA_SHEB9	Protein is not Oogenesis candidate	0.0715882
__________________________________________________________________________________
sp|Q5AU62|NMRA_EMENI	Protein is not Oogenesis candidate	0.107469
__________________________________________________________________________________
sp|P73145|SSB2_SYNY3	Protein is not Oogenesis candidate	0.0305663
__________________________________________________________________________________
sp|Q9A900|DAPA_CAUCR	Protein is not Oogenesis candidate	0.0556162
__________________________________________________________________________________
sp|Q2KIG4|ALLC_BOVIN	Protein is not Oogenesis candidate	0.499791
__________________________________________________________________________________
sp|Q9QJ32|DPOL_HHV6Z	Protein is Oogenesis candidate	0.688291
__________________________________________________________________________________
sp|B2K3G0|LSRC_YERPB	Protein is not Oogenesis candidate	0.0232204
__________________________________________________________________________________
sp|A9N6F6|RL25_SALPB	Protein is not Oogenesis candidate	0.0656081
__________________________________________________________________________________
sp|A4Y5U9|TOLB_SHEPC	Protein is not Oogenesis candidate	0.4045
__________________________________________________________________________________
sp|Q6FLD4|ISN1_CANGA	Protein is not Oogenesis candidate	0.407735
__________________________________________________________________________________
sp|Q9FJN7|GCL1_ARATH	Protein is not Oogenesis candidate	0.280327
__________________________________________________________________________________
sp|Q899D2|LGT_CLOTE	Protein is not Oogenesis candidate	0.137503
__________________________________________________________________________________
sp|A8ANB7|ACEK_CITK8	Protein is not Oogenesis candidate	0.187837
__________________________________________________________________________________
sp|Q48U09|PYRE_STRPM	Protein is not Oogenesis candidate	0.0252685
__________________________________________________________________________________
sp|B1IRE0|CAID_ECOLC	Protein is not Oogenesis candidate	0.070102
__________________________________________________________________________________
sp|B7L996|UBIE_ECO55	Protein is not Oogenesis candidate	0.205668
__________________________________________________________________________________
sp|Q6DRD9|ABHDB_DANRE	Protein is Oogenesis candidate	0.573451
__________________________________________________________________________________
sp|Q9N2H0|CY24A_TURTR	Protein is not Oogenesis candidate	0.166375
__________________________________________________________________________________
sp|Q0U6E8|MTLD_PHANO	Protein is not Oogenesis candidate	0.124063
__________________________________________________________________________________
sp|P9WF59|VPC41_MYCTU	Protein is not Oogenesis candidate	0.0133866
__________________________________________________________________________________
sp|P85097|NARG_BRASZ	Protein is Oogenesis candidate	0.716046
__________________________________________________________________________________
sp|P55208|ANFC_TRISC	Protein is Oogenesis candidate	0.691941
__________________________________________________________________________________
sp|A9MME5|CYSG_SALAR	Protein is not Oogenesis candidate	0.162203
__________________________________________________________________________________
sp|Q2KYH8|COQ7_BORA1	Protein is not Oogenesis candidate	0.0541405
__________________________________________________________________________________
sp|B1IRT9|UXAB_ECOLC	Protein is not Oogenesis candidate	0.13121
__________________________________________________________________________________
sp|A5DTS1|DUS3_LODEL	Protein is Oogenesis candidate	0.927733
__________________________________________________________________________________
sp|O57861|DP2L_PYRHO	Protein is not Oogenesis candidate	0.267285
__________________________________________________________________________________
sp|P03944|PHCB_SYNP2	Protein is not Oogenesis candidate	0.0636449
__________________________________________________________________________________
sp|O84127|RL13_CHLTR	Protein is not Oogenesis candidate	0.0669238
__________________________________________________________________________________
sp|Q60CL4|RLMM_METCA	Protein is not Oogenesis candidate	0.144873
__________________________________________________________________________________
sp|Q7V4E4|NU4C_PROMM	Protein is not Oogenesis candidate	0.0710171
__________________________________________________________________________________
sp|P75509|Y266_MYCPN	Protein is not Oogenesis candidate	0.0358449
__________________________________________________________________________________
sp|P24596|VP2_POVMK	Protein is not Oogenesis candidate	0.158318
__________________________________________________________________________________
sp|Q9CWY4|GEMI7_MOUSE	Protein is not Oogenesis candidate	0.118267
__________________________________________________________________________________
sp|Q2M1K6|S39AD_RAT	Protein is not Oogenesis candidate	0.0631884
__________________________________________________________________________________
sp|Q6LVM6|KDKA_PHOPR	Protein is Oogenesis candidate	0.699181
__________________________________________________________________________________
sp|P68444|B7_VACCW	Protein is not Oogenesis candidate	0.122877
__________________________________________________________________________________
sp|Q9A5K9|GATC_CAUCR	Protein is not Oogenesis candidate	0.0314275
__________________________________________________________________________________
sp|B8N8M2|PGLR1_ASPFN	Protein is not Oogenesis candidate	0.0901397
__________________________________________________________________________________
sp|A6T6F6|SUCC_KLEP7	Protein is not Oogenesis candidate	0.0359421
__________________________________________________________________________________
sp|P0ABJ1|CYOA_ECOLI	Protein is Oogenesis candidate	0.552212
__________________________________________________________________________________
sp|Q8SQ20|GGTA1_CALJA	Protein is not Oogenesis candidate	0.317901
__________________________________________________________________________________
sp|B8FTR7|FLIE_DESHD	Protein is not Oogenesis candidate	0.0429757
__________________________________________________________________________________
sp|Q8Z2N8|MNME_SALTI	Protein is not Oogenesis candidate	0.0481601
__________________________________________________________________________________
sp|Q93408|YRGK_CAEEL	Protein is not Oogenesis candidate	0.464061
__________________________________________________________________________________
sp|Q5HDC9|BIOB_STAAC	Protein is Oogenesis candidate	0.611516
__________________________________________________________________________________
sp|B1WB17|PYM1_XENTR	Protein is not Oogenesis candidate	0.459195
__________________________________________________________________________________
sp|Q96VN5|TPIS_PARBA	Protein is not Oogenesis candidate	0.0331005
__________________________________________________________________________________
sp|Q43117|KPYA_RICCO	Protein is Oogenesis candidate	0.502802
__________________________________________________________________________________
sp|C1DLR3|RS18_AZOVD	Protein is not Oogenesis candidate	0.052217
__________________________________________________________________________________
sp|A8ETF7|HSLV_ARCB4	Protein is not Oogenesis candidate	0.0930147
__________________________________________________________________________________
sp|A7HVU8|MURC_PARL1	Protein is not Oogenesis candidate	0.157625
__________________________________________________________________________________
sp|Q2NF84|VATE_METST	Protein is not Oogenesis candidate	0.141771
__________________________________________________________________________________
sp|Q133H9|KDSB_RHOPS	Protein is not Oogenesis candidate	0.0303474
__________________________________________________________________________________
sp|Q8TCD6|PHOP2_HUMAN	Protein is not Oogenesis candidate	0.209348
__________________________________________________________________________________
sp|B9K773|UXAC_THENN	Protein is not Oogenesis candidate	0.356629
__________________________________________________________________________________
sp|B1LD10|RUVA_ECOSM	Protein is not Oogenesis candidate	0.0402243
__________________________________________________________________________________
sp|B7I4I4|BIOB_ACIB5	Protein is not Oogenesis candidate	0.280617
__________________________________________________________________________________
sp|Q10327|YD72_SCHPO	Protein is Oogenesis candidate	0.958064
__________________________________________________________________________________
sp|A0K574|UREF_BURCH	Protein is not Oogenesis candidate	0.0626343
__________________________________________________________________________________
sp|B2KDX3|RS15_ELUMP	Protein is not Oogenesis candidate	0.0342567
__________________________________________________________________________________
sp|Q11190|ETFD_CAEEL	Protein is not Oogenesis candidate	0.27286
__________________________________________________________________________________
sp|A5FYN6|RL9_ACICJ	Protein is not Oogenesis candidate	0.128831
__________________________________________________________________________________
sp|Q5HW83|KDSA_CAMJR	Protein is not Oogenesis candidate	0.0794198
__________________________________________________________________________________
sp|B0UX29|RL6_HISS2	Protein is not Oogenesis candidate	0.0387069
__________________________________________________________________________________
sp|A1TKD2|MURC_ACIAC	Protein is not Oogenesis candidate	0.0880861
__________________________________________________________________________________
sp|P0C7P4|UCRIL_HUMAN	Protein is not Oogenesis candidate	0.466976
__________________________________________________________________________________
sp|P03660|REP_BPIKE	Protein is Oogenesis candidate	0.577785
__________________________________________________________________________________
sp|Q1GRI1|MNMA_SPHAL	Protein is not Oogenesis candidate	0.0324481
__________________________________________________________________________________
sp|Q9HM61|VATI_THEAC	Protein is not Oogenesis candidate	0.11303
__________________________________________________________________________________
sp|A6T797|RUTF_KLEP7	Protein is not Oogenesis candidate	0.189769
__________________________________________________________________________________
sp|C1DHV0|GLPK_AZOVD	Protein is not Oogenesis candidate	0.0638525
__________________________________________________________________________________
sp|Q9PTS1|CRF_CARAU	Protein is not Oogenesis candidate	0.299851
__________________________________________________________________________________
sp|P46241|SYC_BUCAP	Protein is not Oogenesis candidate	0.308499
__________________________________________________________________________________
sp|A9N4B8|5DNU_SALPB	Protein is Oogenesis candidate	0.780526
__________________________________________________________________________________
sp|P27280|VNS2_EHDV2	Protein is Oogenesis candidate	0.70628
__________________________________________________________________________________
sp|P60618|RL15E_HALMA	Protein is Oogenesis candidate	0.795257
__________________________________________________________________________________
sp|A8GN36|COXX_RICAH	Protein is not Oogenesis candidate	0.134264
__________________________________________________________________________________
sp|Q7A305|WALK_STAAM	Protein is Oogenesis candidate	0.704861
__________________________________________________________________________________
sp|Q9JS33|CYSI_NEIMB	Protein is not Oogenesis candidate	0.370432
__________________________________________________________________________________
sp|Q8YGW9|NADK_BRUME	Protein is not Oogenesis candidate	0.236408
__________________________________________________________________________________
sp|Q6D209|GRCA_PECAS	Protein is not Oogenesis candidate	0.0857387
__________________________________________________________________________________
sp|Q7NPH0|RL3_GLOVI	Protein is not Oogenesis candidate	0.0584501
__________________________________________________________________________________
sp|B7M4S3|ENTS_ECO8A	Protein is not Oogenesis candidate	0.0338364
__________________________________________________________________________________
sp|Q5LHL3|RSGA_BACFN	Protein is not Oogenesis candidate	0.19181
__________________________________________________________________________________
sp|Q68WA0|RS13_RICTY	Protein is not Oogenesis candidate	0.36219
__________________________________________________________________________________
sp|A0KVP1|Y1627_SHESA	Protein is not Oogenesis candidate	0.0418415
__________________________________________________________________________________
sp|A3PF71|HEM6_PROM0	Protein is not Oogenesis candidate	0.470686
__________________________________________________________________________________
sp|B4S8Y8|YBEY_PROA2	Protein is not Oogenesis candidate	0.0169694
__________________________________________________________________________________
sp|B7L5I3|RSXD_ECO55	Protein is not Oogenesis candidate	0.0305579
__________________________________________________________________________________
sp|A9SB31|CSPLB_PHYPA	Protein is not Oogenesis candidate	0.194619
__________________________________________________________________________________
sp|A7IM13|SSRP_XANP2	Protein is not Oogenesis candidate	0.144429
__________________________________________________________________________________
sp|B5F412|FTSB_SALA4	Protein is Oogenesis candidate	0.680309
__________________________________________________________________________________
sp|Q2YW63|GTAB_STAAB	Protein is not Oogenesis candidate	0.0740412
__________________________________________________________________________________
sp|A4TQ92|MRAZ_YERPP	Protein is Oogenesis candidate	0.616032
__________________________________________________________________________________
sp|O83234|RL6_TREPA	Protein is not Oogenesis candidate	0.0479567
__________________________________________________________________________________
sp|Q2NGT2|UVRC_METST	Protein is not Oogenesis candidate	0.394451
__________________________________________________________________________________
sp|Q12FD0|HIS7_POLSJ	Protein is not Oogenesis candidate	0.0168412
__________________________________________________________________________________
sp|P20893|TAT_HV1OY	Protein is not Oogenesis candidate	0.46003
__________________________________________________________________________________
sp|Q9PI08|HEMH_CAMJE	Protein is Oogenesis candidate	0.556277
__________________________________________________________________________________
sp|B2IMT4|UVRC_STRPS	Protein is Oogenesis candidate	0.509252
__________________________________________________________________________________
sp|P39804|IPI_BACSU	Protein is not Oogenesis candidate	0.158444
__________________________________________________________________________________
sp|Q5M2M5|RS7_STRT2	Protein is not Oogenesis candidate	0.19522
__________________________________________________________________________________
sp|Q5B6I7|MIC60_EMENI	Protein is Oogenesis candidate	0.873384
__________________________________________________________________________________
sp|B3R2J3|RRAAH_CUPTR	Protein is not Oogenesis candidate	0.00982066
__________________________________________________________________________________
sp|Q7P207|HEM3_CHRVO	Protein is not Oogenesis candidate	0.159474
__________________________________________________________________________________
sp|Q63064|CD52_RAT	Protein is not Oogenesis candidate	0.205707
__________________________________________________________________________________
sp|Q4WBS1|MANF_ASPFU	Protein is Oogenesis candidate	0.570911
__________________________________________________________________________________
sp|Q2NXQ2|UXAC_XANOM	Protein is not Oogenesis candidate	0.242159
__________________________________________________________________________________
sp|Q0C7C4|LOVG_AEDAE	Protein is not Oogenesis candidate	0.452635
__________________________________________________________________________________
sp|P47415|RL15_MYCGE	Protein is not Oogenesis candidate	0.251385
__________________________________________________________________________________
sp|Q5ZMC0|EDF1_CHICK	Protein is not Oogenesis candidate	0.2322
__________________________________________________________________________________
sp|Q9SRZ6|ICDHC_ARATH	Protein is not Oogenesis candidate	0.107835
__________________________________________________________________________________
sp|P49816|TSC2_RAT	Protein is Oogenesis candidate	0.944632
__________________________________________________________________________________
sp|B2TVJ6|PEPQ_SHIB3	Protein is not Oogenesis candidate	0.149338
__________________________________________________________________________________
sp|Q02E43|Y7023_PSEAB	Protein is not Oogenesis candidate	0.0432611
__________________________________________________________________________________
sp|A7MNV4|VES_CROS8	Protein is not Oogenesis candidate	0.0493
__________________________________________________________________________________
sp|B2FUW1|DNAA_STRMK	Protein is Oogenesis candidate	0.693623
__________________________________________________________________________________
sp|Q8TPT7|RISB_METAC	Protein is not Oogenesis candidate	0.0107375
__________________________________________________________________________________
sp|Q50337|Y590_MYCPN	Protein is not Oogenesis candidate	0.0286971
__________________________________________________________________________________
sp|Q46I99|GCST_PROMT	Protein is not Oogenesis candidate	0.056568
__________________________________________________________________________________
sp|P09385|STXA_BP933	Protein is not Oogenesis candidate	0.374928
__________________________________________________________________________________
sp|A2RCC9|TGT_STRPG	Protein is not Oogenesis candidate	0.427267
__________________________________________________________________________________
sp|B7JYV9|RF3_CYAP8	Protein is not Oogenesis candidate	0.218228
__________________________________________________________________________________
sp|O77750|AQP4_BOVIN	Protein is not Oogenesis candidate	0.0824658
__________________________________________________________________________________
sp|P0ADU3|YGIN_ECO57	Protein is not Oogenesis candidate	0.0620132
__________________________________________________________________________________
sp|B9KLQ5|RECR_RHOSK	Protein is not Oogenesis candidate	0.284204
__________________________________________________________________________________
sp|Q31CJ9|PSAE_PROM9	Protein is not Oogenesis candidate	0.0244155
__________________________________________________________________________________
sp|Q8A4A3|RL17_BACTN	Protein is not Oogenesis candidate	0.388368
__________________________________________________________________________________
sp|P95609|CATC_RHOOP	Protein is not Oogenesis candidate	0.15561
__________________________________________________________________________________
sp|B2HYZ7|TRMA_ACIBC	Protein is Oogenesis candidate	0.571457
__________________________________________________________________________________
sp|Q606M6|RF3_METCA	Protein is not Oogenesis candidate	0.195669
__________________________________________________________________________________
sp|B2V184|DEOC_CLOBA	Protein is not Oogenesis candidate	0.146003
__________________________________________________________________________________
sp|Q6F6Y1|ALLC_ACIAD	Protein is not Oogenesis candidate	0.32066
__________________________________________________________________________________
sp|B5ZYG2|UPPP_RHILW	Protein is not Oogenesis candidate	0.117785
__________________________________________________________________________________
sp|A4QLP6|CCSA_LOBMA	Protein is not Oogenesis candidate	0.305289
__________________________________________________________________________________
sp|A1SJN0|COBS_NOCSJ	Protein is not Oogenesis candidate	0.0366627
__________________________________________________________________________________
sp|Q3IFW1|GCSP_PSEHT	Protein is Oogenesis candidate	0.544091
__________________________________________________________________________________
sp|P44917|Y883_HAEIN	Protein is not Oogenesis candidate	0.0262589
__________________________________________________________________________________
sp|Q9KV30|RPOB_VIBCH	Protein is not Oogenesis candidate	0.104589
__________________________________________________________________________________
sp|Q8DLI5|SYE_THEEB	Protein is not Oogenesis candidate	0.0819671
__________________________________________________________________________________
sp|Q42561|FATA1_ARATH	Protein is Oogenesis candidate	0.873784
__________________________________________________________________________________
sp|P57758|CTNS_ARATH	Protein is not Oogenesis candidate	0.106828
__________________________________________________________________________________
sp|Q9C723|NADE_ARATH	Protein is Oogenesis candidate	0.701033
__________________________________________________________________________________
sp|C0IPP1|NPIIA_TRIRU	Protein is Oogenesis candidate	0.680252
__________________________________________________________________________________
sp|Q7NQI3|LNT_CHRVO	Protein is not Oogenesis candidate	0.0703609
__________________________________________________________________________________
sp|A9VTD1|PYRR_BACWK	Protein is not Oogenesis candidate	0.0272461
__________________________________________________________________________________
sp|Q6FJW4|AEP2_CANGA	Protein is Oogenesis candidate	0.638383
__________________________________________________________________________________
sp|Q58155|Y745_METJA	Protein is not Oogenesis candidate	0.0228703
__________________________________________________________________________________
sp|Q5F8C7|PLSY_NEIG1	Protein is not Oogenesis candidate	0.0281693
__________________________________________________________________________________
sp|B8ZKK9|KHSE_STRPJ	Protein is not Oogenesis candidate	0.0812883
__________________________________________________________________________________
sp|A5GCZ5|NUOA1_GEOUR	Protein is not Oogenesis candidate	0.00467192
__________________________________________________________________________________
sp|Q9XB18|DBH_MYCBO	Protein is not Oogenesis candidate	0.164812
__________________________________________________________________________________
sp|Q8PTU3|RNP3_METMA	Protein is not Oogenesis candidate	0.114942
__________________________________________________________________________________
sp|Q81RS0|KHSE_BACAN	Protein is not Oogenesis candidate	0.0629145
__________________________________________________________________________________
sp|B7JE92|Y3189_BACC0	Protein is Oogenesis candidate	0.707317
__________________________________________________________________________________
sp|A6VR65|DNAA_MARMS	Protein is Oogenesis candidate	0.798645
__________________________________________________________________________________
sp|P0CW63|METK_METMP	Protein is not Oogenesis candidate	0.09184
__________________________________________________________________________________
sp|Q5LX62|PLSY_RUEPO	Protein is not Oogenesis candidate	0.00525924
__________________________________________________________________________________
sp|P12250|T231C_BACTB	Protein is Oogenesis candidate	0.828389
__________________________________________________________________________________
sp|Q6GV28|TM225_HUMAN	Protein is Oogenesis candidate	0.784036
__________________________________________________________________________________
sp|Q8GFE2|CPLR_DESHA	Protein is not Oogenesis candidate	0.392615
__________________________________________________________________________________
sp|B2TS55|SYFA_CLOBB	Protein is not Oogenesis candidate	0.143511
__________________________________________________________________________________
sp|P61785|CRCB_THET2	Protein is not Oogenesis candidate	0.0132119
__________________________________________________________________________________
sp|Q07Y03|SFSA_SHEFN	Protein is Oogenesis candidate	0.790442
__________________________________________________________________________________
sp|A2C1Y1|GATA_PROM1	Protein is not Oogenesis candidate	0.300741
__________________________________________________________________________________
sp|A7WZ82|MNHF2_STAA1	Protein is not Oogenesis candidate	0.0418641
__________________________________________________________________________________
sp|Q8EGG2|LPXB_SHEON	Protein is not Oogenesis candidate	0.0928835
__________________________________________________________________________________
sp|Q58085|RIB7_METJA	Protein is not Oogenesis candidate	0.034523
__________________________________________________________________________________
sp|Q9X4N0|PAND_CORGL	Protein is not Oogenesis candidate	0.00704232
__________________________________________________________________________________
sp|Q13TW4|TRPC_PARXL	Protein is not Oogenesis candidate	0.136199
__________________________________________________________________________________
sp|B9LGT9|NUOB1_CHLSY	Protein is not Oogenesis candidate	0.0741466
__________________________________________________________________________________
sp|B2IT65|URE2_NOSP7	Protein is not Oogenesis candidate	0.00814048
__________________________________________________________________________________
sp|Q99W72|TRMHL_STAAM	Protein is not Oogenesis candidate	0.0225353
__________________________________________________________________________________
sp|Q9UST8|RNH1_SCHPO	Protein is Oogenesis candidate	0.546523
__________________________________________________________________________________
sp|E1U332|ALL12_OLEEU	Protein is not Oogenesis candidate	0.0500605
__________________________________________________________________________________
sp|P51064|IPYR_BARBK	Protein is not Oogenesis candidate	0.0389273
__________________________________________________________________________________
sp|Q822E7|G6PI_CHLCV	Protein is not Oogenesis candidate	0.296717
__________________________________________________________________________________
sp|O65984|PLSX_THETC	Protein is not Oogenesis candidate	0.0217386
__________________________________________________________________________________
sp|Q0AYI8|IF2_SYNWW	Protein is Oogenesis candidate	0.875159
__________________________________________________________________________________
sp|P24703|DAPB_COXBU	Protein is not Oogenesis candidate	0.118976
__________________________________________________________________________________
sp|P06406|PSAA_MARPO	Protein is not Oogenesis candidate	0.162454
__________________________________________________________________________________
sp|P85442|VGLL3_MOUSE	Protein is Oogenesis candidate	0.966242
__________________________________________________________________________________
sp|A8G2B8|RBFA_PROM2	Protein is not Oogenesis candidate	0.0792522
__________________________________________________________________________________
sp|B7HHU0|CCA_BACC4	Protein is not Oogenesis candidate	0.329954
__________________________________________________________________________________
sp|P0AC51|ZUR_ECOLI	Protein is not Oogenesis candidate	0.341369
__________________________________________________________________________________
sp|O31634|YJCL_BACSU	Protein is not Oogenesis candidate	0.145811
__________________________________________________________________________________
sp|A5CYG8|FABZ_PELTS	Protein is not Oogenesis candidate	0.0438358
__________________________________________________________________________________
sp|A1T0E0|RL23_PSYIN	Protein is not Oogenesis candidate	0.0284946
__________________________________________________________________________________
sp|A4F7P3|ERYC3_SACEN	Protein is not Oogenesis candidate	0.098945
__________________________________________________________________________________
sp|Q2NL27|RT23_BOVIN	Protein is Oogenesis candidate	0.608631
__________________________________________________________________________________
sp|P63846|CODY_STRA3	Protein is not Oogenesis candidate	0.185218
__________________________________________________________________________________
sp|Q56093|GALE_SALTI	Protein is not Oogenesis candidate	0.0412235
__________________________________________________________________________________
sp|O49621|MLO1_ARATH	Protein is Oogenesis candidate	0.780002
__________________________________________________________________________________
sp|P31643|SC6A6_RAT	Protein is not Oogenesis candidate	0.234107
__________________________________________________________________________________
sp|P15435|INTR_STRAM	Protein is not Oogenesis candidate	0.183773
__________________________________________________________________________________
sp|Q0T4A9|MDTK_SHIF8	Protein is not Oogenesis candidate	0.0386778
__________________________________________________________________________________
sp|Q837R5|Y766_ENTFA	Protein is not Oogenesis candidate	0.0658847
__________________________________________________________________________________
sp|Q9Y6M9|NDUB9_HUMAN	Protein is not Oogenesis candidate	0.343682
__________________________________________________________________________________
sp|B7I5Y5|DAPF_ACIB5	Protein is not Oogenesis candidate	0.0542301
__________________________________________________________________________________
sp|A6TCD4|ISPG_KLEP7	Protein is not Oogenesis candidate	0.033246
__________________________________________________________________________________
sp|Q057F3|NUSB_BUCCC	Protein is not Oogenesis candidate	0.00842327
__________________________________________________________________________________
sp|A1AVF0|ORN_RUTMC	Protein is not Oogenesis candidate	0.331858
__________________________________________________________________________________
sp|Q2LUH7|SURE_SYNAS	Protein is not Oogenesis candidate	0.053397
__________________________________________________________________________________
sp|Q4JAV1|RS28_SULAC	Protein is not Oogenesis candidate	0.0065103
__________________________________________________________________________________
sp|P99096|GSA1_STAAN	Protein is not Oogenesis candidate	0.0132241
__________________________________________________________________________________
sp|Q6PHD9|SBP1_DANRE	Protein is not Oogenesis candidate	0.393955
__________________________________________________________________________________
sp|P10654|XYLA_ACTS3	Protein is not Oogenesis candidate	0.0391417
__________________________________________________________________________________
sp|A7SNN9|U553_NEMVE	Protein is not Oogenesis candidate	0.283716
__________________________________________________________________________________
sp|B1XRS6|ASSY_POLNS	Protein is not Oogenesis candidate	0.118728
__________________________________________________________________________________
sp|B9JVI2|PLSY_AGRVS	Protein is not Oogenesis candidate	0.0198355
__________________________________________________________________________________
sp|B3R3Z9|URE3_CUPTR	Protein is not Oogenesis candidate	0.0196015
__________________________________________________________________________________
sp|Q58DF6|SCAM4_BOVIN	Protein is not Oogenesis candidate	0.453805
__________________________________________________________________________________
sp|P13993|PRP2_SOYBN	Protein is not Oogenesis candidate	0.0429509
__________________________________________________________________________________
sp|Q1QDC8|Y542_PSYCK	Protein is not Oogenesis candidate	0.384049
__________________________________________________________________________________
sp|P51948|MAT1_HUMAN	Protein is Oogenesis candidate	0.8571
__________________________________________________________________________________
sp|Q83SG7|ACPH_SHIFL	Protein is not Oogenesis candidate	0.0943208
__________________________________________________________________________________
sp|E3S7K9|AMPP1_PYRTT	Protein is not Oogenesis candidate	0.355316
__________________________________________________________________________________
sp|A1A547|PGRP3_MOUSE	Protein is not Oogenesis candidate	0.465388
__________________________________________________________________________________
sp|Q82CC3|Y5428_STRAW	Protein is not Oogenesis candidate	0.352723
__________________________________________________________________________________
sp|Q8N8G2|VGLL2_HUMAN	Protein is Oogenesis candidate	0.928166
__________________________________________________________________________________
sp|Q7M8I1|AROQ_WOLSU	Protein is not Oogenesis candidate	0.100201
__________________________________________________________________________________
sp|C1A1H0|CYSH_RHOE4	Protein is not Oogenesis candidate	0.0649936
__________________________________________________________________________________
sp|P26907|GSIB_BACSU	Protein is not Oogenesis candidate	0.0782366
__________________________________________________________________________________
sp|Q0IZZ8|BGA12_ORYSJ	Protein is Oogenesis candidate	0.635351
__________________________________________________________________________________
sp|Q91892|CLCC1_XENLA	Protein is Oogenesis candidate	0.760039
__________________________________________________________________________________
sp|B5QZW1|ASSY_SALEP	Protein is not Oogenesis candidate	0.226138
__________________________________________________________________________________
sp|A8H7A0|KDSA_SHEPA	Protein is not Oogenesis candidate	0.162925
__________________________________________________________________________________
sp|B1JWI0|NRDR_BURCC	Protein is not Oogenesis candidate	0.284102
__________________________________________________________________________________
sp|Q4HYR2|ACEA_GIBZE	Protein is Oogenesis candidate	0.723188
__________________________________________________________________________________
sp|B7HCD1|HUTP_BACC4	Protein is not Oogenesis candidate	0.0231759
__________________________________________________________________________________
sp|B4SN21|MURA_STRM5	Protein is not Oogenesis candidate	0.164343
__________________________________________________________________________________
sp|Q9TLT7|RK22_CYACA	Protein is not Oogenesis candidate	0.0375429
__________________________________________________________________________________
sp|E7FBU4|MMS19_DANRE	Protein is Oogenesis candidate	0.800051
__________________________________________________________________________________
sp|P29091|BGLS_SCHCO	Protein is not Oogenesis candidate	0.0222212
__________________________________________________________________________________
sp|A6VN10|MUTL_ACTSZ	Protein is Oogenesis candidate	0.84144
__________________________________________________________________________________
sp|Q5M0D5|MURD_STRT1	Protein is not Oogenesis candidate	0.0858336
__________________________________________________________________________________
sp|Q39099|XTH4_ARATH	Protein is Oogenesis candidate	0.584923
__________________________________________________________________________________
sp|B1Y8E2|RUVB_LEPCP	Protein is not Oogenesis candidate	0.20126
__________________________________________________________________________________
sp|A1ALT3|RL7_PELPD	Protein is not Oogenesis candidate	0.029718
__________________________________________________________________________________
sp|Q0SQQ6|CH10_CLOPS	Protein is not Oogenesis candidate	0.00470751
__________________________________________________________________________________
sp|Q1RHX9|LPXC_RICBR	Protein is not Oogenesis candidate	0.260738
__________________________________________________________________________________
sp|Q04HQ3|RL9_OENOB	Protein is not Oogenesis candidate	0.0267101
__________________________________________________________________________________
sp|B4SQ06|ACCA_STRM5	Protein is not Oogenesis candidate	0.067492
__________________________________________________________________________________
sp|Q1B9H4|AROC_MYCSS	Protein is not Oogenesis candidate	0.0649229
__________________________________________________________________________________
sp|B1LD43|HTPX_ECOSM	Protein is not Oogenesis candidate	0.112653
__________________________________________________________________________________
sp|Q2K379|RL19_RHIEC	Protein is not Oogenesis candidate	0.175866
__________________________________________________________________________________
sp|A4SNK8|LOLA_AERS4	Protein is not Oogenesis candidate	0.0762366
__________________________________________________________________________________
sp|Q037S9|RECX_LACP3	Protein is not Oogenesis candidate	0.395225
__________________________________________________________________________________
sp|P0CG56|PA2BB_CRODU	Protein is not Oogenesis candidate	0.206239
__________________________________________________________________________________
sp|A5F5N9|DAPB_VIBC3	Protein is not Oogenesis candidate	0.0143665
__________________________________________________________________________________
sp|Q6A998|HRCA_PROAC	Protein is not Oogenesis candidate	0.0913408
__________________________________________________________________________________
sp|C3LSV6|NCPP_VIBCM	Protein is not Oogenesis candidate	0.0883282
__________________________________________________________________________________
sp|A8AJH4|LIPB_CITK8	Protein is not Oogenesis candidate	0.0559099
__________________________________________________________________________________
sp|Q22285|TTR46_CAEEL	Protein is not Oogenesis candidate	0.234617
__________________________________________________________________________________
sp|Q183H9|DTD_PEPD6	Protein is not Oogenesis candidate	0.093216
__________________________________________________________________________________
sp|O57767|NADA_PYRHO	Protein is not Oogenesis candidate	0.155251
__________________________________________________________________________________
sp|P65350|MGSA_SALTY	Protein is not Oogenesis candidate	0.137324
__________________________________________________________________________________
sp|Q87AD3|Y1893_XYLFT	Protein is not Oogenesis candidate	0.0303915
__________________________________________________________________________________
sp|Q8K4F5|ABHDB_MOUSE	Protein is not Oogenesis candidate	0.348712
__________________________________________________________________________________
sp|B4TUK1|RLMM_SALSV	Protein is not Oogenesis candidate	0.396672
__________________________________________________________________________________
sp|O62246|COPE_CAEEL	Protein is Oogenesis candidate	0.770713
__________________________________________________________________________________
sp|Q7MH13|RLMB_VIBVY	Protein is not Oogenesis candidate	0.0801755
__________________________________________________________________________________
sp|B3P1R1|PTER_DROER	Protein is not Oogenesis candidate	0.196947
__________________________________________________________________________________
sp|Q5WJE1|LUTA_BACSK	Protein is not Oogenesis candidate	0.239639
__________________________________________________________________________________
sp|Q4JVU1|SECA2_CORJK	Protein is Oogenesis candidate	0.626694
__________________________________________________________________________________
sp|Q91VC4|PLVAP_MOUSE	Protein is Oogenesis candidate	0.743556
__________________________________________________________________________________
sp|A7MKV5|SYE_CROS8	Protein is Oogenesis candidate	0.503225
__________________________________________________________________________________
sp|O06993|MALPY_BACSU	Protein is Oogenesis candidate	0.8077
__________________________________________________________________________________
sp|A8W3J2|RBL_CUSOB	Protein is not Oogenesis candidate	0.0495981
__________________________________________________________________________________
sp|Q08655|ASR1_SOLLC	Protein is not Oogenesis candidate	0.34351
__________________________________________________________________________________
sp|A4FZ59|Y1195_METM5	Protein is not Oogenesis candidate	0.0070566
__________________________________________________________________________________
sp|Q3SX30|PSMF1_BOVIN	Protein is Oogenesis candidate	0.517467
__________________________________________________________________________________
sp|Q9M815|PCR8_ARATH	Protein is Oogenesis candidate	0.68062
__________________________________________________________________________________
sp|P04653|CASA1_SHEEP	Protein is Oogenesis candidate	0.754597
__________________________________________________________________________________
sp|A5IF79|NHAA_LEGPC	Protein is not Oogenesis candidate	0.0156581
__________________________________________________________________________________
sp|B7V2S0|FPG_PSEA8	Protein is not Oogenesis candidate	0.0950622
__________________________________________________________________________________
sp|Q9P6J6|BGLS_SCHPO	Protein is Oogenesis candidate	0.734296
__________________________________________________________________________________
sp|Q3B3N9|MIAA_CHLL7	Protein is not Oogenesis candidate	0.318092
__________________________________________________________________________________
sp|B6IVF3|RIMP_RHOCS	Protein is not Oogenesis candidate	0.217893
__________________________________________________________________________________
sp|P52654|TF2AA_DROME	Protein is Oogenesis candidate	0.979658
__________________________________________________________________________________
sp|A8YV39|CCA_LACH4	Protein is not Oogenesis candidate	0.264799
__________________________________________________________________________________
sp|A9W528|RLMH_METEP	Protein is not Oogenesis candidate	0.0191111
__________________________________________________________________________________
sp|P39715|ECM1_YEAST	Protein is not Oogenesis candidate	0.392281
__________________________________________________________________________________
sp|Q5B538|GET1_EMENI	Protein is Oogenesis candidate	0.574312
__________________________________________________________________________________
sp|Q9ZUA5|VIT1_ARATH	Protein is not Oogenesis candidate	0.0876442
__________________________________________________________________________________
sp|A6U7D9|SYC_SINMW	Protein is not Oogenesis candidate	0.328836
__________________________________________________________________________________
sp|Q47HJ5|HRCA_DECAR	Protein is not Oogenesis candidate	0.197447
__________________________________________________________________________________
sp|Q9LAK5|RL1_CORGL	Protein is not Oogenesis candidate	0.0458764
__________________________________________________________________________________
sp|Q2LR42|YQGF_SYNAS	Protein is not Oogenesis candidate	0.00474772
__________________________________________________________________________________
sp|B7VAE6|UPPP_PSEA8	Protein is not Oogenesis candidate	0.171109
__________________________________________________________________________________
sp|A1CZ92|CARA_NEOFI	Protein is not Oogenesis candidate	0.227765
__________________________________________________________________________________
sp|P9WI03|PPE33_MYCTU	Protein is not Oogenesis candidate	0.206257
__________________________________________________________________________________
sp|P08888|NODX_RHILV	Protein is not Oogenesis candidate	0.0924231
__________________________________________________________________________________
sp|Q21CY8|ATPE_RHOPB	Protein is not Oogenesis candidate	0.0152727
__________________________________________________________________________________
sp|Q250Q9|ISPF_DESHY	Protein is not Oogenesis candidate	0.0775211
__________________________________________________________________________________
sp|Q4R8C7|AIDA_MACFA	Protein is Oogenesis candidate	0.515327
__________________________________________________________________________________
sp|P50988|ARLY_STRC2	Protein is not Oogenesis candidate	0.170989
__________________________________________________________________________________
sp|D3UWV6|APHA_XENBS	Protein is not Oogenesis candidate	0.226411
__________________________________________________________________________________
sp|A9ADV3|IHFB_BURM1	Protein is not Oogenesis candidate	0.123999
__________________________________________________________________________________
sp|A8FKX4|EFP_CAMJ8	Protein is not Oogenesis candidate	0.0727973
__________________________________________________________________________________
sp|A5WFU9|DCUP_PSYWF	Protein is not Oogenesis candidate	0.0495201
__________________________________________________________________________________
sp|A9IFG8|THIC_BORPD	Protein is not Oogenesis candidate	0.12893
__________________________________________________________________________________
sp|A0L4Y8|TRMD_MAGMM	Protein is not Oogenesis candidate	0.186314
__________________________________________________________________________________
sp|A0Q7B4|TYSY_FRATN	Protein is not Oogenesis candidate	0.172603
__________________________________________________________________________________
sp|F5HGT1|MCP_HCMVM	Protein is Oogenesis candidate	0.737716
__________________________________________________________________________________
sp|Q2NJ17|RS12_AYWBP	Protein is not Oogenesis candidate	0.259595
__________________________________________________________________________________
sp|Q20Z46|NUOI2_RHOPB	Protein is not Oogenesis candidate	0.467457
__________________________________________________________________________________
sp|Q0SMU9|HTPG_BORAP	Protein is not Oogenesis candidate	0.262254
__________________________________________________________________________________
sp|P9WKW5|Y3835_MYCTU	Protein is not Oogenesis candidate	0.302777
__________________________________________________________________________________
sp|A0RMM1|RLMH_CAMFF	Protein is not Oogenesis candidate	0.321116
__________________________________________________________________________________
sp|P95785|ATPF_STRMU	Protein is not Oogenesis candidate	0.443428
__________________________________________________________________________________
sp|Q97P33|TRPA_STRPN	Protein is not Oogenesis candidate	0.00739002
__________________________________________________________________________________
sp|Q30S57|PDXJ_SULDN	Protein is not Oogenesis candidate	0.0407093
__________________________________________________________________________________
sp|P57522|TUSA_BUCAI	Protein is not Oogenesis candidate	0.0177898
__________________________________________________________________________________
sp|A9AF28|UBID_BURM1	Protein is not Oogenesis candidate	0.131004
__________________________________________________________________________________
sp|P0AEE7|DGAL_SHIFL	Protein is not Oogenesis candidate	0.217183
__________________________________________________________________________________
sp|Q32IL9|END8_SHIDS	Protein is not Oogenesis candidate	0.412661
__________________________________________________________________________________
sp|C0ZRP8|PCKG_RHOE4	Protein is not Oogenesis candidate	0.145931
__________________________________________________________________________________
sp|O52475|PSAB_MASLA	Protein is not Oogenesis candidate	0.228544
__________________________________________________________________________________
sp|Q3YS74|ATPG_EHRCJ	Protein is Oogenesis candidate	0.725397
__________________________________________________________________________________
sp|Q9MUL4|NU4LC_MESVI	Protein is not Oogenesis candidate	0.0931711
__________________________________________________________________________________
sp|A5PN43|TM175_DANRE	Protein is Oogenesis candidate	0.518069
__________________________________________________________________________________
sp|P63948|DAPA_STAAN	Protein is not Oogenesis candidate	0.0552607
__________________________________________________________________________________
sp|A1W4B9|HEM1_ACISJ	Protein is not Oogenesis candidate	0.277978
__________________________________________________________________________________
sp|P0ADY6|RL14_SHIFL	Protein is not Oogenesis candidate	0.0108361
__________________________________________________________________________________
sp|Q99SN6|DAPE_STAAN	Protein is Oogenesis candidate	0.543923
__________________________________________________________________________________
sp|B4F192|ARGE_PROMH	Protein is not Oogenesis candidate	0.205756
__________________________________________________________________________________
sp|B5XYK9|CYAY_KLEP3	Protein is not Oogenesis candidate	0.00560389
__________________________________________________________________________________
sp|Q7TXK4|PHKR_MYCBO	Protein is not Oogenesis candidate	0.164422
__________________________________________________________________________________
sp|A9M4C4|Y2101_NEIM0	Protein is not Oogenesis candidate	0.0514842
__________________________________________________________________________________
sp|B1ZFB1|PYRF_METPB	Protein is not Oogenesis candidate	0.0257406
__________________________________________________________________________________
sp|O34825|PKSC_BACSU	Protein is not Oogenesis candidate	0.236285
__________________________________________________________________________________
sp|P30020|VP16_BHV1P	Protein is Oogenesis candidate	0.808193
__________________________________________________________________________________
sp|Q9A0L9|ADCA_STRP1	Protein is not Oogenesis candidate	0.206645
__________________________________________________________________________________
sp|Q7N842|BTUF_PHOLL	Protein is not Oogenesis candidate	0.186668
__________________________________________________________________________________
sp|Q3SNZ1|RL31_NITWN	Protein is not Oogenesis candidate	0.0775495
__________________________________________________________________________________
sp|F5HAC7|CEP2_HCMVM	Protein is not Oogenesis candidate	0.161233
__________________________________________________________________________________
sp|Q1GBF5|GATC_LACDA	Protein is not Oogenesis candidate	0.0605313
__________________________________________________________________________________
sp|P0AE73|MAZE_ECO57	Protein is not Oogenesis candidate	0.0384918
__________________________________________________________________________________
sp|Q7M7M3|CLPP_WOLSU	Protein is not Oogenesis candidate	0.188731
__________________________________________________________________________________
sp|Q6ZN66|GBP6_HUMAN	Protein is Oogenesis candidate	0.9137
__________________________________________________________________________________
sp|Q12EK9|LPXC_POLSJ	Protein is not Oogenesis candidate	0.14269
__________________________________________________________________________________
sp|Q8EP46|YDJC_OCEIH	Protein is not Oogenesis candidate	0.116372
__________________________________________________________________________________
sp|P0A0B3|PCKA_STAAM	Protein is not Oogenesis candidate	0.259109
__________________________________________________________________________________
sp|Q97LU2|FABV_CLOAB	Protein is not Oogenesis candidate	0.251351
__________________________________________________________________________________
sp|Q8VYZ7|WTR20_ARATH	Protein is not Oogenesis candidate	0.124227
__________________________________________________________________________________
sp|Q0TLH1|DGTP_ECOL5	Protein is Oogenesis candidate	0.527427
__________________________________________________________________________________
sp|A3PFE5|CLPX_PROM0	Protein is Oogenesis candidate	0.664708
__________________________________________________________________________________
sp|Q1XDC2|PYG_PYRYE	Protein is not Oogenesis candidate	0.361069
__________________________________________________________________________________
sp|Q8XX54|DADA2_RALSO	Protein is not Oogenesis candidate	0.0845699
__________________________________________________________________________________
sp|Q8E641|RECR_STRA3	Protein is not Oogenesis candidate	0.199147
__________________________________________________________________________________
sp|Q661A7|SYFB_BORBP	Protein is not Oogenesis candidate	0.242634
__________________________________________________________________________________
sp|Q09052|ACCO1_BRAJU	Protein is not Oogenesis candidate	0.134462
__________________________________________________________________________________
sp|B7NM39|SSUD_ECO7I	Protein is not Oogenesis candidate	0.270092
__________________________________________________________________________________
sp|Q2Y7U5|SYC_NITMU	Protein is Oogenesis candidate	0.585529
__________________________________________________________________________________
sp|Q52TG1|MATK_CALOL	Protein is Oogenesis candidate	0.832212
__________________________________________________________________________________
sp|A7HL08|RIMP_FERNB	Protein is not Oogenesis candidate	0.0174855
__________________________________________________________________________________
sp|B1L0B5|Y2466_CLOBM	Protein is not Oogenesis candidate	0.473787
__________________________________________________________________________________
sp|A7NC51|HEM6_FRATF	Protein is not Oogenesis candidate	0.418357
__________________________________________________________________________________
sp|B1VDJ7|RUVA_CORU7	Protein is not Oogenesis candidate	0.021346
__________________________________________________________________________________
sp|A5IU87|PPAC_STAA9	Protein is Oogenesis candidate	0.521018
__________________________________________________________________________________
sp|Q04612|ORF3_HEVMY	Protein is not Oogenesis candidate	0.198424
__________________________________________________________________________________
sp|Q80949|VE7_HPV61	Protein is not Oogenesis candidate	0.343069
__________________________________________________________________________________
sp|Q5X4E7|LOLA_LEGPA	Protein is not Oogenesis candidate	0.130664
__________________________________________________________________________________
sp|Q7A805|MURQ_STAAN	Protein is not Oogenesis candidate	0.11784
__________________________________________________________________________________
sp|A1W3W9|CH10_ACISJ	Protein is not Oogenesis candidate	0.0188182
__________________________________________________________________________________
sp|A3N0X6|Y968_ACTP2	Protein is not Oogenesis candidate	0.0261107
__________________________________________________________________________________
sp|P9WMD3|Y1353_MYCTU	Protein is not Oogenesis candidate	0.325682
__________________________________________________________________________________
sp|Q9PC89|NFI_XYLFA	Protein is not Oogenesis candidate	0.23572
__________________________________________________________________________________
sp|P14985|CAPSD_CSMV	Protein is not Oogenesis candidate	0.401055
__________________________________________________________________________________
sp|P47131|YJ55_YEAST	Protein is not Oogenesis candidate	0.0104915
__________________________________________________________________________________
sp|Q8YCV6|F16PA_BRUME	Protein is not Oogenesis candidate	0.0559929
__________________________________________________________________________________
sp|B4TRN5|RLMC_SALSV	Protein is Oogenesis candidate	0.648316
__________________________________________________________________________________
sp|Q9S7W1|CB4C_ARATH	Protein is not Oogenesis candidate	0.0390135
__________________________________________________________________________________
sp|E8MF12|NAHK_BIFL2	Protein is not Oogenesis candidate	0.0684937
__________________________________________________________________________________
sp|Q9US06|PAF1_SCHPO	Protein is Oogenesis candidate	0.9149
__________________________________________________________________________________
sp|Q9VHS7|COQ2_DROME	Protein is not Oogenesis candidate	0.169224
__________________________________________________________________________________
sp|E1C2Q8|AMER2_CHICK	Protein is Oogenesis candidate	0.620183
__________________________________________________________________________________
sp|P09380|SSBPA_XENLA	Protein is not Oogenesis candidate	0.112194
__________________________________________________________________________________
sp|A8AQF2|AROQ_CITK8	Protein is not Oogenesis candidate	0.0688444
__________________________________________________________________________________
sp|C1AL36|RL4_MYCBT	Protein is not Oogenesis candidate	0.37234
__________________________________________________________________________________
sp|A6R9K6|RPC3_AJECN	Protein is Oogenesis candidate	0.935545
__________________________________________________________________________________
sp|Q9IMP6|NCAP_INCJH	Protein is Oogenesis candidate	0.509718
__________________________________________________________________________________
sp|Q8YHG4|SYE1_BRUME	Protein is not Oogenesis candidate	0.116198
__________________________________________________________________________________
sp|A6UR76|Y1098_METVS	Protein is not Oogenesis candidate	0.0471048
__________________________________________________________________________________
sp|Q8U3L4|Y452_PYRFU	Protein is not Oogenesis candidate	0.0901315
__________________________________________________________________________________
sp|A3DCF7|Y398_CLOTH	Protein is not Oogenesis candidate	0.00535464
__________________________________________________________________________________
sp|P69252|NS1_I76A0	Protein is not Oogenesis candidate	0.325094
__________________________________________________________________________________
sp|Q816R1|MOBA_BACCR	Protein is not Oogenesis candidate	0.0702767
__________________________________________________________________________________
sp|Q6B458|LEU3_DEBHA	Protein is not Oogenesis candidate	0.293296
__________________________________________________________________________________
sp|Q802D3|XPO4_DANRE	Protein is Oogenesis candidate	0.899339
__________________________________________________________________________________
sp|P08394|RECB_ECOLI	Protein is Oogenesis candidate	0.579472
__________________________________________________________________________________
sp|Q6AJZ0|DUT_DESPS	Protein is not Oogenesis candidate	0.00499095
__________________________________________________________________________________
sp|P9WH12|RMLA_MYCTO	Protein is not Oogenesis candidate	0.025789
__________________________________________________________________________________
sp|Q3YWS9|TUSB_SHISS	Protein is not Oogenesis candidate	0.00323773
__________________________________________________________________________________
sp|Q89B19|RL7_BUCBP	Protein is not Oogenesis candidate	0.0207639
__________________________________________________________________________________
sp|P42422|YXDK_BACSU	Protein is not Oogenesis candidate	0.440836
__________________________________________________________________________________
sp|Q1QZ31|RSMA_CHRSD	Protein is not Oogenesis candidate	0.103114
__________________________________________________________________________________
sp|A4TDB3|NUOI_MYCGI	Protein is not Oogenesis candidate	0.170451
__________________________________________________________________________________
sp|C3P990|SYDND_BACAA	Protein is not Oogenesis candidate	0.145482
__________________________________________________________________________________
sp|Q5UZH5|FLAK_HALMA	Protein is not Oogenesis candidate	0.0214132
__________________________________________________________________________________
sp|B9MD53|RS9_ACIET	Protein is not Oogenesis candidate	0.0148216
__________________________________________________________________________________
sp|C4L014|PURA_EXISA	Protein is not Oogenesis candidate	0.352617
__________________________________________________________________________________
sp|Q8CQ32|SCDA_STAES	Protein is not Oogenesis candidate	0.478589
__________________________________________________________________________________
sp|Q6ENG3|YCF4_ORYNI	Protein is not Oogenesis candidate	0.0598742
__________________________________________________________________________________
sp|P0DKS5|ARSC1_CORGL	Protein is not Oogenesis candidate	0.046924
__________________________________________________________________________________
sp|Q5LFS5|MEND_BACFN	Protein is not Oogenesis candidate	0.308481
__________________________________________________________________________________
sp|A5UAE1|NAPA_HAEIE	Protein is not Oogenesis candidate	0.438861
__________________________________________________________________________________
sp|Q13VU0|MHPD_PARXL	Protein is not Oogenesis candidate	0.112721
__________________________________________________________________________________
sp|Q12604|PYRF_MAGMU	Protein is not Oogenesis candidate	0.307467
__________________________________________________________________________________
sp|P26364|KAD3_YEAST	Protein is not Oogenesis candidate	0.172864
__________________________________________________________________________________
sp|B4ELA5|PPNP_BURCJ	Protein is not Oogenesis candidate	0.0289375
__________________________________________________________________________________
sp|C5CGG9|NFI_KOSOT	Protein is not Oogenesis candidate	0.0235621
__________________________________________________________________________________
sp|Q953I6|NU4LM_EPIFU	Protein is not Oogenesis candidate	0.0318416
__________________________________________________________________________________
sp|Q04BD3|Y609_LACDB	Protein is not Oogenesis candidate	0.344831
__________________________________________________________________________________
sp|B2S4Q7|GATA_TREPS	Protein is Oogenesis candidate	0.510518
__________________________________________________________________________________
sp|Q5F5U3|RL18_NEIG1	Protein is not Oogenesis candidate	0.115636
__________________________________________________________________________________
sp|Q7VXJ5|DAPE_BORPE	Protein is not Oogenesis candidate	0.0899117
__________________________________________________________________________________
sp|B8DRE0|MNMA_DESVM	Protein is not Oogenesis candidate	0.222818
__________________________________________________________________________________
sp|Q87AK1|ALR_XYLFT	Protein is not Oogenesis candidate	0.440773
__________________________________________________________________________________
sp|Q2H080|RM04_CHAGB	Protein is Oogenesis candidate	0.931995
__________________________________________________________________________________
sp|Q32WR5|BL1S2_RAT	Protein is Oogenesis candidate	0.557529
__________________________________________________________________________________
sp|B8E3W7|RIBB_SHEB2	Protein is not Oogenesis candidate	0.0599474
__________________________________________________________________________________
sp|Q899K8|RLMH_CLOTE	Protein is not Oogenesis candidate	0.401361
__________________________________________________________________________________
sp|P53337|ERV29_YEAST	Protein is Oogenesis candidate	0.599632
__________________________________________________________________________________
sp|Q7MIW1|Y2402_VIBVY	Protein is not Oogenesis candidate	0.27234
__________________________________________________________________________________
sp|Q251N7|COAX_DESHY	Protein is not Oogenesis candidate	0.0254016
__________________________________________________________________________________
sp|A6LPF0|COMB_CLOB8	Protein is not Oogenesis candidate	0.0212414
__________________________________________________________________________________
sp|A5D7T0|CK2N2_BOVIN	Protein is not Oogenesis candidate	0.16782
__________________________________________________________________________________
sp|Q57CC4|KUP_BRUAB	Protein is not Oogenesis candidate	0.378205
__________________________________________________________________________________
sp|Q7N1V4|IDI1_PHOLL	Protein is not Oogenesis candidate	0.4906
__________________________________________________________________________________
sp|P09105|HBAT_HUMAN	Protein is not Oogenesis candidate	0.2705
__________________________________________________________________________________
sp|P75160|CDSA_MYCPN	Protein is not Oogenesis candidate	0.140901
__________________________________________________________________________________
sp|Q6PBV4|RWDD3_DANRE	Protein is Oogenesis candidate	0.797772
__________________________________________________________________________________
sp|A4QBL1|RL6_CORGB	Protein is not Oogenesis candidate	0.0438481
__________________________________________________________________________________
sp|P44990|SGBU_HAEIN	Protein is not Oogenesis candidate	0.187767
__________________________________________________________________________________
sp|Q2HA54|PLPL_CHAGB	Protein is Oogenesis candidate	0.862556
__________________________________________________________________________________
sp|Q8AZL8|RDRP_BSNV	Protein is Oogenesis candidate	0.678928
__________________________________________________________________________________
sp|P37709|TRHY_RABIT	Protein is not Oogenesis candidate	0.276212
__________________________________________________________________________________
sp|B2HI49|Y004_MYCMM	Protein is not Oogenesis candidate	0.22804
__________________________________________________________________________________
sp|P93849|LGB3_VICFA	Protein is not Oogenesis candidate	0.0162034
__________________________________________________________________________________
sp|Q04720|ERMJ_BACAN	Protein is not Oogenesis candidate	0.402977
__________________________________________________________________________________
sp|P63924|DEOB_SALTI	Protein is not Oogenesis candidate	0.0606455
__________________________________________________________________________________
sp|Q63DL6|AROC1_BACCZ	Protein is not Oogenesis candidate	0.109353
__________________________________________________________________________________
sp|Q49L06|RPOB_EUCGG	Protein is not Oogenesis candidate	0.402224
__________________________________________________________________________________
sp|O62735|AQP2_SHEEP	Protein is not Oogenesis candidate	0.187819
__________________________________________________________________________________
sp|A1KCN1|METXS_AZOSB	Protein is not Oogenesis candidate	0.172802
__________________________________________________________________________________
sp|A8AQ61|RIMP_CITK8	Protein is not Oogenesis candidate	0.01521
__________________________________________________________________________________
sp|F4NUJ6|TRM5_BATDJ	Protein is Oogenesis candidate	0.718981
__________________________________________________________________________________
sp|A1CE70|P20D1_ASPCL	Protein is not Oogenesis candidate	0.10874
__________________________________________________________________________________
sp|B2K5W2|MALT_YERPB	Protein is Oogenesis candidate	0.952751
__________________________________________________________________________________
sp|A1WFS6|TATA_VEREI	Protein is not Oogenesis candidate	0.0232165
__________________________________________________________________________________
sp|Q9WU20|MTHR_MOUSE	Protein is Oogenesis candidate	0.896879
__________________________________________________________________________________
sp|A9A9N7|DCD_METM6	Protein is not Oogenesis candidate	0.207368
__________________________________________________________________________________
sp|P53602|MVD1_HUMAN	Protein is not Oogenesis candidate	0.272773
__________________________________________________________________________________
sp|Q035P5|KUP_LACP3	Protein is not Oogenesis candidate	0.207833
__________________________________________________________________________________
sp|O45731|YFC7_CAEEL	Protein is not Oogenesis candidate	0.393087
__________________________________________________________________________________
sp|Q3SW64|AROA_NITWN	Protein is not Oogenesis candidate	0.103996
__________________________________________________________________________________
sp|Q6GZW0|015R_FRG3G	Protein is not Oogenesis candidate	0.233492
__________________________________________________________________________________
sp|C5BAT6|Y3357_EDWI9	Protein is not Oogenesis candidate	0.0878645
__________________________________________________________________________________
sp|Q97VY3|LEUD_SULSO	Protein is not Oogenesis candidate	0.00680583
__________________________________________________________________________________
sp|Q1C761|SUFS_YERPA	Protein is not Oogenesis candidate	0.0256354
__________________________________________________________________________________
sp|Q24318|TFDP_DROME	Protein is Oogenesis candidate	0.853442
__________________________________________________________________________________
sp|O57211|CAHH_VACCA	Protein is not Oogenesis candidate	0.491475
__________________________________________________________________________________
sp|Q559G8|MOCOS_DICDI	Protein is Oogenesis candidate	0.908503
__________________________________________________________________________________
sp|A9QC82|NDHK_TRACE	Protein is Oogenesis candidate	0.505942
__________________________________________________________________________________
sp|A3DJH3|RL4_CLOTH	Protein is Oogenesis candidate	0.542264
__________________________________________________________________________________
sp|O59702|CLR6_SCHPO	Protein is not Oogenesis candidate	0.254794
__________________________________________________________________________________
sp|P0AER2|GLPF_ECO57	Protein is not Oogenesis candidate	0.00406909
__________________________________________________________________________________
sp|Q96M95|CCD42_HUMAN	Protein is Oogenesis candidate	0.907653
__________________________________________________________________________________
sp|B3DVC8|3MGH_METI4	Protein is not Oogenesis candidate	0.084012
__________________________________________________________________________________
sp|Q488Q1|FABV_COLP3	Protein is not Oogenesis candidate	0.21001
__________________________________________________________________________________
sp|Q8RG97|Y411_FUSNN	Protein is not Oogenesis candidate	0.352741
__________________________________________________________________________________
sp|A5V804|KUP2_SPHWW	Protein is not Oogenesis candidate	0.189634
__________________________________________________________________________________
sp|Q09G23|RK20_PLAOC	Protein is not Oogenesis candidate	0.395603
__________________________________________________________________________________
sp|Q3AAZ0|AROQ_CARHZ	Protein is not Oogenesis candidate	0.00730105
__________________________________________________________________________________
sp|C7EXL6|HEPC_BACSE	Protein is Oogenesis candidate	0.776575
__________________________________________________________________________________
sp|P0CO73|MED4_CRYNB	Protein is Oogenesis candidate	0.786235
__________________________________________________________________________________
sp|C1CX89|PYRD_DEIDV	Protein is not Oogenesis candidate	0.060724
__________________________________________________________________________________
sp|B3DNT3|PURA_BIFLD	Protein is not Oogenesis candidate	0.0956219
__________________________________________________________________________________
sp|Q9CHU2|MIAA_LACLA	Protein is not Oogenesis candidate	0.100415
__________________________________________________________________________________
sp|Q74GB4|AMPA_GEOSL	Protein is not Oogenesis candidate	0.0390619
__________________________________________________________________________________
sp|A4RM19|MMM1_MAGO7	Protein is not Oogenesis candidate	0.405206
__________________________________________________________________________________
sp|O88574|SAP30_MOUSE	Protein is Oogenesis candidate	0.856743
__________________________________________________________________________________
sp|Q30NP2|PB1F2_I75A0	Protein is not Oogenesis candidate	0.128008
__________________________________________________________________________________
sp|Q3T035|ARPC3_BOVIN	Protein is not Oogenesis candidate	0.475842
__________________________________________________________________________________
sp|A6TDG4|LGT_KLEP7	Protein is not Oogenesis candidate	0.0473326
__________________________________________________________________________________
sp|Q4K4C5|THIG_PSEF5	Protein is not Oogenesis candidate	0.0412458
__________________________________________________________________________________
sp|Q89PK9|Y3471_BRADU	Protein is not Oogenesis candidate	0.0190409
__________________________________________________________________________________
sp|Q9FL87|CRR7_ARATH	Protein is not Oogenesis candidate	0.348314
__________________________________________________________________________________
sp|B6VA81|MEP4_TRIEQ	Protein is not Oogenesis candidate	0.332669
__________________________________________________________________________________
sp|Q1BHG6|PSRP_BURCA	Protein is Oogenesis candidate	0.758414
__________________________________________________________________________________
sp|P0C9P9|36012_ASFWA	Protein is not Oogenesis candidate	0.452707
__________________________________________________________________________________
sp|P57493|NLPD_BUCAI	Protein is not Oogenesis candidate	0.137668
__________________________________________________________________________________
sp|Q5L0J6|DXR_GEOKA	Protein is not Oogenesis candidate	0.241245
__________________________________________________________________________________
sp|Q92535|PIGC_HUMAN	Protein is Oogenesis candidate	0.521436
__________________________________________________________________________________
sp|Q1LWB0|TXB1A_DANRE	Protein is Oogenesis candidate	0.985906
__________________________________________________________________________________
sp|Q9FJ21|PME58_ARATH	Protein is not Oogenesis candidate	0.23354
__________________________________________________________________________________
sp|Q7NVY1|LPXB_CHRVO	Protein is not Oogenesis candidate	0.179268
__________________________________________________________________________________
sp|A1CSI0|AMPP3_ASPCL	Protein is not Oogenesis candidate	0.11667
__________________________________________________________________________________
sp|P18046|VPR_HV2G1	Protein is not Oogenesis candidate	0.0744842
__________________________________________________________________________________
sp|B7I1W1|ATPD_ACIB5	Protein is Oogenesis candidate	0.610618
__________________________________________________________________________________
sp|E1WS50|FTN_BACF6	Protein is not Oogenesis candidate	0.214834
__________________________________________________________________________________
sp|O67239|PURE_AQUAE	Protein is not Oogenesis candidate	0.0467356
__________________________________________________________________________________
sp|P69299|NCAP_I77A3	Protein is Oogenesis candidate	0.832806
__________________________________________________________________________________
sp|Q87CK3|GPDA_XYLFT	Protein is not Oogenesis candidate	0.025208
__________________________________________________________________________________
sp|B5XVU8|GLK_KLEP3	Protein is not Oogenesis candidate	0.063437
__________________________________________________________________________________
sp|Q26891|IF5_TRICA	Protein is not Oogenesis candidate	0.105698
__________________________________________________________________________________
sp|Q1JAG5|RSMH_STRPB	Protein is not Oogenesis candidate	0.256304
__________________________________________________________________________________
sp|Q93K00|DHMA_MYCAV	Protein is Oogenesis candidate	0.592337
__________________________________________________________________________________
sp|B3N3F7|SRRT_DROER	Protein is Oogenesis candidate	0.942701
__________________________________________________________________________________
sp|P54326|XKDF_BACSU	Protein is not Oogenesis candidate	0.239458
__________________________________________________________________________________
sp|Q0C1D1|NUON_HYPNA	Protein is not Oogenesis candidate	0.0392588
__________________________________________________________________________________
sp|B4TG77|YJHX_SALHS	Protein is not Oogenesis candidate	0.0755765
__________________________________________________________________________________
sp|B7HCW5|PSD_BACC4	Protein is not Oogenesis candidate	0.256866
__________________________________________________________________________________
sp|P64208|GCH1_MYCBO	Protein is not Oogenesis candidate	0.0632687
__________________________________________________________________________________
sp|Q03XM8|THIM2_LEUMM	Protein is not Oogenesis candidate	0.353452
__________________________________________________________________________________
sp|A9C3P0|MLEC_DANRE	Protein is Oogenesis candidate	0.532239
__________________________________________________________________________________
sp|P0ADJ9|YIAA_SHIFL	Protein is not Oogenesis candidate	0.0568016
__________________________________________________________________________________
sp|P0A4S2|ALF_STRR6	Protein is not Oogenesis candidate	0.0734053
__________________________________________________________________________________
sp|A9IUQ3|NUOB_BART1	Protein is not Oogenesis candidate	0.299588
__________________________________________________________________________________
sp|A6GXD5|DDL_FLAPJ	Protein is not Oogenesis candidate	0.139708
__________________________________________________________________________________
sp|P09991|GLYC_LYCVA	Protein is Oogenesis candidate	0.89511
__________________________________________________________________________________
sp|P9WI32|PPE14_MYCTO	Protein is not Oogenesis candidate	0.097524
__________________________________________________________________________________
sp|Q8HQT1|MATK_PINAT	Protein is Oogenesis candidate	0.759072
__________________________________________________________________________________
sp|Q2KBN4|PDXH_RHIEC	Protein is not Oogenesis candidate	0.403349
__________________________________________________________________________________
sp|A8GQA2|NHAA_RICAH	Protein is not Oogenesis candidate	0.00800543
__________________________________________________________________________________
sp|B2SWL6|MSCL_XANOP	Protein is not Oogenesis candidate	0.0324899
__________________________________________________________________________________
sp|B5YRE4|TOLB_ECO5E	Protein is not Oogenesis candidate	0.235984
__________________________________________________________________________________
sp|B2Y1V9|ATPI_WELMI	Protein is not Oogenesis candidate	0.0471156
__________________________________________________________________________________
sp|Q06670|AC83_NPVAC	Protein is Oogenesis candidate	0.895481
__________________________________________________________________________________
sp|O15116|LSM1_HUMAN	Protein is not Oogenesis candidate	0.0239862
__________________________________________________________________________________
sp|P58598|PGLR_RALSO	Protein is not Oogenesis candidate	0.0337944
__________________________________________________________________________________
sp|Q0W366|VATE_METAR	Protein is not Oogenesis candidate	0.213541
__________________________________________________________________________________
sp|P60468|SC61B_HUMAN	Protein is not Oogenesis candidate	0.178364
__________________________________________________________________________________
sp|P36678|GSPM_ECOLI	Protein is not Oogenesis candidate	0.0548149
__________________________________________________________________________________
sp|P98000|COXN_BRADU	Protein is not Oogenesis candidate	0.286025
__________________________________________________________________________________
sp|A1AI84|RHAT_ECOK1	Protein is not Oogenesis candidate	0.040825
__________________________________________________________________________________
sp|Q312D5|RS6_DESAG	Protein is not Oogenesis candidate	0.0722392
__________________________________________________________________________________
sp|A9KFA7|PDXJ_COXBN	Protein is not Oogenesis candidate	0.0335055
__________________________________________________________________________________
sp|Q4R717|KKLC1_MACFA	Protein is not Oogenesis candidate	0.438601
__________________________________________________________________________________
sp|Q9UYZ2|VORB_PYRAB	Protein is not Oogenesis candidate	0.118867
__________________________________________________________________________________
sp|C6DKT6|PLSX_PECCP	Protein is not Oogenesis candidate	0.0656111
__________________________________________________________________________________
sp|Q59LL4|MDM10_CANAL	Protein is Oogenesis candidate	0.595859
__________________________________________________________________________________
sp|A6L0S5|LPXK_BACV8	Protein is not Oogenesis candidate	0.228936
__________________________________________________________________________________
sp|Q8KDU6|COBS_CHLTE	Protein is not Oogenesis candidate	0.0122539
__________________________________________________________________________________
sp|Q2T294|GATC_BURTA	Protein is not Oogenesis candidate	0.0773874
__________________________________________________________________________________
sp|Q46LY0|NDHL_PROMT	Protein is not Oogenesis candidate	0.0128045
__________________________________________________________________________________
sp|Q8ZXD8|Y1329_PYRAE	Protein is not Oogenesis candidate	0.0437317
__________________________________________________________________________________
sp|Q9ZDC9|Y402_RICPR	Protein is not Oogenesis candidate	0.194084
__________________________________________________________________________________
sp|B2SWG5|RLMH_XANOP	Protein is not Oogenesis candidate	0.0798548
__________________________________________________________________________________
sp|Q9M9U0|XXT4_ARATH	Protein is Oogenesis candidate	0.668878
__________________________________________________________________________________
sp|O42816|SRP54_CANAX	Protein is Oogenesis candidate	0.751333
__________________________________________________________________________________
sp|B8F8W4|DGTL1_DESAA	Protein is not Oogenesis candidate	0.319682
__________________________________________________________________________________
sp|C4L660|RIMP_EXISA	Protein is not Oogenesis candidate	0.00639919
__________________________________________________________________________________
sp|A5DFX7|SLX1_PICGU	Protein is Oogenesis candidate	0.921062
__________________________________________________________________________________
sp|Q5QX02|ARGC_IDILO	Protein is not Oogenesis candidate	0.300149
__________________________________________________________________________________
sp|Q6FZP6|SYE1_BARQU	Protein is Oogenesis candidate	0.616627
__________________________________________________________________________________
sp|B0C9N7|DUT_ACAM1	Protein is not Oogenesis candidate	0.012872
__________________________________________________________________________________
sp|Q5GWF4|SYQ_XANOR	Protein is not Oogenesis candidate	0.206314
__________________________________________________________________________________
sp|Q3T4F1|CYB_RHIOR	Protein is not Oogenesis candidate	0.15826
__________________________________________________________________________________
sp|Q3MDP0|NDHO_ANAVT	Protein is not Oogenesis candidate	0.0514108
__________________________________________________________________________________
sp|B7UJ44|YRAN_ECO27	Protein is not Oogenesis candidate	0.0168969
__________________________________________________________________________________
sp|F5HCV3|ORF50_HHV8P	Protein is Oogenesis candidate	0.747212
__________________________________________________________________________________
sp|Q05FK5|RPOA_CARRP	Protein is not Oogenesis candidate	0.112647
__________________________________________________________________________________
sp|B4RU97|NHAB_ALTMD	Protein is not Oogenesis candidate	0.086105
__________________________________________________________________________________
sp|A3QCU1|CYSD_SHELP	Protein is not Oogenesis candidate	0.468433
__________________________________________________________________________________
sp|B1LAR0|EFP_THESQ	Protein is not Oogenesis candidate	0.0346141
__________________________________________________________________________________
sp|Q0HGX7|Y2619_SHESM	Protein is not Oogenesis candidate	0.117951
__________________________________________________________________________________
sp|Q8S9S4|ILL1_ORYSJ	Protein is not Oogenesis candidate	0.162525
__________________________________________________________________________________
sp|P0A916|OMPW_SHIFL	Protein is not Oogenesis candidate	0.0684522
__________________________________________________________________________________
sp|C1EUA1|SPRTL_BACC3	Protein is not Oogenesis candidate	0.189399
__________________________________________________________________________________
sp|P56013|RS6_HELPY	Protein is Oogenesis candidate	0.563195
__________________________________________________________________________________
sp|Q58301|FLAB1_METJA	Protein is not Oogenesis candidate	0.0261747
__________________________________________________________________________________
sp|A7TFA9|ATG22_VANPO	Protein is not Oogenesis candidate	0.156921
__________________________________________________________________________________
sp|C5DXI0|ENOPH_ZYGRC	Protein is not Oogenesis candidate	0.219926
__________________________________________________________________________________
sp|Q1CGW6|HIS4_YERPN	Protein is not Oogenesis candidate	0.0617142
__________________________________________________________________________________
sp|P00231|FER2_PHYAM	Protein is not Oogenesis candidate	0.0198808
__________________________________________________________________________________
sp|Q3MG40|Y420_ANAVT	Protein is not Oogenesis candidate	0.00504208
__________________________________________________________________________________
sp|Q63WI4|LSPA_BURPS	Protein is not Oogenesis candidate	0.010351
__________________________________________________________________________________
sp|B5BL65|PANB_SALPK	Protein is not Oogenesis candidate	0.00386855
__________________________________________________________________________________
sp|Q8PLQ5|MIAA_XANAC	Protein is not Oogenesis candidate	0.059463
__________________________________________________________________________________
sp|Q67MJ2|LEUC_SYMTH	Protein is not Oogenesis candidate	0.158671
__________________________________________________________________________________
sp|Q3Z310|NAGZ_SHISS	Protein is not Oogenesis candidate	0.39327
__________________________________________________________________________________
sp|B9K6U6|GLMM_THENN	Protein is not Oogenesis candidate	0.0236734
__________________________________________________________________________________
sp|Q3AQ09|FABH_CHLCH	Protein is not Oogenesis candidate	0.0857678
__________________________________________________________________________________
sp|B0RTE0|MOAA_XANCB	Protein is not Oogenesis candidate	0.0537427
__________________________________________________________________________________
sp|B5EBC9|TRMD_GEOBB	Protein is not Oogenesis candidate	0.0268495
__________________________________________________________________________________
sp|Q1BUW4|RLMH_BURCA	Protein is not Oogenesis candidate	0.0660638
__________________________________________________________________________________
sp|Q87E86|ATPF_XYLFT	Protein is not Oogenesis candidate	0.0588461
__________________________________________________________________________________
sp|Q9RW28|Y841_DEIRA	Protein is not Oogenesis candidate	0.392494
__________________________________________________________________________________
sp|P0DJR8|PAX_I97A1	Protein is not Oogenesis candidate	0.45478
__________________________________________________________________________________
sp|Q9CDA3|AGBR_MYCLE	Protein is not Oogenesis candidate	0.0240312
__________________________________________________________________________________
sp|Q1KXW3|PSBC_HELAN	Protein is not Oogenesis candidate	0.0944299
__________________________________________________________________________________
sp|Q92C27|RBFA_LISIN	Protein is not Oogenesis candidate	0.0758167
__________________________________________________________________________________
sp|Q9JIY5|HTRA2_MOUSE	Protein is not Oogenesis candidate	0.141686
__________________________________________________________________________________
sp|A1DG72|ATP23_NEOFI	Protein is Oogenesis candidate	0.851413
__________________________________________________________________________________
sp|Q02886|DINB_BACSU	Protein is Oogenesis candidate	0.5894
__________________________________________________________________________________
sp|P17439|GLCM_MOUSE	Protein is Oogenesis candidate	0.759147
__________________________________________________________________________________
sp|Q8Z7P9|HPCH_SALTI	Protein is not Oogenesis candidate	0.0901521
__________________________________________________________________________________
sp|Q8X5V6|DUSA_ECO57	Protein is not Oogenesis candidate	0.218814
__________________________________________________________________________________
sp|P0C0Z0|REGB_RHOSH	Protein is not Oogenesis candidate	0.0871746
__________________________________________________________________________________
sp|P15081|GUTM_ECOLI	Protein is not Oogenesis candidate	0.0130202
__________________________________________________________________________________
sp|A1A0P1|LUXS_BIFAA	Protein is not Oogenesis candidate	0.0956752
__________________________________________________________________________________
sp|B7NEV1|LIGB_ECOLU	Protein is Oogenesis candidate	0.5609
__________________________________________________________________________________
sp|Q8DBJ2|NQRE_VIBVU	Protein is not Oogenesis candidate	0.0468186
__________________________________________________________________________________
sp|Q2JD59|MRAZ_FRACC	Protein is not Oogenesis candidate	0.224572
__________________________________________________________________________________
sp|B0BBY3|Y601_CHLTB	Protein is not Oogenesis candidate	0.176846
__________________________________________________________________________________
sp|Q31QK9|SPEE_SYNE7	Protein is not Oogenesis candidate	0.0528161
__________________________________________________________________________________
sp|Q0HW81|Y1629_SHESR	Protein is Oogenesis candidate	0.786772
__________________________________________________________________________________
sp|Q8IYW4|ENTD1_HUMAN	Protein is Oogenesis candidate	0.973808
__________________________________________________________________________________
sp|A0QKR4|TSAD_MYCA1	Protein is not Oogenesis candidate	0.0112602
__________________________________________________________________________________
sp|Q8DPE0|MECA_STRR6	Protein is not Oogenesis candidate	0.265462
__________________________________________________________________________________
sp|P57562|SMG_BUCAI	Protein is not Oogenesis candidate	0.0470734
__________________________________________________________________________________
sp|Q31UA7|YIHY_SHIBS	Protein is not Oogenesis candidate	0.417145
__________________________________________________________________________________
sp|Q4L1M7|HPAH_GEOP9	Protein is not Oogenesis candidate	0.463247
__________________________________________________________________________________
sp|P43160|MPRR1_STRCH	Protein is not Oogenesis candidate	0.202655
__________________________________________________________________________________
sp|A6ZP10|SEY1_YEAS7	Protein is not Oogenesis candidate	0.461857
__________________________________________________________________________________
sp|Q8ZYQ2|RL18E_PYRAE	Protein is not Oogenesis candidate	0.0389979
__________________________________________________________________________________
sp|Q3SS86|PPK_NITWN	Protein is not Oogenesis candidate	0.395913
__________________________________________________________________________________
sp|A3Q941|CYOE1_SHELP	Protein is not Oogenesis candidate	0.105951
__________________________________________________________________________________
sp|Q67SL6|MURI_SYMTH	Protein is not Oogenesis candidate	0.101998
__________________________________________________________________________________
sp|Q1H384|GLMM_METFK	Protein is not Oogenesis candidate	0.0757017
__________________________________________________________________________________
sp|Q8Z8S3|CUER_SALTI	Protein is Oogenesis candidate	0.535823
__________________________________________________________________________________
sp|A8FFW6|ILVC_BACP2	Protein is not Oogenesis candidate	0.0252785
__________________________________________________________________________________
sp|Q96BU1|S1PBP_HUMAN	Protein is Oogenesis candidate	0.99197
__________________________________________________________________________________
sp|B0WV73|GATC3_CULQU	Protein is not Oogenesis candidate	0.250756
__________________________________________________________________________________
sp|Q8KDJ5|ARLY_CHLTE	Protein is not Oogenesis candidate	0.492005
__________________________________________________________________________________
sp|A7ZPM7|MURR_ECO24	Protein is Oogenesis candidate	0.614037
__________________________________________________________________________________
sp|A4WLN5|IF5A_PYRAR	Protein is not Oogenesis candidate	0.209653
__________________________________________________________________________________
sp|B6DCL7|TX128_LYCSI	Protein is Oogenesis candidate	0.633473
__________________________________________________________________________________
sp|Q9ZDM3|COXZ_RICPR	Protein is not Oogenesis candidate	0.216299
__________________________________________________________________________________
sp|Q8FFM0|ARND_ECOL6	Protein is not Oogenesis candidate	0.333551
__________________________________________________________________________________
sp|A7FPE8|RSMG_YERP3	Protein is not Oogenesis candidate	0.0467803
__________________________________________________________________________________
sp|O14229|SFC1_SCHPO	Protein is Oogenesis candidate	0.944601
__________________________________________________________________________________
sp|A6UQJ3|RL2_METVS	Protein is not Oogenesis candidate	0.0710923
__________________________________________________________________________________
sp|Q73SJ5|Y4078_MYCPA	Protein is not Oogenesis candidate	0.181068
__________________________________________________________________________________
sp|Q68XC2|MURC_RICTY	Protein is not Oogenesis candidate	0.124602
__________________________________________________________________________________
sp|Q8XCN6|FADL_ECO57	Protein is not Oogenesis candidate	0.277511
__________________________________________________________________________________
sp|Q47RQ2|RS20_THEFY	Protein is not Oogenesis candidate	0.204769
__________________________________________________________________________________
sp|A0KJL8|PHNW_AERHH	Protein is not Oogenesis candidate	0.248619
__________________________________________________________________________________
sp|A4XZ81|RS17_PSEMY	Protein is not Oogenesis candidate	0.014892
__________________________________________________________________________________
sp|O84032|RNH2_CHLTR	Protein is not Oogenesis candidate	0.0596204
__________________________________________________________________________________
sp|Q2JI33|APT_SYNJB	Protein is not Oogenesis candidate	0.0389177
__________________________________________________________________________________
sp|P04176|PH4H_RAT	Protein is not Oogenesis candidate	0.302735
__________________________________________________________________________________
sp|O26377|GGR1_METTH	Protein is not Oogenesis candidate	0.0504668
__________________________________________________________________________________
sp|Q8R922|PEPT_CALS4	Protein is not Oogenesis candidate	0.147824
__________________________________________________________________________________
sp|A6VKA3|BAMC_ACTSZ	Protein is Oogenesis candidate	0.571992
__________________________________________________________________________________
sp|Q5YW64|GCS21_NOCFA	Protein is not Oogenesis candidate	0.270204
__________________________________________________________________________________
sp|B1YPZ0|DNAA_BURA4	Protein is not Oogenesis candidate	0.445065
__________________________________________________________________________________
sp|Q9V1N3|ALBA_PYRAB	Protein is not Oogenesis candidate	0.00572442
__________________________________________________________________________________
sp|A2SRL0|DGGGP_METLZ	Protein is not Oogenesis candidate	0.0877505
__________________________________________________________________________________
sp|O34481|RECDL_BACSU	Protein is not Oogenesis candidate	0.342715
__________________________________________________________________________________
sp|Q9EP89|LACTB_MOUSE	Protein is Oogenesis candidate	0.511327
__________________________________________________________________________________
sp|B8D7H3|Y273_BUCAT	Protein is not Oogenesis candidate	0.0569495
__________________________________________________________________________________
sp|O88407|LFG2_RAT	Protein is Oogenesis candidate	0.569361
__________________________________________________________________________________
sp|B2JYQ0|SECB_YERPB	Protein is not Oogenesis candidate	0.0641024
__________________________________________________________________________________
sp|P08364|POLS_IBDVA	Protein is not Oogenesis candidate	0.253255
__________________________________________________________________________________
sp|Q045S8|GUAC_LACGA	Protein is not Oogenesis candidate	0.115198
__________________________________________________________________________________
sp|Q9TV67|IFNG_TURTR	Protein is not Oogenesis candidate	0.493904
__________________________________________________________________________________
sp|Q87KD8|SMG_VIBPA	Protein is not Oogenesis candidate	0.458948
__________________________________________________________________________________
sp|B4RDT8|DEF_PHEZH	Protein is not Oogenesis candidate	0.190139
__________________________________________________________________________________
sp|C5CJT5|CLPX_VARPS	Protein is Oogenesis candidate	0.560858
__________________________________________________________________________________
sp|B5FBW5|PTH_VIBFM	Protein is not Oogenesis candidate	0.0243353
__________________________________________________________________________________
sp|C4KZZ3|DNAA_EXISA	Protein is not Oogenesis candidate	0.499588
__________________________________________________________________________________
sp|Q3J5Q3|RL15_RHOS4	Protein is not Oogenesis candidate	0.0891342
__________________________________________________________________________________
sp|A4SSY2|RS4_AERS4	Protein is not Oogenesis candidate	0.264089
__________________________________________________________________________________
sp|C1KVE4|URK_LISMC	Protein is not Oogenesis candidate	0.275691
__________________________________________________________________________________
sp|Q9FKF7|MSRA1_ARATH	Protein is Oogenesis candidate	0.670124
__________________________________________________________________________________
sp|Q52991|YNF8_RHIML	Protein is not Oogenesis candidate	0.423832
__________________________________________________________________________________
sp|B7MG14|RHMD_ECO45	Protein is not Oogenesis candidate	0.20671
__________________________________________________________________________________
sp|P03638|SCAFD_BPG4	Protein is not Oogenesis candidate	0.0932908
__________________________________________________________________________________
sp|P0DC55|MURE_STRPQ	Protein is not Oogenesis candidate	0.212655
__________________________________________________________________________________
sp|B1MDL2|FPG_MYCA9	Protein is not Oogenesis candidate	0.289416
__________________________________________________________________________________
sp|Q2SU89|THIG_BURTA	Protein is not Oogenesis candidate	0.0220576
__________________________________________________________________________________
sp|Q8ZPZ4|MNMA_SALTY	Protein is not Oogenesis candidate	0.149183
__________________________________________________________________________________
sp|B5BIK2|TORD_SALPK	Protein is not Oogenesis candidate	0.109041
__________________________________________________________________________________
sp|Q17WJ4|DUT_HELAH	Protein is not Oogenesis candidate	0.073505
__________________________________________________________________________________
sp|A5WAG2|ILVD_PSEP1	Protein is not Oogenesis candidate	0.220417
__________________________________________________________________________________
sp|Q0T9J7|ULAD_ECOL5	Protein is not Oogenesis candidate	0.0207267
__________________________________________________________________________________
sp|B0RV66|METK_XANCB	Protein is not Oogenesis candidate	0.0812797
__________________________________________________________________________________
sp|B9DSI5|Y1165_STRU0	Protein is not Oogenesis candidate	0.457284
__________________________________________________________________________________
sp|Q2QLB9|CAZA2_PLEMO	Protein is Oogenesis candidate	0.630303
__________________________________________________________________________________
sp|Q0SMP1|RS4_BORAP	Protein is not Oogenesis candidate	0.0780812
__________________________________________________________________________________
sp|C1CJY4|PFKA_STRZP	Protein is not Oogenesis candidate	0.0165498
__________________________________________________________________________________
sp|A0K8U6|HUTH_BURCH	Protein is not Oogenesis candidate	0.0869543
__________________________________________________________________________________
sp|A0B7W4|HIS4_METTP	Protein is not Oogenesis candidate	0.0154198
__________________________________________________________________________________
sp|Q9CXI5|MANF_MOUSE	Protein is not Oogenesis candidate	0.351705
__________________________________________________________________________________
sp|Q63TV2|ATE_BURPS	Protein is not Oogenesis candidate	0.497561
__________________________________________________________________________________
sp|Q60346|PUS10_METJA	Protein is not Oogenesis candidate	0.270367
__________________________________________________________________________________
sp|Q9Z2Y9|KLOT_RAT	Protein is not Oogenesis candidate	0.321019
__________________________________________________________________________________
sp|Q2LYF5|RECR_SYNAS	Protein is not Oogenesis candidate	0.388947
__________________________________________________________________________________
sp|Q2LQ87|RPOB_SYNAS	Protein is not Oogenesis candidate	0.230937
__________________________________________________________________________________
sp|Q6TUJ8|SECA_RICTY	Protein is Oogenesis candidate	0.725241
__________________________________________________________________________________
sp|Q4J955|GATD_SULAC	Protein is Oogenesis candidate	0.750295
__________________________________________________________________________________
sp|Q49ZE2|RPOA_STAS1	Protein is not Oogenesis candidate	0.146156
__________________________________________________________________________________
sp|P50715|DFAR7_MOUSE	Protein is not Oogenesis candidate	0.124474
__________________________________________________________________________________
sp|B1GZA9|RS4_UNCTG	Protein is not Oogenesis candidate	0.464862
__________________________________________________________________________________
sp|Q6MAC0|Y1755_PARUW	Protein is not Oogenesis candidate	0.496782
__________________________________________________________________________________
sp|A2QHG0|PGXB_ASPNC	Protein is not Oogenesis candidate	0.0740679
__________________________________________________________________________________
sp|Q0I740|UPPP_SYNS3	Protein is not Oogenesis candidate	0.0294192
__________________________________________________________________________________
sp|Q1CTK7|AROC_HELPH	Protein is not Oogenesis candidate	0.363059
__________________________________________________________________________________
sp|Q1R7N8|FUCI_ECOUT	Protein is not Oogenesis candidate	0.414894
__________________________________________________________________________________
sp|D4GSC3|GGR_HALVD	Protein is not Oogenesis candidate	0.276055
__________________________________________________________________________________
sp|P75261|Y137_MYCPN	Protein is not Oogenesis candidate	0.407
__________________________________________________________________________________
sp|Q9KHS6|DBHB_PSEF5	Protein is not Oogenesis candidate	0.0223196
__________________________________________________________________________________
sp|Q5LWB2|SYE1_RUEPO	Protein is not Oogenesis candidate	0.229292
__________________________________________________________________________________
sp|Q4L741|ACCA_STAHJ	Protein is not Oogenesis candidate	0.414856
__________________________________________________________________________________
sp|A1VCZ9|DAPA_DESVV	Protein is not Oogenesis candidate	0.105761
__________________________________________________________________________________
sp|A9N8B2|FMT_SALPB	Protein is not Oogenesis candidate	0.0936539
__________________________________________________________________________________
sp|Q487Z2|RS10_COLP3	Protein is not Oogenesis candidate	0.097931
__________________________________________________________________________________
sp|A9M119|ATPF_NEIM0	Protein is not Oogenesis candidate	0.216858
__________________________________________________________________________________
sp|Q8F219|ILVD_LEPIN	Protein is not Oogenesis candidate	0.0521074
__________________________________________________________________________________
sp|P02012|HBA1_XENLA	Protein is not Oogenesis candidate	0.308533
__________________________________________________________________________________
sp|A1JI14|METJ_YERE8	Protein is not Oogenesis candidate	0.0620818
__________________________________________________________________________________
sp|Q6L741|KACL_STRKN	Protein is not Oogenesis candidate	0.307097
__________________________________________________________________________________
sp|Q732H0|SEPF_BACC1	Protein is not Oogenesis candidate	0.292623
__________________________________________________________________________________
sp|P0ABJ5|CYOC_SHIFL	Protein is not Oogenesis candidate	0.290911
__________________________________________________________________________________
sp|Q4QM57|MOBA_HAEI8	Protein is not Oogenesis candidate	0.164715
__________________________________________________________________________________
sp|C3LMQ4|Y1516_VIBCM	Protein is not Oogenesis candidate	0.102556
__________________________________________________________________________________
sp|C4LIX8|RUVA_CORK4	Protein is not Oogenesis candidate	0.214701
__________________________________________________________________________________
sp|Q9Z4S1|ARGJ_THENN	Protein is not Oogenesis candidate	0.0459413
__________________________________________________________________________________
sp|P23496|LACXP_LACLL	Protein is not Oogenesis candidate	0.0699648
__________________________________________________________________________________
sp|A8GL72|MURI_SERP5	Protein is not Oogenesis candidate	0.103653
__________________________________________________________________________________
sp|A4QJK1|RR4_AETGR	Protein is not Oogenesis candidate	0.335011
__________________________________________________________________________________
sp|B6JKP6|TATA_HELP2	Protein is not Oogenesis candidate	0.0377348
__________________________________________________________________________________
sp|B7MPF4|RDGC_ECO81	Protein is not Oogenesis candidate	0.267138
__________________________________________________________________________________
sp|A7HWA8|RS4_PARL1	Protein is not Oogenesis candidate	0.0676432
__________________________________________________________________________________
sp|Q1HVD1|KITH_EBVA8	Protein is Oogenesis candidate	0.957771
__________________________________________________________________________________
sp|Q83AQ1|KPRS_COXBU	Protein is not Oogenesis candidate	0.16994
__________________________________________________________________________________
sp|C4K0R8|DAPB_RICPU	Protein is not Oogenesis candidate	0.0963686
__________________________________________________________________________________
sp|B7LPR6|YQGF_ESCF3	Protein is not Oogenesis candidate	0.0521077
__________________________________________________________________________________
sp|P64494|YOAF_ECOL6	Protein is not Oogenesis candidate	0.0862299
__________________________________________________________________________________
sp|Q64X43|MNTP_BACFR	Protein is not Oogenesis candidate	0.0505132
__________________________________________________________________________________
sp|B7L5D5|YNFB_ECO55	Protein is Oogenesis candidate	0.6205
__________________________________________________________________________________
sp|P28946|HEPA_EHV1B	Protein is Oogenesis candidate	0.527207
__________________________________________________________________________________
sp|B9JXD8|SYS_AGRVS	Protein is not Oogenesis candidate	0.231961
__________________________________________________________________________________
sp|P28838|AMPL_HUMAN	Protein is not Oogenesis candidate	0.165666
__________________________________________________________________________________
sp|O79421|NU4M_BRALA	Protein is not Oogenesis candidate	0.45055
__________________________________________________________________________________
sp|B2K4J6|ETCE_YERPB	Protein is not Oogenesis candidate	0.0284078
__________________________________________________________________________________
sp|P68980|E3GL_ADE1P	Protein is not Oogenesis candidate	0.431857
__________________________________________________________________________________
sp|Q9WZY5|COAX_THEMA	Protein is not Oogenesis candidate	0.0616481
__________________________________________________________________________________
sp|B4EWD2|TATA_PROMH	Protein is not Oogenesis candidate	0.055124
__________________________________________________________________________________
sp|Q5MZZ2|ACSF_SYNP6	Protein is Oogenesis candidate	0.736754
__________________________________________________________________________________
sp|Q9UUF7|COPB_SCHPO	Protein is Oogenesis candidate	0.807316
__________________________________________________________________________________
sp|P29951|MPI_EMENI	Protein is not Oogenesis candidate	0.270192
__________________________________________________________________________________
sp|B1IP46|RTCA_ECOLC	Protein is not Oogenesis candidate	0.0469677
__________________________________________________________________________________
sp|P80864|TPX_BACSU	Protein is not Oogenesis candidate	0.00951351
__________________________________________________________________________________
sp|Q9CKH9|TALB_PASMU	Protein is not Oogenesis candidate	0.210953
__________________________________________________________________________________
sp|A6LSN5|Y1183_CLOB8	Protein is not Oogenesis candidate	0.0170409
__________________________________________________________________________________
sp|Q5HPT7|CODY_STAEQ	Protein is not Oogenesis candidate	0.171112
__________________________________________________________________________________
sp|P02968|FLA_BACSU	Protein is not Oogenesis candidate	0.309916
__________________________________________________________________________________
sp|P34302|YKQ7_CAEEL	Protein is Oogenesis candidate	0.802953
__________________________________________________________________________________
sp|P15316|HYLP1_BPH44	Protein is not Oogenesis candidate	0.263484
__________________________________________________________________________________
sp|B4RJN3|HIS6_NEIG2	Protein is not Oogenesis candidate	0.0172655
__________________________________________________________________________________
sp|O84461|MURA_CHLTR	Protein is not Oogenesis candidate	0.229976
__________________________________________________________________________________
sp|O23429|VA724_ARATH	Protein is not Oogenesis candidate	0.367537
__________________________________________________________________________________
sp|Q1CBV8|CAPP_YERPA	Protein is Oogenesis candidate	0.555854
__________________________________________________________________________________
sp|Q45XI9|HBD_ELEMA	Protein is not Oogenesis candidate	0.0121531
__________________________________________________________________________________
sp|P04068|HYEP_RABIT	Protein is not Oogenesis candidate	0.1373
__________________________________________________________________________________
sp|Q4FPF7|RNH2_PELUB	Protein is not Oogenesis candidate	0.0697341
__________________________________________________________________________________
sp|Q0TJL6|GSID_ECOL5	Protein is not Oogenesis candidate	0.0838275
__________________________________________________________________________________
sp|P69233|NU6M_BRALA	Protein is not Oogenesis candidate	0.0698332
__________________________________________________________________________________
sp|Q2KZI1|CLPS_BORA1	Protein is not Oogenesis candidate	0.485883
__________________________________________________________________________________
sp|B7MB25|UXAC_ECO45	Protein is Oogenesis candidate	0.535535
__________________________________________________________________________________
sp|Q8YGH8|PLSX_BRUME	Protein is not Oogenesis candidate	0.0343779
__________________________________________________________________________________
sp|Q6GBY6|PTH_STAAS	Protein is not Oogenesis candidate	0.00745259
__________________________________________________________________________________
sp|Q24ZZ8|FTHS2_DESHY	Protein is not Oogenesis candidate	0.0263118
__________________________________________________________________________________
sp|P61660|HIS7_LEPIC	Protein is not Oogenesis candidate	0.0537568
__________________________________________________________________________________
sp|Q8EJZ5|Y311_SHEON	Protein is Oogenesis candidate	0.655789
__________________________________________________________________________________
sp|A1ANC7|CBIM1_PELPD	Protein is not Oogenesis candidate	0.0217055
__________________________________________________________________________________
sp|B1I493|ADDA_DESAP	Protein is not Oogenesis candidate	0.207387
__________________________________________________________________________________
sp|Q4JQH6|NU6M_TETNG	Protein is not Oogenesis candidate	0.0110866
__________________________________________________________________________________
sp|Q2JWU6|HEM1_SYNJA	Protein is not Oogenesis candidate	0.368057
__________________________________________________________________________________
sp|Q5RDC7|RWDD3_PONAB	Protein is not Oogenesis candidate	0.486586
__________________________________________________________________________________
sp|Q2YUU4|DEOC1_STAAB	Protein is not Oogenesis candidate	0.145268
__________________________________________________________________________________
sp|Q8PLR7|ISPF_XANAC	Protein is not Oogenesis candidate	0.0161664
__________________________________________________________________________________
sp|A6SZ09|UREF_JANMA	Protein is not Oogenesis candidate	0.143737
__________________________________________________________________________________
sp|Q20ET5|CYB6_OLTVI	Protein is not Oogenesis candidate	0.114326
__________________________________________________________________________________
sp|Q47LL2|RL15_THEFY	Protein is not Oogenesis candidate	0.213964
__________________________________________________________________________________
sp|Q5HP28|NUSB_STAEQ	Protein is not Oogenesis candidate	0.24711
__________________________________________________________________________________
sp|Q969T7|5NT3B_HUMAN	Protein is Oogenesis candidate	0.590161
__________________________________________________________________________________
sp|P07141|CSF1_MOUSE	Protein is Oogenesis candidate	0.972021
__________________________________________________________________________________
sp|Q6GJN1|Y442_STAAR	Protein is not Oogenesis candidate	0.180526
__________________________________________________________________________________
sp|P41702|E27_NPVAC	Protein is Oogenesis candidate	0.516897
__________________________________________________________________________________
sp|Q99SZ3|FTN_STAAM	Protein is Oogenesis candidate	0.512253
__________________________________________________________________________________
sp|Q48E73|TPIS_PSE14	Protein is not Oogenesis candidate	0.0526247
__________________________________________________________________________________
sp|P75229|Y549_MYCPN	Protein is not Oogenesis candidate	0.32847
__________________________________________________________________________________
sp|Q2K9J1|RL17_RHIEC	Protein is not Oogenesis candidate	0.0566277
__________________________________________________________________________________
sp|B8CJQ2|PIMT_SHEPW	Protein is not Oogenesis candidate	0.0178012
__________________________________________________________________________________
sp|P0A3S9|OMP16_BRUAB	Protein is not Oogenesis candidate	0.0166947
__________________________________________________________________________________
sp|A5HYC6|SURE_CLOBH	Protein is not Oogenesis candidate	0.0388101
__________________________________________________________________________________
sp|Q9RT22|FABH2_DEIRA	Protein is not Oogenesis candidate	0.0230757
__________________________________________________________________________________
sp|B9JC76|RECO_AGRRK	Protein is not Oogenesis candidate	0.177139
__________________________________________________________________________________
sp|Q220S7|ANMK_RHOFT	Protein is not Oogenesis candidate	0.250785
__________________________________________________________________________________
sp|Q5TM22|TNFC_MACMU	Protein is not Oogenesis candidate	0.0295767
__________________________________________________________________________________
sp|Q04924|GLU2B_YEAST	Protein is Oogenesis candidate	0.959511
__________________________________________________________________________________
sp|P0A2N3|SPVD_SALDU	Protein is not Oogenesis candidate	0.374293
__________________________________________________________________________________
sp|Q21FD2|RLMH_SACD2	Protein is not Oogenesis candidate	0.160442
__________________________________________________________________________________
sp|Q0TCY1|GARL_ECOL5	Protein is not Oogenesis candidate	0.0768897
__________________________________________________________________________________
sp|P66849|SSB_NEIMB	Protein is not Oogenesis candidate	0.409935
__________________________________________________________________________________
sp|P25999|NCAP_TSWV1	Protein is not Oogenesis candidate	0.1787
__________________________________________________________________________________
sp|B5EZH6|ARNB_SALA4	Protein is not Oogenesis candidate	0.119327
__________________________________________________________________________________
sp|Q89A64|TUSB_BUCBP	Protein is not Oogenesis candidate	0.0313438
__________________________________________________________________________________
sp|Q2YZA5|Y2563_STAAB	Protein is not Oogenesis candidate	0.0110879
__________________________________________________________________________________
sp|C3MYR2|FLPA_SULIM	Protein is not Oogenesis candidate	0.0351629
__________________________________________________________________________________
sp|O32719|MQO_KLEPN	Protein is not Oogenesis candidate	0.042227
__________________________________________________________________________________
sp|P41888|TNR3_SCHPO	Protein is not Oogenesis candidate	0.139469
__________________________________________________________________________________
sp|Q47D94|IF2_DECAR	Protein is not Oogenesis candidate	0.246751
__________________________________________________________________________________
sp|B0K3V6|AROC_THEPX	Protein is not Oogenesis candidate	0.108309
__________________________________________________________________________________
sp|Q0J0G2|BGL32_ORYSJ	Protein is not Oogenesis candidate	0.188846
__________________________________________________________________________________
sp|Q46X04|ARGJ_CUPNJ	Protein is not Oogenesis candidate	0.0591004
__________________________________________________________________________________
sp|Q0A446|M1_I49A1	Protein is not Oogenesis candidate	0.48774
__________________________________________________________________________________
sp|Q7NBE4|GRPE_MYCGA	Protein is Oogenesis candidate	0.992793
__________________________________________________________________________________
sp|A0LE62|KDSB_SYNFM	Protein is not Oogenesis candidate	0.0755541
__________________________________________________________________________________
sp|Q6FRS9|MED15_CANGA	Protein is Oogenesis candidate	0.980287
__________________________________________________________________________________
sp|P43752|NRDD_HAEIN	Protein is not Oogenesis candidate	0.180507
__________________________________________________________________________________
sp|Q3APU9|KUP_CHLCH	Protein is not Oogenesis candidate	0.171643
__________________________________________________________________________________
sp|A1SBL0|RSMJ_SHEAM	Protein is not Oogenesis candidate	0.15863
__________________________________________________________________________________
sp|P38766|RRM3_YEAST	Protein is Oogenesis candidate	0.838172
__________________________________________________________________________________
sp|Q181R0|RL9_PEPD6	Protein is not Oogenesis candidate	0.0553502
__________________________________________________________________________________
sp|Q02PL5|PYRD_PSEAB	Protein is not Oogenesis candidate	0.0329227
__________________________________________________________________________________
sp|Q5AYT1|MED6_EMENI	Protein is Oogenesis candidate	0.810962
__________________________________________________________________________________
sp|Q2CIN0|IMAND_OCEGH	Protein is not Oogenesis candidate	0.0722642
__________________________________________________________________________________
sp|A4TSE1|PYRE_YERPP	Protein is not Oogenesis candidate	0.1312
__________________________________________________________________________________
sp|A4WVQ1|RPOZ_RHOS5	Protein is not Oogenesis candidate	0.195499
__________________________________________________________________________________
sp|Q791N7|RPA12_MOUSE	Protein is not Oogenesis candidate	0.159854
__________________________________________________________________________________
sp|P83272|HBB1_ANAMI	Protein is not Oogenesis candidate	0.080092
__________________________________________________________________________________
sp|Q0SYU1|ATPD_SHIF8	Protein is not Oogenesis candidate	0.479033
__________________________________________________________________________________
sp|P39383|YJIL_ECOLI	Protein is not Oogenesis candidate	0.0929332
__________________________________________________________________________________
sp|Q8Z544|NUDI_SALTI	Protein is not Oogenesis candidate	0.0698176
__________________________________________________________________________________
sp|P11935|EXPA_ACRCH	Protein is not Oogenesis candidate	0.363996
__________________________________________________________________________________
sp|P43186|BEV1M_BETPN	Protein is not Oogenesis candidate	0.111991
__________________________________________________________________________________
sp|Q5PBH3|RS7_ANAMM	Protein is not Oogenesis candidate	0.410578
__________________________________________________________________________________
sp|P9WFR6|COXX_MYCTO	Protein is not Oogenesis candidate	0.0347726
__________________________________________________________________________________
sp|B6I629|TRMD_ECOSE	Protein is not Oogenesis candidate	0.367828
__________________________________________________________________________________
sp|B8D9I0|RL19_BUCA5	Protein is not Oogenesis candidate	0.0661969
__________________________________________________________________________________
sp|Q04GA2|RUVA_OENOB	Protein is not Oogenesis candidate	0.0341047
__________________________________________________________________________________
sp|Q5PDU6|CBIN_SALPA	Protein is not Oogenesis candidate	0.0304309
__________________________________________________________________________________
sp|Q21TN6|KAD_RHOFT	Protein is not Oogenesis candidate	0.152856
__________________________________________________________________________________
sp|P40408|BTR_BACSU	Protein is Oogenesis candidate	0.893341
__________________________________________________________________________________
sp|Q57089|Y1251_HAEIN	Protein is not Oogenesis candidate	0.411915
__________________________________________________________________________________
sp|Q9CEB7|RSGA_LACLA	Protein is Oogenesis candidate	0.634299
__________________________________________________________________________________
sp|Q48949|MTAA_METBF	Protein is not Oogenesis candidate	0.0203129
__________________________________________________________________________________
sp|Q14EA7|VME1_CVHN2	Protein is not Oogenesis candidate	0.136701
__________________________________________________________________________________
sp|Q2NWA9|ARNT1_SODGM	Protein is not Oogenesis candidate	0.0992974
__________________________________________________________________________________
sp|Q8U082|IF2G_PYRFU	Protein is not Oogenesis candidate	0.0919943
__________________________________________________________________________________
sp|Q1IDU5|RSMJ_PSEE4	Protein is not Oogenesis candidate	0.0506054
__________________________________________________________________________________
sp|A9ADP0|AROB_BURM1	Protein is not Oogenesis candidate	0.00616162
__________________________________________________________________________________
sp|Q96679|E1B55_ADECR	Protein is Oogenesis candidate	0.637902
__________________________________________________________________________________
sp|Q1WV15|ACPS_LACS1	Protein is not Oogenesis candidate	0.0398225
__________________________________________________________________________________
sp|C1C8A4|ATP6_STRP7	Protein is not Oogenesis candidate	0.0481285
__________________________________________________________________________________
sp|Q9Y8N2|Y2601_AERPE	Protein is not Oogenesis candidate	0.0919928
__________________________________________________________________________________
sp|Q5F4B3|TMLH_CHICK	Protein is Oogenesis candidate	0.612137
__________________________________________________________________________________
sp|Q8VZE2|PTR22_ARATH	Protein is not Oogenesis candidate	0.42258
__________________________________________________________________________________
sp|A0PMD3|GLMM_MYCUA	Protein is not Oogenesis candidate	0.0371883
__________________________________________________________________________________
sp|B8FJ73|NRDR_DESAA	Protein is not Oogenesis candidate	0.313817
__________________________________________________________________________________
sp|P27259|REP_TYLCI	Protein is Oogenesis candidate	0.80626
__________________________________________________________________________________
sp|Q46HJ9|DNCH_PROMT	Protein is not Oogenesis candidate	0.171169
__________________________________________________________________________________
sp|Q8TUY4|RL31_METKA	Protein is not Oogenesis candidate	0.0329592
__________________________________________________________________________________
sp|P18150|APHE_STRGR	Protein is not Oogenesis candidate	0.140598
__________________________________________________________________________________
sp|A6UWT0|SYC_META3	Protein is Oogenesis candidate	0.534554
__________________________________________________________________________________
sp|Q9EP69|SAC1_MOUSE	Protein is Oogenesis candidate	0.649054
__________________________________________________________________________________
sp|A4FZ71|RNP3_METM5	Protein is not Oogenesis candidate	0.131994
__________________________________________________________________________________
sp|Q7XRA1|ADC2_ORYSJ	Protein is not Oogenesis candidate	0.421411
__________________________________________________________________________________
sp|P14976|TRAP_CLVK	Protein is Oogenesis candidate	0.785339
__________________________________________________________________________________
sp|A7ZGD3|PYRE_CAMC1	Protein is not Oogenesis candidate	0.103431
__________________________________________________________________________________
sp|A0A391|NDHH_COFAR	Protein is not Oogenesis candidate	0.125333
__________________________________________________________________________________
sp|A9M2N3|MTGA_NEIM0	Protein is not Oogenesis candidate	0.203335
__________________________________________________________________________________
sp|Q01465|MREB_BACSU	Protein is not Oogenesis candidate	0.0574574
__________________________________________________________________________________
sp|Q8YG99|AMPA_BRUME	Protein is not Oogenesis candidate	0.0289137
__________________________________________________________________________________
sp|Q15398|DLGP5_HUMAN	Protein is Oogenesis candidate	0.977707
__________________________________________________________________________________
sp|Q887Y4|RSMC_PSESM	Protein is not Oogenesis candidate	0.0377199
__________________________________________________________________________________
sp|Q829W1|TPIS_STRAW	Protein is not Oogenesis candidate	0.0699774
__________________________________________________________________________________
sp|P13334|PORTL_BPT4	Protein is Oogenesis candidate	0.841455
__________________________________________________________________________________
sp|Q6VU70|APL3_HYPCU	Protein is Oogenesis candidate	0.805084
__________________________________________________________________________________
sp|P18051|MTB2_BACAM	Protein is not Oogenesis candidate	0.227403
__________________________________________________________________________________
sp|O51092|DEF_BORBU	Protein is not Oogenesis candidate	0.0741106
__________________________________________________________________________________
sp|Q12L39|XNI_SHEDO	Protein is not Oogenesis candidate	0.158844
__________________________________________________________________________________
sp|B2TJZ9|ATPG_CLOBB	Protein is not Oogenesis candidate	0.142083
__________________________________________________________________________________
sp|Q9Z0D0|NSP_MDV1	Protein is not Oogenesis candidate	0.165709
__________________________________________________________________________________
sp|Q9MUW2|PSBD_MESVI	Protein is not Oogenesis candidate	0.211543
__________________________________________________________________________________
sp|A0QUZ4|COFC_MYCS2	Protein is not Oogenesis candidate	0.127768
__________________________________________________________________________________
sp|Q834S6|DAPB_ENTFA	Protein is not Oogenesis candidate	0.0515478
__________________________________________________________________________________
sp|A7X347|DTD_STAA1	Protein is not Oogenesis candidate	0.0675241
__________________________________________________________________________________
sp|Q1R0H4|RL4_CHRSD	Protein is Oogenesis candidate	0.555902
__________________________________________________________________________________
sp|C3NDP3|IF2A_SULIY	Protein is not Oogenesis candidate	0.0502188
__________________________________________________________________________________
sp|Q9WU74|LSR_RAT	Protein is Oogenesis candidate	0.938705
__________________________________________________________________________________
sp|Q8FHU5|RIBA_ECOL6	Protein is not Oogenesis candidate	0.0602138
__________________________________________________________________________________
sp|Q3MC34|MOAA_ANAVT	Protein is not Oogenesis candidate	0.124572
__________________________________________________________________________________
sp|A5IB85|KUP1_LEGPC	Protein is not Oogenesis candidate	0.109023
__________________________________________________________________________________
sp|Q9CA89|ROGFC_ARATH	Protein is Oogenesis candidate	0.880309
__________________________________________________________________________________
sp|B5BB08|HDA_SALPK	Protein is not Oogenesis candidate	0.12682
__________________________________________________________________________________
sp|P18138|RL31_HALMA	Protein is not Oogenesis candidate	0.307452
__________________________________________________________________________________
sp|Q7U6Z1|FMT_SYNPX	Protein is not Oogenesis candidate	0.137825
__________________________________________________________________________________
sp|B9LS33|Y273_HALLT	Protein is not Oogenesis candidate	0.0879032
__________________________________________________________________________________
sp|P0AEI7|NUDJ_ECOL6	Protein is not Oogenesis candidate	0.0525559
__________________________________________________________________________________
sp|A7GGE8|Y2624_CLOBL	Protein is not Oogenesis candidate	0.0329322
__________________________________________________________________________________
sp|C6DZJ8|RSMH_GEOSM	Protein is not Oogenesis candidate	0.0732032
__________________________________________________________________________________
sp|C6DBC8|MDTC_PECCP	Protein is not Oogenesis candidate	0.344699
__________________________________________________________________________________
sp|B0R5G2|BTUFA_HALS3	Protein is not Oogenesis candidate	0.240628
__________________________________________________________________________________
sp|Q9M7I7|CLH2_ARATH	Protein is not Oogenesis candidate	0.28864
__________________________________________________________________________________
sp|A6WCH4|APT_KINRD	Protein is not Oogenesis candidate	0.0247836
__________________________________________________________________________________
sp|Q4PM54|RL17_IXOSC	Protein is Oogenesis candidate	0.524439
__________________________________________________________________________________
sp|Q2RG93|ILVD_MOOTA	Protein is not Oogenesis candidate	0.123021
__________________________________________________________________________________
sp|Q8RWG8|RBP1B_ARATH	Protein is not Oogenesis candidate	0.283144
__________________________________________________________________________________
sp|Q8FGL9|FLIT_ECOL6	Protein is Oogenesis candidate	0.721454
__________________________________________________________________________________
sp|O07884|FLGE_TREPA	Protein is not Oogenesis candidate	0.157759
__________________________________________________________________________________
sp|Q5PGB1|SIGE_SALPA	Protein is not Oogenesis candidate	0.15048
__________________________________________________________________________________
sp|Q32E76|OPGG_SHIDS	Protein is not Oogenesis candidate	0.308344
__________________________________________________________________________________
sp|Q2SWF4|PIMT_BURTA	Protein is not Oogenesis candidate	0.362175
__________________________________________________________________________________
sp|Q7U0N5|GLPX_MYCBO	Protein is not Oogenesis candidate	0.16572
__________________________________________________________________________________
sp|B8CVC1|MOBA_SHEPW	Protein is Oogenesis candidate	0.517222
__________________________________________________________________________________
sp|C0ZKI1|PIP_BREBN	Protein is Oogenesis candidate	0.523599
__________________________________________________________________________________
sp|Q59PD3|CWC15_CANAL	Protein is Oogenesis candidate	0.822932
__________________________________________________________________________________
sp|C1A9H6|EFP_GEMAT	Protein is not Oogenesis candidate	0.115704
__________________________________________________________________________________
sp|A9A846|PSA_METM6	Protein is not Oogenesis candidate	0.107486
__________________________________________________________________________________
sp|Q8UGD4|PDXA_AGRFC	Protein is not Oogenesis candidate	0.0164217
__________________________________________________________________________________
sp|O25325|DCUP_HELPY	Protein is not Oogenesis candidate	0.0794836
__________________________________________________________________________________
sp|C4Z157|EFP_EUBE2	Protein is not Oogenesis candidate	0.140958
__________________________________________________________________________________
sp|Q0IB24|TRMFO_SYNS3	Protein is not Oogenesis candidate	0.373246
__________________________________________________________________________________
sp|Q65P54|MURQ1_BACLD	Protein is not Oogenesis candidate	0.388107
__________________________________________________________________________________
sp|Q5R4W7|SDHF2_PONAB	Protein is not Oogenesis candidate	0.346269
__________________________________________________________________________________
sp|A4XKM9|SPEE_CALS8	Protein is not Oogenesis candidate	0.0351221
__________________________________________________________________________________
sp|Q16CZ6|MNMG_ROSDO	Protein is not Oogenesis candidate	0.162473
__________________________________________________________________________________
sp|P41790|EUTD_SALTY	Protein is not Oogenesis candidate	0.0913867
__________________________________________________________________________________
sp|B3W953|COAA_LACCB	Protein is not Oogenesis candidate	0.216925
__________________________________________________________________________________
sp|Q9CR23|TMEM9_MOUSE	Protein is Oogenesis candidate	0.939522
__________________________________________________________________________________
sp|Q6XV27|NRAM_I56A2	Protein is Oogenesis candidate	0.611257
__________________________________________________________________________________
sp|A1AVC7|SAT_RUTMC	Protein is not Oogenesis candidate	0.268784
__________________________________________________________________________________
sp|Q8DEF3|GLMS_VIBVU	Protein is not Oogenesis candidate	0.131338
__________________________________________________________________________________
sp|P97837|DLGP2_RAT	Protein is Oogenesis candidate	0.976531
__________________________________________________________________________________
sp|Q7MKX1|RLMKL_VIBVY	Protein is Oogenesis candidate	0.521411
__________________________________________________________________________________
sp|Q8YYG2|RPIA_NOSS1	Protein is not Oogenesis candidate	0.00635215
__________________________________________________________________________________
sp|Q8PW44|RS9_METMA	Protein is not Oogenesis candidate	0.089635
__________________________________________________________________________________
sp|P39823|PSS_BACSU	Protein is not Oogenesis candidate	0.0220017
__________________________________________________________________________________
sp|Q52042|CCDB3_ECOLX	Protein is not Oogenesis candidate	0.0605054
__________________________________________________________________________________
sp|Q8NGF3|O51D1_HUMAN	Protein is not Oogenesis candidate	0.233301
__________________________________________________________________________________
sp|B2S0U7|SYC_BORHD	Protein is not Oogenesis candidate	0.423514
__________________________________________________________________________________
sp|Q9M172|PTR42_ARATH	Protein is not Oogenesis candidate	0.254955
__________________________________________________________________________________
sp|A7G9Q5|ATPF_CLOBL	Protein is not Oogenesis candidate	0.154428
__________________________________________________________________________________
sp|P13604|ADH1_CLOSA	Protein is not Oogenesis candidate	0.22553
__________________________________________________________________________________
sp|B7K2N3|Y2415_CYAP8	Protein is not Oogenesis candidate	0.319302
__________________________________________________________________________________
sp|A5FYN8|RS6_ACICJ	Protein is not Oogenesis candidate	0.35109
__________________________________________________________________________________
sp|O84694|PARB_CHLTR	Protein is not Oogenesis candidate	0.133582
__________________________________________________________________________________
sp|B2IA38|RNPH_XYLF2	Protein is not Oogenesis candidate	0.0585276
__________________________________________________________________________________
sp|P22033|MUTA_HUMAN	Protein is not Oogenesis candidate	0.252788
__________________________________________________________________________________
sp|P75611|TKT_MYCPN	Protein is Oogenesis candidate	0.786516
__________________________________________________________________________________
sp|Q820F1|FABZ_CHLCV	Protein is not Oogenesis candidate	0.0553839
__________________________________________________________________________________
sp|Q04618|COLI2_ONCMY	Protein is Oogenesis candidate	0.705967
__________________________________________________________________________________
sp|Q6L2V8|CBIA_PICTO	Protein is not Oogenesis candidate	0.362499
__________________________________________________________________________________
sp|Q12SV9|RL3_SHEDO	Protein is not Oogenesis candidate	0.0162005
__________________________________________________________________________________
sp|P80184|MTRA1_METTM	Protein is not Oogenesis candidate	0.021515
__________________________________________________________________________________
sp|O59793|BIS1_SCHPO	Protein is Oogenesis candidate	0.960804
__________________________________________________________________________________
sp|P45093|GMHA_HAEIN	Protein is not Oogenesis candidate	0.0465978
__________________________________________________________________________________
sp|B2I9G0|AROB_XYLF2	Protein is not Oogenesis candidate	0.0420356
__________________________________________________________________________________
sp|Q74CA7|EX7L_GEOSL	Protein is not Oogenesis candidate	0.258294
__________________________________________________________________________________
sp|A9BCH6|RPOB_PROM4	Protein is not Oogenesis candidate	0.340146
__________________________________________________________________________________
sp|C1EN92|HUTU_BACC3	Protein is not Oogenesis candidate	0.154956
__________________________________________________________________________________
sp|Q3AC47|ACKA_CARHZ	Protein is not Oogenesis candidate	0.181371
__________________________________________________________________________________
sp|Q58466|Y1066_METJA	Protein is not Oogenesis candidate	0.0951111
__________________________________________________________________________________
sp|P57752|ACBP6_ARATH	Protein is not Oogenesis candidate	0.0117556
__________________________________________________________________________________
sp|P17815|MASY_RICCO	Protein is not Oogenesis candidate	0.217599
__________________________________________________________________________________
sp|Q2IJC3|LEUD_ANADE	Protein is not Oogenesis candidate	0.0635299
__________________________________________________________________________________
sp|Q5HAK2|THYX_EHRRW	Protein is Oogenesis candidate	0.948985
__________________________________________________________________________________
sp|B8IS90|RL22_METNO	Protein is not Oogenesis candidate	0.104578
__________________________________________________________________________________
sp|Q97CG9|Y132_THEVO	Protein is not Oogenesis candidate	0.0813573
__________________________________________________________________________________
sp|O60266|ADCY3_HUMAN	Protein is Oogenesis candidate	0.814623
__________________________________________________________________________________
sp|Q5M470|IF3_STRT2	Protein is not Oogenesis candidate	0.0862477
__________________________________________________________________________________
sp|Q8NX64|ISDF_STAAW	Protein is not Oogenesis candidate	0.0320242
__________________________________________________________________________________
sp|B7NF72|HDFR_ECOLU	Protein is not Oogenesis candidate	0.0692679
__________________________________________________________________________________
sp|B0R6W9|NADE_HALS3	Protein is not Oogenesis candidate	0.0187377
__________________________________________________________________________________
sp|A8Y183|NTAQ1_CAEBR	Protein is Oogenesis candidate	0.663482
__________________________________________________________________________________
sp|A2R7S7|EIF3L_ASPNC	Protein is Oogenesis candidate	0.726149
[truncated: 5 more rows]

## Sheet: PrESogenesis results
Supplementary File 4: Output of PrESOgenesis software for predicting 1000 non-oogenesis related protein.
############################
# OOgenesis_Pred Results #	prESOgenesis_ pres results
# #
# 29/06/2017 17:14:06 #
############################
Total number of processed sequences: 997
______________________________________________________________________________________________________________________________________________________
Protein_ID	Fertility (Score)	Type	Embryogenesis_Score	Oogenesis_Score	Spermatogenesis_Score
______________________________________________________________________________________________________________________________________________________
sp|Q18E67|RPIA_HALWD	No (0.05)	_	_	_	_
______________________________________________________________________________________________________________________________________________________
sp|Q74JU9|RS15_LACJO	No (0.06)	_	_	_	_
______________________________________________________________________________________________________________________________________________________
sp|A6UWG4|SRP54_META3	No (0.41)	_	_	_	_
______________________________________________________________________________________________________________________________________________________
sp|Q2JFG0|RL18_FRACC	No (0.03)	_	_	_	_
______________________________________________________________________________________________________________________________________________________
sp|B8H392|SECA_CAUCN	No (0.35)	_	_	_	_
______________________________________________________________________________________________________________________________________________________
sp|Q9KYR2|RIMP_STRCO	No (0.22)	_	_	_	_
______________________________________________________________________________________________________________________________________________________
sp|Q9BR01|ST4A1_HUMAN	No (0.39)	_	_	_	_
______________________________________________________________________________________________________________________________________________________
sp|C1CL18|HTPX_STRZP	No (0.38)	_	_	_	_
______________________________________________________________________________________________________________________________________________________
sp|A6LQF2|ISPE_CLOB8	No (0.19)	_	_	_	_
______________________________________________________________________________________________________________________________________________________
sp|P62832|RL23_RAT	No (0.26)	_	_	_	_
______________________________________________________________________________________________________________________________________________________
sp|Q57074|ISCU_HAEIN	No (0.04)	_	_	_	_
______________________________________________________________________________________________________________________________________________________
sp|E3HVU4|NNRE_ACHXA	No (0.02)	_	_	_	_
______________________________________________________________________________________________________________________________________________________
sp|B5BLD5|ZAPD_SALPK	No (0.14)	_	_	_	_
______________________________________________________________________________________________________________________________________________________
sp|B4RC46|RS20_PHEZH	No (0.08)	_	_	_	_
______________________________________________________________________________________________________________________________________________________
sp|O64249|VG58_BPMD2	No (0.09)	_	_	_	_
______________________________________________________________________________________________________________________________________________________
sp|A1KA92|MIAA_AZOSB	No (0.09)	_	_	_	_
______________________________________________________________________________________________________________________________________________________
sp|P49330|RGG_STRGC	No (0.16)	_	_	_	_
______________________________________________________________________________________________________________________________________________________
sp|B6J4N9|LGT_COXB1	No (0.01)	_	_	_	_
______________________________________________________________________________________________________________________________________________________
sp|P05338|RCSA_ENTAE	Yes (0.72)	Embryogenesis	0.79	0.7	0.38
______________________________________________________________________________________________________________________________________________________
sp|Q5J3M3|VR101_RAT	Yes (0.77)	Oogenesis	0.75	0.8	0.78
______________________________________________________________________________________________________________________________________________________
sp|A9KUN1|QUEA_SHEB9	No (0.03)	_	_	_	_
______________________________________________________________________________________________________________________________________________________
sp|Q5AU62|NMRA_EMENI	No (0.28)	_	_	_	_
______________________________________________________________________________________________________________________________________________________
sp|P73145|SSB2_SYNY3	No (0.31)	_	_	_	_
______________________________________________________________________________________________________________________________________________________
sp|Q9A900|DAPA_CAUCR	No (0.03)	_	_	_	_
______________________________________________________________________________________________________________________________________________________
sp|Q2KIG4|ALLC_BOVIN	No (0.22)	_	_	_	_
______________________________________________________________________________________________________________________________________________________
sp|Q9QJ32|DPOL_HHV6Z	Yes (0.75)	Oogenesis	0.7	0.94	0.69
______________________________________________________________________________________________________________________________________________________
sp|B2K3G0|LSRC_YERPB	No (0.06)	_	_	_	_
______________________________________________________________________________________________________________________________________________________
sp|A9N6F6|RL25_SALPB	No (0.01)	_	_	_	_
______________________________________________________________________________________________________________________________________________________
sp|A4Y5U9|TOLB_SHEPC	No (0.09)	_	_	_	_
______________________________________________________________________________________________________________________________________________________
sp|Q6FLD4|ISN1_CANGA	No (0.12)	_	_	_	_
______________________________________________________________________________________________________________________________________________________
sp|Q9FJN7|GCL1_ARATH	No (0.36)	_	_	_	_
______________________________________________________________________________________________________________________________________________________
sp|Q899D2|LGT_CLOTE	No (0.03)	_	_	_	_
______________________________________________________________________________________________________________________________________________________
sp|A8ANB7|ACEK_CITK8	No (0.17)	_	_	_	_
______________________________________________________________________________________________________________________________________________________
sp|Q48U09|PYRE_STRPM	No (0.01)	_	_	_	_
______________________________________________________________________________________________________________________________________________________
sp|B1IRE0|CAID_ECOLC	No (0.01)	_	_	_	_
______________________________________________________________________________________________________________________________________________________
sp|B7L996|UBIE_ECO55	No (0.13)	_	_	_	_
______________________________________________________________________________________________________________________________________________________
sp|Q6DRD9|ABHDB_DANRE	No (0.21)	_	_	_	_
______________________________________________________________________________________________________________________________________________________
sp|Q9N2H0|CY24A_TURTR	No (0.41)	_	_	_	_
______________________________________________________________________________________________________________________________________________________
sp|Q0U6E8|MTLD_PHANO	No (0.06)	_	_	_	_
______________________________________________________________________________________________________________________________________________________
sp|P9WF59|VPC41_MYCTU	No (0.01)	_	_	_	_
______________________________________________________________________________________________________________________________________________________
sp|P85097|NARG_BRASZ	No (0.29)	_	_	_	_
______________________________________________________________________________________________________________________________________________________
sp|P55208|ANFC_TRISC	Yes (0.52)	Embryogenesis	0.63	0.31	0.25
______________________________________________________________________________________________________________________________________________________
sp|A9MME5|CYSG_SALAR	No (0.07)	_	_	_	_
______________________________________________________________________________________________________________________________________________________
sp|Q2KYH8|COQ7_BORA1	No (0.03)	_	_	_	_
______________________________________________________________________________________________________________________________________________________
sp|B1IRT9|UXAB_ECOLC	No (0.03)	_	_	_	_
______________________________________________________________________________________________________________________________________________________
sp|A5DTS1|DUS3_LODEL	Yes (0.56)	Embryogenesis	0.84	0.83	0.79
______________________________________________________________________________________________________________________________________________________
sp|O57861|DP2L_PYRHO	No (0.38)	_	_	_	_
______________________________________________________________________________________________________________________________________________________
sp|P03944|PHCB_SYNP2	No (0.04)	_	_	_	_
______________________________________________________________________________________________________________________________________________________
sp|O84127|RL13_CHLTR	No (0.02)	_	_	_	_
______________________________________________________________________________________________________________________________________________________
sp|Q60CL4|RLMM_METCA	No (0.11)	_	_	_	_
______________________________________________________________________________________________________________________________________________________
sp|Q7V4E4|NU4C_PROMM	No (0.08)	_	_	_	_
______________________________________________________________________________________________________________________________________________________
sp|P75509|Y266_MYCPN	No (0.13)	_	_	_	_
______________________________________________________________________________________________________________________________________________________
sp|P24596|VP2_POVMK	No (0.09)	_	_	_	_
______________________________________________________________________________________________________________________________________________________
sp|Q9CWY4|GEMI7_MOUSE	Yes (0.60)	_	0.12	0.12	0.45
______________________________________________________________________________________________________________________________________________________
sp|Q2M1K6|S39AD_RAT	Yes (0.50)	_	0.46	0.24	0.45
______________________________________________________________________________________________________________________________________________________
sp|Q6LVM6|KDKA_PHOPR	No (0.02)	_	_	_	_
______________________________________________________________________________________________________________________________________________________
sp|P68444|B7_VACCW	No (0.04)	_	_	_	_
______________________________________________________________________________________________________________________________________________________
sp|Q9A5K9|GATC_CAUCR	No (0.02)	_	_	_	_
______________________________________________________________________________________________________________________________________________________
sp|B8N8M2|PGLR1_ASPFN	No (0.46)	_	_	_	_
______________________________________________________________________________________________________________________________________________________
sp|A6T6F6|SUCC_KLEP7	No (0.04)	_	_	_	_
______________________________________________________________________________________________________________________________________________________
sp|P0ABJ1|CYOA_ECOLI	No (0.28)	_	_	_	_
______________________________________________________________________________________________________________________________________________________
sp|Q8SQ20|GGTA1_CALJA	Yes (0.74)	Embryogenesis	0.53	0.26	0.45
______________________________________________________________________________________________________________________________________________________
sp|B8FTR7|FLIE_DESHD	No (0.03)	_	_	_	_
______________________________________________________________________________________________________________________________________________________
sp|Q8Z2N8|MNME_SALTI	No (0.01)	_	_	_	_
______________________________________________________________________________________________________________________________________________________
sp|Q93408|YRGK_CAEEL	No (0.08)	_	_	_	_
______________________________________________________________________________________________________________________________________________________
sp|Q5HDC9|BIOB_STAAC	No (0.41)	_	_	_	_
______________________________________________________________________________________________________________________________________________________
sp|B1WB17|PYM1_XENTR	Yes (0.78)	Embryogenesis	0.95	0.41	0.84
______________________________________________________________________________________________________________________________________________________
sp|Q96VN5|TPIS_PARBA	No (0.06)	_	_	_	_
______________________________________________________________________________________________________________________________________________________
sp|Q43117|KPYA_RICCO	No (0.25)	_	_	_	_
______________________________________________________________________________________________________________________________________________________
sp|C1DLR3|RS18_AZOVD	No (0.12)	_	_	_	_
______________________________________________________________________________________________________________________________________________________
sp|A8ETF7|HSLV_ARCB4	No (0.15)	_	_	_	_
______________________________________________________________________________________________________________________________________________________
sp|A7HVU8|MURC_PARL1	No (0.01)	_	_	_	_
______________________________________________________________________________________________________________________________________________________
sp|Q2NF84|VATE_METST	No (0.10)	_	_	_	_
______________________________________________________________________________________________________________________________________________________
sp|Q133H9|KDSB_RHOPS	No (0.01)	_	_	_	_
______________________________________________________________________________________________________________________________________________________
sp|Q8TCD6|PHOP2_HUMAN	No (0.10)	_	_	_	_
______________________________________________________________________________________________________________________________________________________
sp|B9K773|UXAC_THENN	No (0.16)	_	_	_	_
______________________________________________________________________________________________________________________________________________________
sp|B1LD10|RUVA_ECOSM	No (0.02)	_	_	_	_
______________________________________________________________________________________________________________________________________________________
sp|B7I4I4|BIOB_ACIB5	No (0.35)	_	_	_	_
______________________________________________________________________________________________________________________________________________________
sp|Q10327|YD72_SCHPO	Yes (0.87)	Embryogenesis	0.96	0.87	0.68
______________________________________________________________________________________________________________________________________________________
sp|A0K574|UREF_BURCH	No (0.02)	_	_	_	_
______________________________________________________________________________________________________________________________________________________
sp|B2KDX3|RS15_ELUMP	No (0.09)	_	_	_	_
______________________________________________________________________________________________________________________________________________________
sp|Q11190|ETFD_CAEEL	No (0.25)	_	_	_	_
______________________________________________________________________________________________________________________________________________________
sp|A5FYN6|RL9_ACICJ	No (0.14)	_	_	_	_
______________________________________________________________________________________________________________________________________________________
sp|Q5HW83|KDSA_CAMJR	No (0.35)	_	_	_	_
______________________________________________________________________________________________________________________________________________________
sp|B0UX29|RL6_HISS2	No (0.02)	_	_	_	_
______________________________________________________________________________________________________________________________________________________
sp|A1TKD2|MURC_ACIAC	No (0.05)	_	_	_	_
______________________________________________________________________________________________________________________________________________________
sp|P0C7P4|UCRIL_HUMAN	No (0.14)	_	_	_	_
______________________________________________________________________________________________________________________________________________________
sp|P03660|REP_BPIKE	Yes (0.61)	_	0.35	0.21	0.25
______________________________________________________________________________________________________________________________________________________
sp|Q1GRI1|MNMA_SPHAL	No (0.15)	_	_	_	_
______________________________________________________________________________________________________________________________________________________
sp|Q9HM61|VATI_THEAC	No (0.06)	_	_	_	_
______________________________________________________________________________________________________________________________________________________
sp|A6T797|RUTF_KLEP7	No (0.04)	_	_	_	_
______________________________________________________________________________________________________________________________________________________
sp|C1DHV0|GLPK_AZOVD	No (0.06)	_	_	_	_
______________________________________________________________________________________________________________________________________________________
sp|Q9PTS1|CRF_CARAU	Yes (0.87)	_	0.47	0.35	0.44
______________________________________________________________________________________________________________________________________________________
sp|P46241|SYC_BUCAP	No (0.17)	_	_	_	_
______________________________________________________________________________________________________________________________________________________
sp|A9N4B8|5DNU_SALPB	No (0.17)	_	_	_	_
______________________________________________________________________________________________________________________________________________________
sp|P27280|VNS2_EHDV2	Yes (0.71)	Embryogenesis	0.68	0.57	0.64
______________________________________________________________________________________________________________________________________________________
sp|P60618|RL15E_HALMA	No (0.48)	_	_	_	_
______________________________________________________________________________________________________________________________________________________
sp|A8GN36|COXX_RICAH	No (0.09)	_	_	_	_
______________________________________________________________________________________________________________________________________________________
sp|Q7A305|WALK_STAAM	Yes (0.52)	Oogenesis	0.37	0.81	0.33
______________________________________________________________________________________________________________________________________________________
sp|Q9JS33|CYSI_NEIMB	No (0.06)	_	_	_	_
______________________________________________________________________________________________________________________________________________________
sp|Q8YGW9|NADK_BRUME	No (0.07)	_	_	_	_
______________________________________________________________________________________________________________________________________________________
sp|Q6D209|GRCA_PECAS	No (0.03)	_	_	_	_
______________________________________________________________________________________________________________________________________________________
sp|Q7NPH0|RL3_GLOVI	No (0.17)	_	_	_	_
______________________________________________________________________________________________________________________________________________________
sp|B7M4S3|ENTS_ECO8A	No (0.06)	_	_	_	_
______________________________________________________________________________________________________________________________________________________
sp|Q5LHL3|RSGA_BACFN	No (0.23)	_	_	_	_
______________________________________________________________________________________________________________________________________________________
sp|Q68WA0|RS13_RICTY	No (0.07)	_	_	_	_
______________________________________________________________________________________________________________________________________________________
sp|A0KVP1|Y1627_SHESA	No (0.14)	_	_	_	_
______________________________________________________________________________________________________________________________________________________
sp|A3PF71|HEM6_PROM0	No (0.48)	_	_	_	_
______________________________________________________________________________________________________________________________________________________
sp|B4S8Y8|YBEY_PROA2	No (0.45)	_	_	_	_
______________________________________________________________________________________________________________________________________________________
sp|B7L5I3|RSXD_ECO55	No (0.07)	_	_	_	_
______________________________________________________________________________________________________________________________________________________
sp|A9SB31|CSPLB_PHYPA	No (0.32)	_	_	_	_
______________________________________________________________________________________________________________________________________________________
sp|A7IM13|SSRP_XANP2	No (0.14)	_	_	_	_
______________________________________________________________________________________________________________________________________________________
sp|B5F412|FTSB_SALA4	No (0.18)	_	_	_	_
______________________________________________________________________________________________________________________________________________________
sp|Q2YW63|GTAB_STAAB	No (0.06)	_	_	_	_
______________________________________________________________________________________________________________________________________________________
sp|A4TQ92|MRAZ_YERPP	No (0.04)	_	_	_	_
______________________________________________________________________________________________________________________________________________________
sp|O83234|RL6_TREPA	No (0.05)	_	_	_	_
______________________________________________________________________________________________________________________________________________________
sp|Q2NGT2|UVRC_METST	No (0.36)	_	_	_	_
______________________________________________________________________________________________________________________________________________________
sp|Q12FD0|HIS7_POLSJ	No (0.02)	_	_	_	_
______________________________________________________________________________________________________________________________________________________
sp|P20893|TAT_HV1OY	No (0.24)	_	_	_	_
______________________________________________________________________________________________________________________________________________________
sp|Q9PI08|HEMH_CAMJE	No (0.10)	_	_	_	_
______________________________________________________________________________________________________________________________________________________
sp|B2IMT4|UVRC_STRPS	Yes (0.58)	Oogenesis	0.38	0.91	0.54
______________________________________________________________________________________________________________________________________________________
sp|P39804|IPI_BACSU	No (0.13)	_	_	_	_
______________________________________________________________________________________________________________________________________________________
sp|Q5M2M5|RS7_STRT2	No (0.04)	_	_	_	_
______________________________________________________________________________________________________________________________________________________
sp|Q5B6I7|MIC60_EMENI	Yes (0.82)	Embryogenesis	0.83	0.71	0.51
______________________________________________________________________________________________________________________________________________________
sp|B3R2J3|RRAAH_CUPTR	No (0.06)	_	_	_	_
______________________________________________________________________________________________________________________________________________________
sp|Q7P207|HEM3_CHRVO	No (0.03)	_	_	_	_
______________________________________________________________________________________________________________________________________________________
sp|Q63064|CD52_RAT	No (0.38)	_	_	_	_
______________________________________________________________________________________________________________________________________________________
sp|Q4WBS1|MANF_ASPFU	No (0.31)	_	_	_	_
______________________________________________________________________________________________________________________________________________________
sp|Q2NXQ2|UXAC_XANOM	No (0.04)	_	_	_	_
______________________________________________________________________________________________________________________________________________________
sp|Q0C7C4|LOVG_AEDAE	Yes (0.91)	Embryogenesis	0.69	0.4	0.37
______________________________________________________________________________________________________________________________________________________
sp|P47415|RL15_MYCGE	No (0.43)	_	_	_	_
______________________________________________________________________________________________________________________________________________________
sp|Q5ZMC0|EDF1_CHICK	No (0.49)	_	_	_	_
______________________________________________________________________________________________________________________________________________________
sp|Q9SRZ6|ICDHC_ARATH	No (0.17)	_	_	_	_
______________________________________________________________________________________________________________________________________________________
sp|P49816|TSC2_RAT	Yes (0.97)	Spermatogenesis	0.93	0.98	0.99
______________________________________________________________________________________________________________________________________________________
sp|B2TVJ6|PEPQ_SHIB3	No (0.37)	_	_	_	_
______________________________________________________________________________________________________________________________________________________
sp|Q02E43|Y7023_PSEAB	No (0.01)	_	_	_	_
______________________________________________________________________________________________________________________________________________________
sp|A7MNV4|VES_CROS8	No (0.03)	_	_	_	_
______________________________________________________________________________________________________________________________________________________
sp|B2FUW1|DNAA_STRMK	No (0.04)	_	_	_	_
______________________________________________________________________________________________________________________________________________________
sp|Q8TPT7|RISB_METAC	Yes (0.64)	_	0.06	0.01	0.15
______________________________________________________________________________________________________________________________________________________
sp|Q50337|Y590_MYCPN	No (0.06)	_	_	_	_
______________________________________________________________________________________________________________________________________________________
sp|Q46I99|GCST_PROMT	No (0.03)	_	_	_	_
______________________________________________________________________________________________________________________________________________________
sp|P09385|STXA_BP933	No (0.43)	_	_	_	_
______________________________________________________________________________________________________________________________________________________
sp|A2RCC9|TGT_STRPG	No (0.14)	_	_	_	_
______________________________________________________________________________________________________________________________________________________
sp|B7JYV9|RF3_CYAP8	No (0.08)	_	_	_	_
______________________________________________________________________________________________________________________________________________________
sp|O77750|AQP4_BOVIN	No (0.36)	_	_	_	_
______________________________________________________________________________________________________________________________________________________
sp|P0ADU3|YGIN_ECO57	No (0.03)	_	_	_	_
______________________________________________________________________________________________________________________________________________________
sp|B9KLQ5|RECR_RHOSK	No (0.05)	_	_	_	_
______________________________________________________________________________________________________________________________________________________
sp|Q31CJ9|PSAE_PROM9	No (0.03)	_	_	_	_
______________________________________________________________________________________________________________________________________________________
sp|Q8A4A3|RL17_BACTN	No (0.06)	_	_	_	_
______________________________________________________________________________________________________________________________________________________
sp|P95609|CATC_RHOOP	No (0.10)	_	_	_	_
______________________________________________________________________________________________________________________________________________________
sp|B2HYZ7|TRMA_ACIBC	No (0.14)	_	_	_	_
______________________________________________________________________________________________________________________________________________________
sp|Q606M6|RF3_METCA	No (0.15)	_	_	_	_
______________________________________________________________________________________________________________________________________________________
sp|B2V184|DEOC_CLOBA	No (0.21)	_	_	_	_
______________________________________________________________________________________________________________________________________________________
sp|Q6F6Y1|ALLC_ACIAD	No (0.09)	_	_	_	_
______________________________________________________________________________________________________________________________________________________
sp|B5ZYG2|UPPP_RHILW	No (0.09)	_	_	_	_
______________________________________________________________________________________________________________________________________________________
sp|A4QLP6|CCSA_LOBMA	No (0.04)	_	_	_	_
______________________________________________________________________________________________________________________________________________________
sp|A1SJN0|COBS_NOCSJ	No (0.02)	_	_	_	_
______________________________________________________________________________________________________________________________________________________
sp|Q3IFW1|GCSP_PSEHT	No (0.26)	_	_	_	_
______________________________________________________________________________________________________________________________________________________
sp|P44917|Y883_HAEIN	No (0.04)	_	_	_	_
______________________________________________________________________________________________________________________________________________________
sp|Q9KV30|RPOB_VIBCH	No (0.11)	_	_	_	_
______________________________________________________________________________________________________________________________________________________
sp|Q8DLI5|SYE_THEEB	No (0.04)	_	_	_	_
______________________________________________________________________________________________________________________________________________________
sp|Q42561|FATA1_ARATH	Yes (0.87)	Oogenesis	0.76	0.8	0.73
______________________________________________________________________________________________________________________________________________________
sp|P57758|CTNS_ARATH	No (0.26)	_	_	_	_
______________________________________________________________________________________________________________________________________________________
sp|Q9C723|NADE_ARATH	Yes (0.81)	Oogenesis	0.69	0.91	0.88
______________________________________________________________________________________________________________________________________________________
sp|C0IPP1|NPIIA_TRIRU	Yes (0.60)	Embryogenesis	0.56	0.43	0.24
______________________________________________________________________________________________________________________________________________________
sp|Q7NQI3|LNT_CHRVO	No (0.12)	_	_	_	_
______________________________________________________________________________________________________________________________________________________
sp|A9VTD1|PYRR_BACWK	No (0.02)	_	_	_	_
______________________________________________________________________________________________________________________________________________________
sp|Q6FJW4|AEP2_CANGA	No (0.27)	_	_	_	_
______________________________________________________________________________________________________________________________________________________
sp|Q58155|Y745_METJA	No (0.28)	_	_	_	_
______________________________________________________________________________________________________________________________________________________
sp|Q5F8C7|PLSY_NEIG1	No (0.04)	_	_	_	_
______________________________________________________________________________________________________________________________________________________
sp|B8ZKK9|KHSE_STRPJ	No (0.08)	_	_	_	_
______________________________________________________________________________________________________________________________________________________
sp|A5GCZ5|NUOA1_GEOUR	No (0.07)	_	_	_	_
______________________________________________________________________________________________________________________________________________________
sp|Q9XB18|DBH_MYCBO	Yes (0.66)	_	0.27	0.21	0.4
______________________________________________________________________________________________________________________________________________________
sp|Q8PTU3|RNP3_METMA	No (0.29)	_	_	_	_
______________________________________________________________________________________________________________________________________________________
sp|Q81RS0|KHSE_BACAN	No (0.29)	_	_	_	_
______________________________________________________________________________________________________________________________________________________
sp|B7JE92|Y3189_BACC0	No (0.39)	_	_	_	_
______________________________________________________________________________________________________________________________________________________
sp|A6VR65|DNAA_MARMS	No (0.15)	_	_	_	_
______________________________________________________________________________________________________________________________________________________
sp|P0CW63|METK_METMP	No (0.36)	_	_	_	_
______________________________________________________________________________________________________________________________________________________
sp|Q5LX62|PLSY_RUEPO	No (0.08)	_	_	_	_
______________________________________________________________________________________________________________________________________________________
sp|P12250|T231C_BACTB	Yes (0.88)	Spermatogenesis	0.69	0.65	0.97
______________________________________________________________________________________________________________________________________________________
sp|Q6GV28|TM225_HUMAN	No (0.17)	_	_	_	_
______________________________________________________________________________________________________________________________________________________
sp|Q8GFE2|CPLR_DESHA	No (0.37)	_	_	_	_
______________________________________________________________________________________________________________________________________________________
sp|B2TS55|SYFA_CLOBB	No (0.12)	_	_	_	_
______________________________________________________________________________________________________________________________________________________
sp|P61785|CRCB_THET2	No (0.02)	_	_	_	_
______________________________________________________________________________________________________________________________________________________
sp|Q07Y03|SFSA_SHEFN	No (0.33)	_	_	_	_
______________________________________________________________________________________________________________________________________________________
sp|A2C1Y1|GATA_PROM1	Yes (0.66)	_	0.5	0.48	0.29
______________________________________________________________________________________________________________________________________________________
sp|A7WZ82|MNHF2_STAA1	No (0.01)	_	_	_	_
______________________________________________________________________________________________________________________________________________________
sp|Q8EGG2|LPXB_SHEON	No (0.23)	_	_	_	_
______________________________________________________________________________________________________________________________________________________
sp|Q58085|RIB7_METJA	No (0.14)	_	_	_	_
______________________________________________________________________________________________________________________________________________________
sp|Q9X4N0|PAND_CORGL	No (0.01)	_	_	_	_
______________________________________________________________________________________________________________________________________________________
sp|Q13TW4|TRPC_PARXL	No (0.22)	_	_	_	_
______________________________________________________________________________________________________________________________________________________
sp|B9LGT9|NUOB1_CHLSY	No (0.37)	_	_	_	_
______________________________________________________________________________________________________________________________________________________
sp|B2IT65|URE2_NOSP7	No (0.01)	_	_	_	_
______________________________________________________________________________________________________________________________________________________
sp|Q99W72|TRMHL_STAAM	No (0.09)	_	_	_	_
______________________________________________________________________________________________________________________________________________________
sp|Q9UST8|RNH1_SCHPO	No (0.35)	_	_	_	_
______________________________________________________________________________________________________________________________________________________
sp|E1U332|ALL12_OLEEU	No (0.11)	_	_	_	_
______________________________________________________________________________________________________________________________________________________
sp|P51064|IPYR_BARBK	No (0.04)	_	_	_	_
______________________________________________________________________________________________________________________________________________________
sp|Q822E7|G6PI_CHLCV	No (0.47)	_	_	_	_
______________________________________________________________________________________________________________________________________________________
sp|O65984|PLSX_THETC	No (0.04)	_	_	_	_
______________________________________________________________________________________________________________________________________________________
sp|Q0AYI8|IF2_SYNWW	Yes (0.52)	Spermatogenesis	0.7	0.76	0.91
______________________________________________________________________________________________________________________________________________________
sp|P24703|DAPB_COXBU	No (0.03)	_	_	_	_
______________________________________________________________________________________________________________________________________________________
sp|P06406|PSAA_MARPO	No (0.13)	_	_	_	_
______________________________________________________________________________________________________________________________________________________
sp|P85442|VGLL3_MOUSE	Yes (0.95)	Spermatogenesis	0.91	0.92	0.99
______________________________________________________________________________________________________________________________________________________
sp|A8G2B8|RBFA_PROM2	No (0.22)	_	_	_	_
______________________________________________________________________________________________________________________________________________________
sp|B7HHU0|CCA_BACC4	No (0.19)	_	_	_	_
______________________________________________________________________________________________________________________________________________________
sp|P0AC51|ZUR_ECOLI	Yes (0.71)	Spermatogenesis	0.27	0.38	0.71
______________________________________________________________________________________________________________________________________________________
sp|O31634|YJCL_BACSU	No (0.10)	_	_	_	_
______________________________________________________________________________________________________________________________________________________
sp|A5CYG8|FABZ_PELTS	No (0.01)	_	_	_	_
______________________________________________________________________________________________________________________________________________________
sp|A1T0E0|RL23_PSYIN	No (0.05)	_	_	_	_
______________________________________________________________________________________________________________________________________________________
sp|A4F7P3|ERYC3_SACEN	No (0.09)	_	_	_	_
______________________________________________________________________________________________________________________________________________________
sp|Q2NL27|RT23_BOVIN	Yes (0.51)	Embryogenesis	0.79	0.31	0.35
______________________________________________________________________________________________________________________________________________________
sp|P63846|CODY_STRA3	No (0.17)	_	_	_	_
______________________________________________________________________________________________________________________________________________________
sp|Q56093|GALE_SALTI	No (0.02)	_	_	_	_
______________________________________________________________________________________________________________________________________________________
sp|O49621|MLO1_ARATH	Yes (0.81)	Oogenesis	0.75	0.94	0.8
______________________________________________________________________________________________________________________________________________________
sp|P31643|SC6A6_RAT	No (0.30)	_	_	_	_
______________________________________________________________________________________________________________________________________________________
sp|P15435|INTR_STRAM	No (0.22)	_	_	_	_
______________________________________________________________________________________________________________________________________________________
sp|Q0T4A9|MDTK_SHIF8	No (0.03)	_	_	_	_
______________________________________________________________________________________________________________________________________________________
sp|Q837R5|Y766_ENTFA	No (0.17)	_	_	_	_
______________________________________________________________________________________________________________________________________________________
sp|Q9Y6M9|NDUB9_HUMAN	Yes (0.90)	Spermatogenesis	0.61	0.47	0.82
______________________________________________________________________________________________________________________________________________________
sp|B7I5Y5|DAPF_ACIB5	No (0.01)	_	_	_	_
______________________________________________________________________________________________________________________________________________________
sp|A6TCD4|ISPG_KLEP7	No (0.21)	_	_	_	_
______________________________________________________________________________________________________________________________________________________
sp|Q057F3|NUSB_BUCCC	No (0.00)	_	_	_	_
______________________________________________________________________________________________________________________________________________________
sp|A1AVF0|ORN_RUTMC	No (0.06)	_	_	_	_
______________________________________________________________________________________________________________________________________________________
sp|Q2LUH7|SURE_SYNAS	No (0.05)	_	_	_	_
______________________________________________________________________________________________________________________________________________________
sp|Q4JAV1|RS28_SULAC	No (0.07)	_	_	_	_
______________________________________________________________________________________________________________________________________________________
sp|P99096|GSA1_STAAN	No (0.02)	_	_	_	_
______________________________________________________________________________________________________________________________________________________
sp|Q6PHD9|SBP1_DANRE	No (0.40)	_	_	_	_
______________________________________________________________________________________________________________________________________________________
sp|P10654|XYLA_ACTS3	No (0.09)	_	_	_	_
______________________________________________________________________________________________________________________________________________________
sp|A7SNN9|U553_NEMVE	No (0.10)	_	_	_	_
______________________________________________________________________________________________________________________________________________________
sp|B1XRS6|ASSY_POLNS	No (0.06)	_	_	_	_
______________________________________________________________________________________________________________________________________________________
sp|B9JVI2|PLSY_AGRVS	No (0.02)	_	_	_	_
______________________________________________________________________________________________________________________________________________________
sp|B3R3Z9|URE3_CUPTR	No (0.02)	_	_	_	_
______________________________________________________________________________________________________________________________________________________
sp|Q58DF6|SCAM4_BOVIN	Yes (0.63)	Spermatogenesis	0.53	0.49	0.74
______________________________________________________________________________________________________________________________________________________
sp|P13993|PRP2_SOYBN	No (0.06)	_	_	_	_
______________________________________________________________________________________________________________________________________________________
sp|Q1QDC8|Y542_PSYCK	No (0.10)	_	_	_	_
______________________________________________________________________________________________________________________________________________________
sp|P51948|MAT1_HUMAN	Yes (0.90)	Spermatogenesis	0.89	0.89	0.98
______________________________________________________________________________________________________________________________________________________
sp|Q83SG7|ACPH_SHIFL	No (0.06)	_	_	_	_
______________________________________________________________________________________________________________________________________________________
sp|E3S7K9|AMPP1_PYRTT	No (0.33)	_	_	_	_
______________________________________________________________________________________________________________________________________________________
sp|A1A547|PGRP3_MOUSE	No (0.48)	_	_	_	_
______________________________________________________________________________________________________________________________________________________
sp|Q82CC3|Y5428_STRAW	No (0.11)	_	_	_	_
______________________________________________________________________________________________________________________________________________________
sp|Q8N8G2|VGLL2_HUMAN	Yes (0.78)	Spermatogenesis	0.85	0.88	0.9
______________________________________________________________________________________________________________________________________________________
sp|Q7M8I1|AROQ_WOLSU	No (0.01)	_	_	_	_
______________________________________________________________________________________________________________________________________________________
sp|C1A1H0|CYSH_RHOE4	No (0.08)	_	_	_	_
______________________________________________________________________________________________________________________________________________________
sp|P26907|GSIB_BACSU	No (0.25)	_	_	_	_
______________________________________________________________________________________________________________________________________________________
sp|Q0IZZ8|BGA12_ORYSJ	Yes (0.59)	Embryogenesis	0.79	0.68	0.41
______________________________________________________________________________________________________________________________________________________
sp|Q91892|CLCC1_XENLA	Yes (0.68)	Spermatogenesis	0.74	0.82	0.83
______________________________________________________________________________________________________________________________________________________
sp|B5QZW1|ASSY_SALEP	No (0.11)	_	_	_	_
______________________________________________________________________________________________________________________________________________________
sp|A8H7A0|KDSA_SHEPA	No (0.23)	_	_	_	_
______________________________________________________________________________________________________________________________________________________
sp|B1JWI0|NRDR_BURCC	No (0.27)	_	_	_	_
______________________________________________________________________________________________________________________________________________________
sp|Q4HYR2|ACEA_GIBZE	No (0.17)	_	_	_	_
______________________________________________________________________________________________________________________________________________________
sp|B7HCD1|HUTP_BACC4	No (0.02)	_	_	_	_
______________________________________________________________________________________________________________________________________________________
sp|B4SN21|MURA_STRM5	No (0.20)	_	_	_	_
______________________________________________________________________________________________________________________________________________________
sp|Q9TLT7|RK22_CYACA	No (0.09)	_	_	_	_
______________________________________________________________________________________________________________________________________________________
sp|E7FBU4|MMS19_DANRE	Yes (0.92)	Spermatogenesis	0.83	0.94	0.96
______________________________________________________________________________________________________________________________________________________
sp|P29091|BGLS_SCHCO	No (0.01)	_	_	_	_
______________________________________________________________________________________________________________________________________________________
sp|A6VN10|MUTL_ACTSZ	No (0.38)	_	_	_	_
______________________________________________________________________________________________________________________________________________________
sp|Q5M0D5|MURD_STRT1	No (0.03)	_	_	_	_
______________________________________________________________________________________________________________________________________________________
sp|Q39099|XTH4_ARATH	No (0.35)	_	_	_	_
______________________________________________________________________________________________________________________________________________________
sp|B1Y8E2|RUVB_LEPCP	No (0.09)	_	_	_	_
______________________________________________________________________________________________________________________________________________________
sp|A1ALT3|RL7_PELPD	No (0.17)	_	_	_	_
______________________________________________________________________________________________________________________________________________________
sp|Q0SQQ6|CH10_CLOPS	No (0.01)	_	_	_	_
______________________________________________________________________________________________________________________________________________________
sp|Q1RHX9|LPXC_RICBR	No (0.08)	_	_	_	_
______________________________________________________________________________________________________________________________________________________
sp|Q04HQ3|RL9_OENOB	No (0.06)	_	_	_	_
______________________________________________________________________________________________________________________________________________________
sp|B4SQ06|ACCA_STRM5	No (0.16)	_	_	_	_
______________________________________________________________________________________________________________________________________________________
sp|Q1B9H4|AROC_MYCSS	No (0.02)	_	_	_	_
______________________________________________________________________________________________________________________________________________________
sp|B1LD43|HTPX_ECOSM	No (0.21)	_	_	_	_
______________________________________________________________________________________________________________________________________________________
sp|Q2K379|RL19_RHIEC	No (0.15)	_	_	_	_
______________________________________________________________________________________________________________________________________________________
sp|A4SNK8|LOLA_AERS4	No (0.32)	_	_	_	_
______________________________________________________________________________________________________________________________________________________
sp|Q037S9|RECX_LACP3	No (0.12)	_	_	_	_
______________________________________________________________________________________________________________________________________________________
sp|P0CG56|PA2BB_CRODU	No (0.42)	_	_	_	_
______________________________________________________________________________________________________________________________________________________
sp|A5F5N9|DAPB_VIBC3	No (0.01)	_	_	_	_
______________________________________________________________________________________________________________________________________________________
sp|Q6A998|HRCA_PROAC	No (0.05)	_	_	_	_
______________________________________________________________________________________________________________________________________________________
sp|C3LSV6|NCPP_VIBCM	No (0.06)	_	_	_	_
______________________________________________________________________________________________________________________________________________________
sp|A8AJH4|LIPB_CITK8	No (0.15)	_	_	_	_
______________________________________________________________________________________________________________________________________________________
sp|Q22285|TTR46_CAEEL	No (0.15)	_	_	_	_
______________________________________________________________________________________________________________________________________________________
sp|Q183H9|DTD_PEPD6	No (0.27)	_	_	_	_
______________________________________________________________________________________________________________________________________________________
sp|O57767|NADA_PYRHO	No (0.33)	_	_	_	_
______________________________________________________________________________________________________________________________________________________
sp|P65350|MGSA_SALTY	No (0.05)	_	_	_	_
______________________________________________________________________________________________________________________________________________________
sp|Q87AD3|Y1893_XYLFT	No (0.07)	_	_	_	_
______________________________________________________________________________________________________________________________________________________
sp|Q8K4F5|ABHDB_MOUSE	No (0.22)	_	_	_	_
______________________________________________________________________________________________________________________________________________________
sp|B4TUK1|RLMM_SALSV	No (0.10)	_	_	_	_
______________________________________________________________________________________________________________________________________________________
sp|O62246|COPE_CAEEL	No (0.09)	_	_	_	_
______________________________________________________________________________________________________________________________________________________
sp|Q7MH13|RLMB_VIBVY	No (0.19)	_	_	_	_
______________________________________________________________________________________________________________________________________________________
sp|B3P1R1|PTER_DROER	No (0.09)	_	_	_	_
______________________________________________________________________________________________________________________________________________________
sp|Q5WJE1|LUTA_BACSK	No (0.45)	_	_	_	_
______________________________________________________________________________________________________________________________________________________
sp|Q4JVU1|SECA2_CORJK	No (0.47)	_	_	_	_
______________________________________________________________________________________________________________________________________________________
sp|Q91VC4|PLVAP_MOUSE	Yes (0.82)	Spermatogenesis	0.66	0.75	0.97
______________________________________________________________________________________________________________________________________________________
sp|A7MKV5|SYE_CROS8	No (0.16)	_	_	_	_
______________________________________________________________________________________________________________________________________________________
sp|O06993|MALPY_BACSU	No (0.33)	_	_	_	_
______________________________________________________________________________________________________________________________________________________
sp|A8W3J2|RBL_CUSOB	No (0.05)	_	_	_	_
______________________________________________________________________________________________________________________________________________________
sp|Q08655|ASR1_SOLLC	No (0.17)	_	_	_	_
______________________________________________________________________________________________________________________________________________________
sp|A4FZ59|Y1195_METM5	No (0.00)	_	_	_	_
______________________________________________________________________________________________________________________________________________________
sp|Q3SX30|PSMF1_BOVIN	Yes (0.69)	Spermatogenesis	0.54	0.53	0.6
______________________________________________________________________________________________________________________________________________________
sp|Q9M815|PCR8_ARATH	Yes (0.84)	Spermatogenesis	0.72	0.64	0.91
______________________________________________________________________________________________________________________________________________________
sp|P04653|CASA1_SHEEP	No (0.27)	_	_	_	_
______________________________________________________________________________________________________________________________________________________
sp|A5IF79|NHAA_LEGPC	No (0.04)	_	_	_	_
______________________________________________________________________________________________________________________________________________________
sp|B7V2S0|FPG_PSEA8	No (0.30)	_	_	_	_
______________________________________________________________________________________________________________________________________________________
sp|Q9P6J6|BGLS_SCHPO	No (0.35)	_	_	_	_
______________________________________________________________________________________________________________________________________________________
sp|Q3B3N9|MIAA_CHLL7	No (0.09)	_	_	_	_
______________________________________________________________________________________________________________________________________________________
sp|B6IVF3|RIMP_RHOCS	No (0.08)	_	_	_	_
______________________________________________________________________________________________________________________________________________________
sp|P52654|TF2AA_DROME	Yes (0.82)	Oogenesis	0.9	0.95	0.6
______________________________________________________________________________________________________________________________________________________
sp|A8YV39|CCA_LACH4	No (0.11)	_	_	_	_
______________________________________________________________________________________________________________________________________________________
sp|A9W528|RLMH_METEP	No (0.04)	_	_	_	_
______________________________________________________________________________________________________________________________________________________
sp|P39715|ECM1_YEAST	No (0.09)	_	_	_	_
______________________________________________________________________________________________________________________________________________________
sp|Q5B538|GET1_EMENI	No (0.26)	_	_	_	_
______________________________________________________________________________________________________________________________________________________
sp|Q9ZUA5|VIT1_ARATH	No (0.09)	_	_	_	_
______________________________________________________________________________________________________________________________________________________
sp|A6U7D9|SYC_SINMW	No (0.07)	_	_	_	_
______________________________________________________________________________________________________________________________________________________
sp|Q47HJ5|HRCA_DECAR	No (0.03)	_	_	_	_
______________________________________________________________________________________________________________________________________________________
sp|Q9LAK5|RL1_CORGL	No (0.12)	_	_	_	_
______________________________________________________________________________________________________________________________________________________
sp|Q2LR42|YQGF_SYNAS	No (0.01)	_	_	_	_
______________________________________________________________________________________________________________________________________________________
sp|B7VAE6|UPPP_PSEA8	No (0.06)	_	_	_	_
______________________________________________________________________________________________________________________________________________________
sp|A1CZ92|CARA_NEOFI	No (0.10)	_	_	_	_
______________________________________________________________________________________________________________________________________________________
sp|P9WI03|PPE33_MYCTU	No (0.20)	_	_	_	_
______________________________________________________________________________________________________________________________________________________
sp|P08888|NODX_RHILV	No (0.12)	_	_	_	_
______________________________________________________________________________________________________________________________________________________
sp|Q21CY8|ATPE_RHOPB	No (0.05)	_	_	_	_
______________________________________________________________________________________________________________________________________________________
sp|Q250Q9|ISPF_DESHY	No (0.04)	_	_	_	_
______________________________________________________________________________________________________________________________________________________
sp|Q4R8C7|AIDA_MACFA	Yes (0.88)	Spermatogenesis	0.89	0.87	0.9
______________________________________________________________________________________________________________________________________________________
sp|P50988|ARLY_STRC2	No (0.04)	_	_	_	_
______________________________________________________________________________________________________________________________________________________
sp|D3UWV6|APHA_XENBS	No (0.11)	_	_	_	_
______________________________________________________________________________________________________________________________________________________
sp|A9ADV3|IHFB_BURM1	No (0.43)	_	_	_	_
______________________________________________________________________________________________________________________________________________________
sp|A8FKX4|EFP_CAMJ8	No (0.12)	_	_	_	_
______________________________________________________________________________________________________________________________________________________
sp|A5WFU9|DCUP_PSYWF	No (0.01)	_	_	_	_
______________________________________________________________________________________________________________________________________________________
sp|A9IFG8|THIC_BORPD	No (0.03)	_	_	_	_
______________________________________________________________________________________________________________________________________________________
sp|A0L4Y8|TRMD_MAGMM	No (0.07)	_	_	_	_
______________________________________________________________________________________________________________________________________________________
sp|A0Q7B4|TYSY_FRATN	No (0.20)	_	_	_	_
______________________________________________________________________________________________________________________________________________________
sp|F5HGT1|MCP_HCMVM	Yes (0.76)	Spermatogenesis	0.71	0.88	0.92
______________________________________________________________________________________________________________________________________________________
sp|Q2NJ17|RS12_AYWBP	No (0.47)	_	_	_	_
______________________________________________________________________________________________________________________________________________________
sp|Q20Z46|NUOI2_RHOPB	Yes (0.67)	_	0.42	0.45	0.27
______________________________________________________________________________________________________________________________________________________
sp|Q0SMU9|HTPG_BORAP	No (0.14)	_	_	_	_
______________________________________________________________________________________________________________________________________________________
sp|P9WKW5|Y3835_MYCTU	No (0.22)	_	_	_	_
______________________________________________________________________________________________________________________________________________________
sp|A0RMM1|RLMH_CAMFF	Yes (0.54)	_	0.07	0.17	0.28
______________________________________________________________________________________________________________________________________________________
sp|P95785|ATPF_STRMU	No (0.37)	_	_	_	_
______________________________________________________________________________________________________________________________________________________
sp|Q97P33|TRPA_STRPN	No (0.01)	_	_	_	_
______________________________________________________________________________________________________________________________________________________
sp|Q30S57|PDXJ_SULDN	No (0.07)	_	_	_	_
______________________________________________________________________________________________________________________________________________________
sp|P57522|TUSA_BUCAI	No (0.06)	_	_	_	_
______________________________________________________________________________________________________________________________________________________
sp|A9AF28|UBID_BURM1	No (0.05)	_	_	_	_
______________________________________________________________________________________________________________________________________________________
sp|P0AEE7|DGAL_SHIFL	No (0.02)	_	_	_	_
______________________________________________________________________________________________________________________________________________________
sp|Q32IL9|END8_SHIDS	No (0.11)	_	_	_	_
______________________________________________________________________________________________________________________________________________________
sp|C0ZRP8|PCKG_RHOE4	No (0.26)	_	_	_	_
______________________________________________________________________________________________________________________________________________________
sp|O52475|PSAB_MASLA	No (0.04)	_	_	_	_
______________________________________________________________________________________________________________________________________________________
sp|Q3YS74|ATPG_EHRCJ	Yes (0.86)	Oogenesis	0.79	0.83	0.5
______________________________________________________________________________________________________________________________________________________
sp|Q9MUL4|NU4LC_MESVI	No (0.03)	_	_	_	_
______________________________________________________________________________________________________________________________________________________
sp|A5PN43|TM175_DANRE	No (0.44)	_	_	_	_
______________________________________________________________________________________________________________________________________________________
sp|P63948|DAPA_STAAN	No (0.01)	_	_	_	_
______________________________________________________________________________________________________________________________________________________
sp|A1W4B9|HEM1_ACISJ	No (0.06)	_	_	_	_
______________________________________________________________________________________________________________________________________________________
sp|P0ADY6|RL14_SHIFL	No (0.02)	_	_	_	_
______________________________________________________________________________________________________________________________________________________
sp|Q99SN6|DAPE_STAAN	No (0.22)	_	_	_	_
______________________________________________________________________________________________________________________________________________________
sp|B4F192|ARGE_PROMH	No (0.07)	_	_	_	_
______________________________________________________________________________________________________________________________________________________
sp|B5XYK9|CYAY_KLEP3	No (0.00)	_	_	_	_
______________________________________________________________________________________________________________________________________________________
sp|Q7TXK4|PHKR_MYCBO	No (0.07)	_	_	_	_
______________________________________________________________________________________________________________________________________________________
sp|A9M4C4|Y2101_NEIM0	No (0.04)	_	_	_	_
______________________________________________________________________________________________________________________________________________________
sp|B1ZFB1|PYRF_METPB	No (0.03)	_	_	_	_
______________________________________________________________________________________________________________________________________________________
sp|O34825|PKSC_BACSU	No (0.21)	_	_	_	_
______________________________________________________________________________________________________________________________________________________
sp|P30020|VP16_BHV1P	Yes (0.56)	Oogenesis	0.6	0.88	0.77
______________________________________________________________________________________________________________________________________________________
sp|Q9A0L9|ADCA_STRP1	No (0.40)	_	_	_	_
______________________________________________________________________________________________________________________________________________________
sp|Q7N842|BTUF_PHOLL	No (0.09)	_	_	_	_
______________________________________________________________________________________________________________________________________________________
sp|Q3SNZ1|RL31_NITWN	No (0.02)	_	_	_	_
______________________________________________________________________________________________________________________________________________________
sp|F5HAC7|CEP2_HCMVM	Yes (0.89)	Oogenesis	0.94	0.96	0.93
______________________________________________________________________________________________________________________________________________________
sp|Q1GBF5|GATC_LACDA	No (0.03)	_	_	_	_
______________________________________________________________________________________________________________________________________________________
sp|P0AE73|MAZE_ECO57	No (0.01)	_	_	_	_
______________________________________________________________________________________________________________________________________________________
sp|Q7M7M3|CLPP_WOLSU	No (0.28)	_	_	_	_
______________________________________________________________________________________________________________________________________________________
sp|Q6ZN66|GBP6_HUMAN	Yes (0.96)	Embryogenesis	0.89	0.72	0.85
______________________________________________________________________________________________________________________________________________________
sp|Q12EK9|LPXC_POLSJ	No (0.16)	_	_	_	_
______________________________________________________________________________________________________________________________________________________
sp|Q8EP46|YDJC_OCEIH	No (0.09)	_	_	_	_
______________________________________________________________________________________________________________________________________________________
sp|P0A0B3|PCKA_STAAM	No (0.32)	_	_	_	_
______________________________________________________________________________________________________________________________________________________
sp|Q97LU2|FABV_CLOAB	No (0.14)	_	_	_	_
______________________________________________________________________________________________________________________________________________________
sp|Q8VYZ7|WTR20_ARATH	No (0.08)	_	_	_	_
______________________________________________________________________________________________________________________________________________________
sp|Q0TLH1|DGTP_ECOL5	No (0.18)	_	_	_	_
______________________________________________________________________________________________________________________________________________________
sp|A3PFE5|CLPX_PROM0	No (0.23)	_	_	_	_
______________________________________________________________________________________________________________________________________________________
sp|Q1XDC2|PYG_PYRYE	No (0.43)	_	_	_	_
______________________________________________________________________________________________________________________________________________________
sp|Q8XX54|DADA2_RALSO	No (0.04)	_	_	_	_
______________________________________________________________________________________________________________________________________________________
sp|Q8E641|RECR_STRA3	No (0.43)	_	_	_	_
______________________________________________________________________________________________________________________________________________________
sp|Q661A7|SYFB_BORBP	No (0.15)	_	_	_	_
______________________________________________________________________________________________________________________________________________________
sp|Q09052|ACCO1_BRAJU	No (0.37)	_	_	_	_
______________________________________________________________________________________________________________________________________________________
sp|B7NM39|SSUD_ECO7I	No (0.05)	_	_	_	_
______________________________________________________________________________________________________________________________________________________
sp|Q2Y7U5|SYC_NITMU	No (0.28)	_	_	_	_
______________________________________________________________________________________________________________________________________________________
sp|Q52TG1|MATK_CALOL	Yes (0.67)	Oogenesis	0.56	0.88	0.47
______________________________________________________________________________________________________________________________________________________
sp|A7HL08|RIMP_FERNB	No (0.07)	_	_	_	_
______________________________________________________________________________________________________________________________________________________
sp|B1L0B5|Y2466_CLOBM	Yes (0.51)	_	0.38	0.17	0.11
______________________________________________________________________________________________________________________________________________________
sp|A7NC51|HEM6_FRATF	No (0.04)	_	_	_	_
______________________________________________________________________________________________________________________________________________________
sp|B1VDJ7|RUVA_CORU7	No (0.01)	_	_	_	_
______________________________________________________________________________________________________________________________________________________
sp|A5IU87|PPAC_STAA9	No (0.29)	_	_	_	_
______________________________________________________________________________________________________________________________________________________
sp|Q04612|ORF3_HEVMY	No (0.50)	_	_	_	_
______________________________________________________________________________________________________________________________________________________
sp|Q80949|VE7_HPV61	Yes (0.70)	Spermatogenesis	0.31	0.35	0.53
______________________________________________________________________________________________________________________________________________________
sp|Q5X4E7|LOLA_LEGPA	No (0.12)	_	_	_	_
______________________________________________________________________________________________________________________________________________________
sp|Q7A805|MURQ_STAAN	No (0.03)	_	_	_	_
______________________________________________________________________________________________________________________________________________________
sp|A1W3W9|CH10_ACISJ	No (0.00)	_	_	_	_
______________________________________________________________________________________________________________________________________________________
sp|A3N0X6|Y968_ACTP2	No (0.05)	_	_	_	_
______________________________________________________________________________________________________________________________________________________
sp|P9WMD3|Y1353_MYCTU	No (0.02)	_	_	_	_
______________________________________________________________________________________________________________________________________________________
sp|Q9PC89|NFI_XYLFA	No (0.07)	_	_	_	_
______________________________________________________________________________________________________________________________________________________
sp|P14985|CAPSD_CSMV	No (0.11)	_	_	_	_
______________________________________________________________________________________________________________________________________________________
sp|P47131|YJ55_YEAST	No (0.05)	_	_	_	_
______________________________________________________________________________________________________________________________________________________
sp|Q8YCV6|F16PA_BRUME	No (0.05)	_	_	_	_
______________________________________________________________________________________________________________________________________________________
sp|B4TRN5|RLMC_SALSV	No (0.36)	_	_	_	_
______________________________________________________________________________________________________________________________________________________
sp|Q9S7W1|CB4C_ARATH	No (0.13)	_	_	_	_
______________________________________________________________________________________________________________________________________________________
sp|E8MF12|NAHK_BIFL2	No (0.02)	_	_	_	_
______________________________________________________________________________________________________________________________________________________
sp|Q9US06|PAF1_SCHPO	Yes (0.67)	Spermatogenesis	0.72	0.79	0.83
______________________________________________________________________________________________________________________________________________________
sp|Q9VHS7|COQ2_DROME	Yes (0.65)	Oogenesis	0.47	0.7	0.52
______________________________________________________________________________________________________________________________________________________
sp|E1C2Q8|AMER2_CHICK	Yes (0.87)	Oogenesis	0.91	0.96	0.88
______________________________________________________________________________________________________________________________________________________
sp|P09380|SSBPA_XENLA	No (0.02)	_	_	_	_
______________________________________________________________________________________________________________________________________________________
sp|A8AQF2|AROQ_CITK8	No (0.07)	_	_	_	_
______________________________________________________________________________________________________________________________________________________
sp|C1AL36|RL4_MYCBT	Yes (0.63)	_	0.31	0.19	0.19
______________________________________________________________________________________________________________________________________________________
sp|A6R9K6|RPC3_AJECN	Yes (0.79)	Oogenesis	0.63	0.95	0.6
______________________________________________________________________________________________________________________________________________________
sp|Q9IMP6|NCAP_INCJH	No (0.24)	_	_	_	_
______________________________________________________________________________________________________________________________________________________
sp|Q8YHG4|SYE1_BRUME	No (0.07)	_	_	_	_
______________________________________________________________________________________________________________________________________________________
sp|A6UR76|Y1098_METVS	No (0.16)	_	_	_	_
______________________________________________________________________________________________________________________________________________________
sp|Q8U3L4|Y452_PYRFU	No (0.18)	_	_	_	_
______________________________________________________________________________________________________________________________________________________
sp|A3DCF7|Y398_CLOTH	No (0.00)	_	_	_	_
______________________________________________________________________________________________________________________________________________________
sp|P69252|NS1_I76A0	No (0.16)	_	_	_	_
______________________________________________________________________________________________________________________________________________________
sp|Q816R1|MOBA_BACCR	No (0.19)	_	_	_	_
______________________________________________________________________________________________________________________________________________________
sp|Q6B458|LEU3_DEBHA	No (0.33)	_	_	_	_
______________________________________________________________________________________________________________________________________________________
sp|Q802D3|XPO4_DANRE	Yes (0.90)	Spermatogenesis	0.77	0.93	0.98
______________________________________________________________________________________________________________________________________________________
sp|P08394|RECB_ECOLI	No (0.22)	_	_	_	_
______________________________________________________________________________________________________________________________________________________
sp|Q6AJZ0|DUT_DESPS	No (0.01)	_	_	_	_
______________________________________________________________________________________________________________________________________________________
sp|P9WH12|RMLA_MYCTO	No (0.01)	_	_	_	_
______________________________________________________________________________________________________________________________________________________
sp|Q3YWS9|TUSB_SHISS	No (0.06)	_	_	_	_
______________________________________________________________________________________________________________________________________________________
sp|Q89B19|RL7_BUCBP	No (0.11)	_	_	_	_
______________________________________________________________________________________________________________________________________________________
sp|P42422|YXDK_BACSU	Yes (0.51)	Embryogenesis	0.68	0.32	0.43
______________________________________________________________________________________________________________________________________________________
sp|Q1QZ31|RSMA_CHRSD	No (0.00)	_	_	_	_
______________________________________________________________________________________________________________________________________________________
sp|A4TDB3|NUOI_MYCGI	Yes (0.52)	_	0.11	0.47	0.19
______________________________________________________________________________________________________________________________________________________
sp|C3P990|SYDND_BACAA	No (0.44)	_	_	_	_
______________________________________________________________________________________________________________________________________________________
sp|Q5UZH5|FLAK_HALMA	No (0.03)	_	_	_	_
______________________________________________________________________________________________________________________________________________________
sp|B9MD53|RS9_ACIET	No (0.01)	_	_	_	_
______________________________________________________________________________________________________________________________________________________
sp|C4L014|PURA_EXISA	No (0.20)	_	_	_	_
______________________________________________________________________________________________________________________________________________________
sp|Q8CQ32|SCDA_STAES	No (0.19)	_	_	_	_
______________________________________________________________________________________________________________________________________________________
sp|Q6ENG3|YCF4_ORYNI	No (0.09)	_	_	_	_
______________________________________________________________________________________________________________________________________________________
sp|P0DKS5|ARSC1_CORGL	No (0.02)	_	_	_	_
______________________________________________________________________________________________________________________________________________________
sp|Q5LFS5|MEND_BACFN	No (0.11)	_	_	_	_
______________________________________________________________________________________________________________________________________________________
sp|A5UAE1|NAPA_HAEIE	No (0.28)	_	_	_	_
______________________________________________________________________________________________________________________________________________________
sp|Q13VU0|MHPD_PARXL	No (0.18)	_	_	_	_
______________________________________________________________________________________________________________________________________________________
sp|Q12604|PYRF_MAGMU	No (0.48)	_	_	_	_
______________________________________________________________________________________________________________________________________________________
sp|P26364|KAD3_YEAST	No (0.35)	_	_	_	_
______________________________________________________________________________________________________________________________________________________
sp|B4ELA5|PPNP_BURCJ	No (0.18)	_	_	_	_
______________________________________________________________________________________________________________________________________________________
sp|C5CGG9|NFI_KOSOT	No (0.03)	_	_	_	_
______________________________________________________________________________________________________________________________________________________
sp|Q953I6|NU4LM_EPIFU	No (0.18)	_	_	_	_
______________________________________________________________________________________________________________________________________________________
sp|Q04BD3|Y609_LACDB	No (0.18)	_	_	_	_
______________________________________________________________________________________________________________________________________________________
sp|B2S4Q7|GATA_TREPS	No (0.45)	_	_	_	_
______________________________________________________________________________________________________________________________________________________
sp|Q5F5U3|RL18_NEIG1	No (0.10)	_	_	_	_
______________________________________________________________________________________________________________________________________________________
sp|Q7VXJ5|DAPE_BORPE	No (0.05)	_	_	_	_
______________________________________________________________________________________________________________________________________________________
sp|B8DRE0|MNMA_DESVM	No (0.11)	_	_	_	_
______________________________________________________________________________________________________________________________________________________
sp|Q87AK1|ALR_XYLFT	No (0.07)	_	_	_	_
______________________________________________________________________________________________________________________________________________________
sp|Q2H080|RM04_CHAGB	No (0.24)	_	_	_	_
______________________________________________________________________________________________________________________________________________________
sp|Q32WR5|BL1S2_RAT	No (0.37)	_	_	_	_
______________________________________________________________________________________________________________________________________________________
sp|B8E3W7|RIBB_SHEB2	No (0.06)	_	_	_	_
______________________________________________________________________________________________________________________________________________________
sp|Q899K8|RLMH_CLOTE	No (0.14)	_	_	_	_
______________________________________________________________________________________________________________________________________________________
sp|P53337|ERV29_YEAST	No (0.24)	_	_	_	_
______________________________________________________________________________________________________________________________________________________
sp|Q7MIW1|Y2402_VIBVY	No (0.04)	_	_	_	_
______________________________________________________________________________________________________________________________________________________
sp|Q251N7|COAX_DESHY	No (0.17)	_	_	_	_
______________________________________________________________________________________________________________________________________________________
sp|A6LPF0|COMB_CLOB8	No (0.08)	_	_	_	_
______________________________________________________________________________________________________________________________________________________
sp|A5D7T0|CK2N2_BOVIN	No (0.03)	_	_	_	_
______________________________________________________________________________________________________________________________________________________
sp|Q57CC4|KUP_BRUAB	No (0.20)	_	_	_	_
______________________________________________________________________________________________________________________________________________________
sp|Q7N1V4|IDI1_PHOLL	No (0.16)	_	_	_	_
______________________________________________________________________________________________________________________________________________________
sp|P09105|HBAT_HUMAN	No (0.19)	_	_	_	_
______________________________________________________________________________________________________________________________________________________
sp|P75160|CDSA_MYCPN	No (0.04)	_	_	_	_
______________________________________________________________________________________________________________________________________________________
sp|Q6PBV4|RWDD3_DANRE	Yes (0.94)	Embryogenesis	0.86	0.61	0.85
______________________________________________________________________________________________________________________________________________________
sp|A4QBL1|RL6_CORGB	No (0.02)	_	_	_	_
______________________________________________________________________________________________________________________________________________________
sp|P44990|SGBU_HAEIN	No (0.22)	_	_	_	_
______________________________________________________________________________________________________________________________________________________
sp|Q2HA54|PLPL_CHAGB	Yes (0.73)	Oogenesis	0.87	0.96	0.63
______________________________________________________________________________________________________________________________________________________
sp|Q8AZL8|RDRP_BSNV	No (0.29)	_	_	_	_
______________________________________________________________________________________________________________________________________________________
sp|P37709|TRHY_RABIT	No (0.13)	_	_	_	_
______________________________________________________________________________________________________________________________________________________
sp|B2HI49|Y004_MYCMM	No (0.13)	_	_	_	_
______________________________________________________________________________________________________________________________________________________
sp|P93849|LGB3_VICFA	No (0.07)	_	_	_	_
______________________________________________________________________________________________________________________________________________________
sp|Q04720|ERMJ_BACAN	No (0.27)	_	_	_	_
______________________________________________________________________________________________________________________________________________________
sp|P63924|DEOB_SALTI	No (0.17)	_	_	_	_
______________________________________________________________________________________________________________________________________________________
sp|Q63DL6|AROC1_BACCZ	No (0.24)	_	_	_	_
______________________________________________________________________________________________________________________________________________________
sp|Q49L06|RPOB_EUCGG	No (0.36)	_	_	_	_
______________________________________________________________________________________________________________________________________________________
sp|O62735|AQP2_SHEEP	Yes (0.52)	_	0.12	0.31	0.37
______________________________________________________________________________________________________________________________________________________
sp|A1KCN1|METXS_AZOSB	No (0.02)	_	_	_	_
______________________________________________________________________________________________________________________________________________________
sp|A8AQ61|RIMP_CITK8	No (0.05)	_	_	_	_
______________________________________________________________________________________________________________________________________________________
sp|F4NUJ6|TRM5_BATDJ	No (0.08)	_	_	_	_
______________________________________________________________________________________________________________________________________________________
sp|A1CE70|P20D1_ASPCL	No (0.03)	_	_	_	_
______________________________________________________________________________________________________________________________________________________
sp|B2K5W2|MALT_YERPB	No (0.11)	_	_	_	_
______________________________________________________________________________________________________________________________________________________
sp|A1WFS6|TATA_VEREI	No (0.15)	_	_	_	_
______________________________________________________________________________________________________________________________________________________
sp|Q9WU20|MTHR_MOUSE	Yes (0.70)	Embryogenesis	0.84	0.76	0.74
______________________________________________________________________________________________________________________________________________________
sp|A9A9N7|DCD_METM6	No (0.33)	_	_	_	_
______________________________________________________________________________________________________________________________________________________
sp|P53602|MVD1_HUMAN	No (0.42)	_	_	_	_
______________________________________________________________________________________________________________________________________________________
sp|Q035P5|KUP_LACP3	No (0.22)	_	_	_	_
______________________________________________________________________________________________________________________________________________________
sp|O45731|YFC7_CAEEL	No (0.20)	_	_	_	_
______________________________________________________________________________________________________________________________________________________
sp|Q3SW64|AROA_NITWN	No (0.03)	_	_	_	_
______________________________________________________________________________________________________________________________________________________
sp|Q6GZW0|015R_FRG3G	Yes (0.51)	Embryogenesis	0.73	0.71	0.44
______________________________________________________________________________________________________________________________________________________
sp|C5BAT6|Y3357_EDWI9	No (0.36)	_	_	_	_
______________________________________________________________________________________________________________________________________________________
sp|Q97VY3|LEUD_SULSO	No (0.00)	_	_	_	_
______________________________________________________________________________________________________________________________________________________
sp|Q1C761|SUFS_YERPA	No (0.03)	_	_	_	_
______________________________________________________________________________________________________________________________________________________
sp|Q24318|TFDP_DROME	Yes (0.93)	Oogenesis	0.94	0.96	0.9
______________________________________________________________________________________________________________________________________________________
sp|O57211|CAHH_VACCA	No (0.33)	_	_	_	_
______________________________________________________________________________________________________________________________________________________
sp|Q559G8|MOCOS_DICDI	Yes (0.70)	Oogenesis	0.75	0.92	0.72
______________________________________________________________________________________________________________________________________________________
sp|A9QC82|NDHK_TRACE	No (0.11)	_	_	_	_
______________________________________________________________________________________________________________________________________________________
sp|A3DJH3|RL4_CLOTH	No (0.31)	_	_	_	_
______________________________________________________________________________________________________________________________________________________
sp|O59702|CLR6_SCHPO	No (0.40)	_	_	_	_
______________________________________________________________________________________________________________________________________________________
sp|P0AER2|GLPF_ECO57	No (0.02)	_	_	_	_
______________________________________________________________________________________________________________________________________________________
sp|Q96M95|CCD42_HUMAN	Yes (0.75)	Spermatogenesis	0.64	0.62	0.95
______________________________________________________________________________________________________________________________________________________
sp|B3DVC8|3MGH_METI4	No (0.04)	_	_	_	_
______________________________________________________________________________________________________________________________________________________
sp|Q488Q1|FABV_COLP3	No (0.18)	_	_	_	_
______________________________________________________________________________________________________________________________________________________
sp|Q8RG97|Y411_FUSNN	No (0.06)	_	_	_	_
______________________________________________________________________________________________________________________________________________________
sp|A5V804|KUP2_SPHWW	No (0.08)	_	_	_	_
______________________________________________________________________________________________________________________________________________________
sp|Q09G23|RK20_PLAOC	No (0.08)	_	_	_	_
______________________________________________________________________________________________________________________________________________________
sp|Q3AAZ0|AROQ_CARHZ	No (0.02)	_	_	_	_
______________________________________________________________________________________________________________________________________________________
sp|C7EXL6|HEPC_BACSE	No (0.35)	_	_	_	_
______________________________________________________________________________________________________________________________________________________
sp|P0CO73|MED4_CRYNB	Yes (0.94)	Embryogenesis	0.87	0.4	0.86
______________________________________________________________________________________________________________________________________________________
sp|C1CX89|PYRD_DEIDV	No (0.10)	_	_	_	_
______________________________________________________________________________________________________________________________________________________
sp|B3DNT3|PURA_BIFLD	Yes (0.55)	_	0.21	0.47	0.21
______________________________________________________________________________________________________________________________________________________
sp|Q9CHU2|MIAA_LACLA	No (0.11)	_	_	_	_
______________________________________________________________________________________________________________________________________________________
sp|Q74GB4|AMPA_GEOSL	No (0.06)	_	_	_	_
______________________________________________________________________________________________________________________________________________________
sp|A4RM19|MMM1_MAGO7	Yes (0.75)	Embryogenesis	0.58	0.31	0.43
______________________________________________________________________________________________________________________________________________________
sp|O88574|SAP30_MOUSE	No (0.35)	_	_	_	_
______________________________________________________________________________________________________________________________________________________
sp|Q30NP2|PB1F2_I75A0	No (0.03)	_	_	_	_
______________________________________________________________________________________________________________________________________________________
sp|Q3T035|ARPC3_BOVIN	No (0.24)	_	_	_	_
______________________________________________________________________________________________________________________________________________________
sp|A6TDG4|LGT_KLEP7	No (0.01)	_	_	_	_
______________________________________________________________________________________________________________________________________________________
sp|Q4K4C5|THIG_PSEF5	No (0.04)	_	_	_	_
______________________________________________________________________________________________________________________________________________________
sp|Q89PK9|Y3471_BRADU	No (0.03)	_	_	_	_
______________________________________________________________________________________________________________________________________________________
sp|Q9FL87|CRR7_ARATH	No (0.49)	_	_	_	_
______________________________________________________________________________________________________________________________________________________
sp|B6VA81|MEP4_TRIEQ	No (0.15)	_	_	_	_
______________________________________________________________________________________________________________________________________________________
sp|Q1BHG6|PSRP_BURCA	No (0.15)	_	_	_	_
______________________________________________________________________________________________________________________________________________________
sp|P0C9P9|36012_ASFWA	No (0.07)	_	_	_	_
______________________________________________________________________________________________________________________________________________________
sp|P57493|NLPD_BUCAI	No (0.06)	_	_	_	_
______________________________________________________________________________________________________________________________________________________
sp|Q5L0J6|DXR_GEOKA	No (0.05)	_	_	_	_
______________________________________________________________________________________________________________________________________________________
sp|Q92535|PIGC_HUMAN	Yes (0.61)	Oogenesis	0.66	0.83	0.14
______________________________________________________________________________________________________________________________________________________
sp|Q1LWB0|TXB1A_DANRE	Yes (0.98)	Spermatogenesis	0.98	0.99	1
______________________________________________________________________________________________________________________________________________________
sp|Q9FJ21|PME58_ARATH	No (0.21)	_	_	_	_
______________________________________________________________________________________________________________________________________________________
sp|Q7NVY1|LPXB_CHRVO	No (0.42)	_	_	_	_
______________________________________________________________________________________________________________________________________________________
sp|A1CSI0|AMPP3_ASPCL	No (0.17)	_	_	_	_
______________________________________________________________________________________________________________________________________________________
sp|P18046|VPR_HV2G1	No (0.05)	_	_	_	_
______________________________________________________________________________________________________________________________________________________
sp|B7I1W1|ATPD_ACIB5	No (0.12)	_	_	_	_
______________________________________________________________________________________________________________________________________________________
sp|E1WS50|FTN_BACF6	No (0.03)	_	_	_	_
______________________________________________________________________________________________________________________________________________________
sp|O67239|PURE_AQUAE	No (0.01)	_	_	_	_
______________________________________________________________________________________________________________________________________________________
sp|P69299|NCAP_I77A3	Yes (0.83)	Oogenesis	0.76	0.97	0.07
______________________________________________________________________________________________________________________________________________________
sp|Q87CK3|GPDA_XYLFT	No (0.01)	_	_	_	_
______________________________________________________________________________________________________________________________________________________
sp|B5XVU8|GLK_KLEP3	No (0.10)	_	_	_	_
______________________________________________________________________________________________________________________________________________________
sp|Q26891|IF5_TRICA	Yes (0.85)	Spermatogenesis	0.34	0.32	0.8
______________________________________________________________________________________________________________________________________________________
sp|Q1JAG5|RSMH_STRPB	No (0.47)	_	_	_	_
______________________________________________________________________________________________________________________________________________________
sp|Q93K00|DHMA_MYCAV	No (0.09)	_	_	_	_
______________________________________________________________________________________________________________________________________________________
sp|B3N3F7|SRRT_DROER	Yes (0.93)	Embryogenesis	0.95	0.9	0.88
______________________________________________________________________________________________________________________________________________________
sp|P54326|XKDF_BACSU	No (0.34)	_	_	_	_
______________________________________________________________________________________________________________________________________________________
sp|Q0C1D1|NUON_HYPNA	No (0.24)	_	_	_	_
______________________________________________________________________________________________________________________________________________________
sp|B4TG77|YJHX_SALHS	No (0.04)	_	_	_	_
______________________________________________________________________________________________________________________________________________________
sp|B7HCW5|PSD_BACC4	Yes (0.83)	_	0.33	0.43	0.28
______________________________________________________________________________________________________________________________________________________
sp|P64208|GCH1_MYCBO	No (0.16)	_	_	_	_
______________________________________________________________________________________________________________________________________________________
sp|Q03XM8|THIM2_LEUMM	No (0.04)	_	_	_	_
______________________________________________________________________________________________________________________________________________________
sp|A9C3P0|MLEC_DANRE	Yes (0.67)	Spermatogenesis	0.67	0.73	0.77
______________________________________________________________________________________________________________________________________________________
sp|P0ADJ9|YIAA_SHIFL	No (0.08)	_	_	_	_
______________________________________________________________________________________________________________________________________________________
sp|P0A4S2|ALF_STRR6	No (0.02)	_	_	_	_
______________________________________________________________________________________________________________________________________________________
sp|A9IUQ3|NUOB_BART1	No (0.18)	_	_	_	_
______________________________________________________________________________________________________________________________________________________
sp|A6GXD5|DDL_FLAPJ	No (0.09)	_	_	_	_
______________________________________________________________________________________________________________________________________________________
sp|P09991|GLYC_LYCVA	Yes (0.73)	Oogenesis	0.81	0.91	0.7
______________________________________________________________________________________________________________________________________________________
sp|P9WI32|PPE14_MYCTO	No (0.14)	_	_	_	_
______________________________________________________________________________________________________________________________________________________
sp|Q8HQT1|MATK_PINAT	No (0.38)	_	_	_	_
______________________________________________________________________________________________________________________________________________________
sp|Q2KBN4|PDXH_RHIEC	No (0.08)	_	_	_	_
______________________________________________________________________________________________________________________________________________________
sp|A8GQA2|NHAA_RICAH	No (0.01)	_	_	_	_
______________________________________________________________________________________________________________________________________________________
sp|B2SWL6|MSCL_XANOP	No (0.02)	_	_	_	_
______________________________________________________________________________________________________________________________________________________
sp|B5YRE4|TOLB_ECO5E	No (0.07)	_	_	_	_
______________________________________________________________________________________________________________________________________________________
sp|B2Y1V9|ATPI_WELMI	No (0.03)	_	_	_	_
______________________________________________________________________________________________________________________________________________________
sp|Q06670|AC83_NPVAC	Yes (0.75)	Spermatogenesis	0.81	0.53	0.94
______________________________________________________________________________________________________________________________________________________
sp|O15116|LSM1_HUMAN	No (0.06)	_	_	_	_
______________________________________________________________________________________________________________________________________________________
sp|P58598|PGLR_RALSO	No (0.30)	_	_	_	_
______________________________________________________________________________________________________________________________________________________
sp|Q0W366|VATE_METAR	No (0.29)	_	_	_	_
______________________________________________________________________________________________________________________________________________________
sp|P60468|SC61B_HUMAN	No (0.35)	_	_	_	_
______________________________________________________________________________________________________________________________________________________
sp|P36678|GSPM_ECOLI	No (0.03)	_	_	_	_
______________________________________________________________________________________________________________________________________________________
sp|P98000|COXN_BRADU	No (0.06)	_	_	_	_
______________________________________________________________________________________________________________________________________________________
sp|A1AI84|RHAT_ECOK1	No (0.15)	_	_	_	_
______________________________________________________________________________________________________________________________________________________
sp|Q312D5|RS6_DESAG	No (0.06)	_	_	_	_
______________________________________________________________________________________________________________________________________________________
sp|A9KFA7|PDXJ_COXBN	No (0.02)	_	_	_	_
______________________________________________________________________________________________________________________________________________________
sp|Q4R717|KKLC1_MACFA	No (0.07)	_	_	_	_
______________________________________________________________________________________________________________________________________________________
sp|Q9UYZ2|VORB_PYRAB	No (0.30)	_	_	_	_
______________________________________________________________________________________________________________________________________________________
sp|C6DKT6|PLSX_PECCP	No (0.12)	_	_	_	_
______________________________________________________________________________________________________________________________________________________
sp|Q59LL4|MDM10_CANAL	No (0.40)	_	_	_	_
______________________________________________________________________________________________________________________________________________________
sp|A6L0S5|LPXK_BACV8	Yes (0.76)	Oogenesis	0.69	0.82	0.51
______________________________________________________________________________________________________________________________________________________
sp|Q8KDU6|COBS_CHLTE	No (0.01)	_	_	_	_
______________________________________________________________________________________________________________________________________________________
sp|Q2T294|GATC_BURTA	No (0.17)	_	_	_	_
______________________________________________________________________________________________________________________________________________________
sp|Q46LY0|NDHL_PROMT	No (0.04)	_	_	_	_
______________________________________________________________________________________________________________________________________________________
sp|Q8ZXD8|Y1329_PYRAE	No (0.12)	_	_	_	_
______________________________________________________________________________________________________________________________________________________
sp|Q9ZDC9|Y402_RICPR	No (0.05)	_	_	_	_
______________________________________________________________________________________________________________________________________________________
sp|B2SWG5|RLMH_XANOP	No (0.04)	_	_	_	_
______________________________________________________________________________________________________________________________________________________
sp|Q9M9U0|XXT4_ARATH	No (0.42)	_	_	_	_
______________________________________________________________________________________________________________________________________________________
sp|O42816|SRP54_CANAX	Yes (0.74)	Oogenesis	0.79	0.83	0.82
______________________________________________________________________________________________________________________________________________________
sp|B8F8W4|DGTL1_DESAA	No (0.20)	_	_	_	_
______________________________________________________________________________________________________________________________________________________
sp|C4L660|RIMP_EXISA	No (0.02)	_	_	_	_
______________________________________________________________________________________________________________________________________________________
sp|A5DFX7|SLX1_PICGU	Yes (0.83)	Oogenesis	0.83	0.95	0.82
______________________________________________________________________________________________________________________________________________________
sp|Q5QX02|ARGC_IDILO	No (0.04)	_	_	_	_
______________________________________________________________________________________________________________________________________________________
sp|Q6FZP6|SYE1_BARQU	No (0.15)	_	_	_	_
______________________________________________________________________________________________________________________________________________________
sp|B0C9N7|DUT_ACAM1	No (0.01)	_	_	_	_
______________________________________________________________________________________________________________________________________________________
sp|Q5GWF4|SYQ_XANOR	No (0.12)	_	_	_	_
______________________________________________________________________________________________________________________________________________________
sp|Q3T4F1|CYB_RHIOR	No (0.09)	_	_	_	_
______________________________________________________________________________________________________________________________________________________
sp|Q3MDP0|NDHO_ANAVT	No (0.01)	_	_	_	_
______________________________________________________________________________________________________________________________________________________
sp|B7UJ44|YRAN_ECO27	No (0.08)	_	_	_	_
______________________________________________________________________________________________________________________________________________________
sp|F5HCV3|ORF50_HHV8P	Yes (0.90)	Spermatogenesis	0.91	0.94	0.99
______________________________________________________________________________________________________________________________________________________
sp|Q05FK5|RPOA_CARRP	No (0.02)	_	_	_	_
______________________________________________________________________________________________________________________________________________________
sp|B4RU97|NHAB_ALTMD	No (0.10)	_	_	_	_
______________________________________________________________________________________________________________________________________________________
sp|A3QCU1|CYSD_SHELP	No (0.39)	_	_	_	_
______________________________________________________________________________________________________________________________________________________
sp|B1LAR0|EFP_THESQ	No (0.02)	_	_	_	_
______________________________________________________________________________________________________________________________________________________
sp|Q0HGX7|Y2619_SHESM	No (0.00)	_	_	_	_
______________________________________________________________________________________________________________________________________________________
sp|Q8S9S4|ILL1_ORYSJ	No (0.17)	_	_	_	_
______________________________________________________________________________________________________________________________________________________
sp|P0A916|OMPW_SHIFL	No (0.03)	_	_	_	_
______________________________________________________________________________________________________________________________________________________
sp|C1EUA1|SPRTL_BACC3	No (0.36)	_	_	_	_
______________________________________________________________________________________________________________________________________________________
sp|P56013|RS6_HELPY	No (0.17)	_	_	_	_
______________________________________________________________________________________________________________________________________________________
sp|Q58301|FLAB1_METJA	No (0.06)	_	_	_	_
______________________________________________________________________________________________________________________________________________________
sp|A7TFA9|ATG22_VANPO	No (0.30)	_	_	_	_
______________________________________________________________________________________________________________________________________________________
sp|C5DXI0|ENOPH_ZYGRC	No (0.13)	_	_	_	_
______________________________________________________________________________________________________________________________________________________
sp|Q1CGW6|HIS4_YERPN	No (0.01)	_	_	_	_
______________________________________________________________________________________________________________________________________________________
sp|P00231|FER2_PHYAM	No (0.14)	_	_	_	_
______________________________________________________________________________________________________________________________________________________
sp|Q3MG40|Y420_ANAVT	No (0.00)	_	_	_	_
______________________________________________________________________________________________________________________________________________________
sp|Q63WI4|LSPA_BURPS	No (0.03)	_	_	_	_
______________________________________________________________________________________________________________________________________________________
sp|B5BL65|PANB_SALPK	No (0.01)	_	_	_	_
______________________________________________________________________________________________________________________________________________________
sp|Q8PLQ5|MIAA_XANAC	No (0.00)	_	_	_	_
______________________________________________________________________________________________________________________________________________________
sp|Q67MJ2|LEUC_SYMTH	No (0.06)	_	_	_	_
______________________________________________________________________________________________________________________________________________________
sp|Q3Z310|NAGZ_SHISS	No (0.06)	_	_	_	_
______________________________________________________________________________________________________________________________________________________
sp|B9K6U6|GLMM_THENN	No (0.05)	_	_	_	_
______________________________________________________________________________________________________________________________________________________
sp|Q3AQ09|FABH_CHLCH	No (0.10)	_	_	_	_
______________________________________________________________________________________________________________________________________________________
sp|B0RTE0|MOAA_XANCB	No (0.13)	_	_	_	_
______________________________________________________________________________________________________________________________________________________
sp|B5EBC9|TRMD_GEOBB	No (0.01)	_	_	_	_
______________________________________________________________________________________________________________________________________________________
sp|Q1BUW4|RLMH_BURCA	No (0.11)	_	_	_	_
______________________________________________________________________________________________________________________________________________________
sp|Q87E86|ATPF_XYLFT	No (0.05)	_	_	_	_
______________________________________________________________________________________________________________________________________________________
sp|Q9RW28|Y841_DEIRA	No (0.01)	_	_	_	_
______________________________________________________________________________________________________________________________________________________
sp|P0DJR8|PAX_I97A1	No (0.14)	_	_	_	_
______________________________________________________________________________________________________________________________________________________
sp|Q9CDA3|AGBR_MYCLE	No (0.04)	_	_	_	_
______________________________________________________________________________________________________________________________________________________
sp|Q1KXW3|PSBC_HELAN	No (0.13)	_	_	_	_
______________________________________________________________________________________________________________________________________________________
sp|Q92C27|RBFA_LISIN	No (0.20)	_	_	_	_
______________________________________________________________________________________________________________________________________________________
sp|Q9JIY5|HTRA2_MOUSE	No (0.03)	_	_	_	_
______________________________________________________________________________________________________________________________________________________
sp|A1DG72|ATP23_NEOFI	Yes (0.87)	Embryogenesis	0.96	0.6	0.69
______________________________________________________________________________________________________________________________________________________
sp|Q02886|DINB_BACSU	No (0.35)	_	_	_	_
______________________________________________________________________________________________________________________________________________________
sp|P17439|GLCM_MOUSE	No (0.37)	_	_	_	_
______________________________________________________________________________________________________________________________________________________
sp|Q8Z7P9|HPCH_SALTI	No (0.01)	_	_	_	_
______________________________________________________________________________________________________________________________________________________
sp|Q8X5V6|DUSA_ECO57	No (0.05)	_	_	_	_
______________________________________________________________________________________________________________________________________________________
sp|P0C0Z0|REGB_RHOSH	No (0.07)	_	_	_	_
______________________________________________________________________________________________________________________________________________________
sp|P15081|GUTM_ECOLI	No (0.01)	_	_	_	_
______________________________________________________________________________________________________________________________________________________
sp|A1A0P1|LUXS_BIFAA	No (0.04)	_	_	_	_
______________________________________________________________________________________________________________________________________________________
sp|B7NEV1|LIGB_ECOLU	No (0.10)	_	_	_	_
______________________________________________________________________________________________________________________________________________________
sp|Q8DBJ2|NQRE_VIBVU	No (0.02)	_	_	_	_
______________________________________________________________________________________________________________________________________________________
sp|Q2JD59|MRAZ_FRACC	No (0.40)	_	_	_	_
______________________________________________________________________________________________________________________________________________________
sp|B0BBY3|Y601_CHLTB	No (0.24)	_	_	_	_
______________________________________________________________________________________________________________________________________________________
sp|Q31QK9|SPEE_SYNE7	No (0.03)	_	_	_	_
______________________________________________________________________________________________________________________________________________________
sp|Q0HW81|Y1629_SHESR	No (0.32)	_	_	_	_
______________________________________________________________________________________________________________________________________________________
sp|Q8IYW4|ENTD1_HUMAN	Yes (0.80)	Oogenesis	0.94	0.96	0.96
______________________________________________________________________________________________________________________________________________________
sp|A0QKR4|TSAD_MYCA1	No (0.06)	_	_	_	_
______________________________________________________________________________________________________________________________________________________
sp|Q8DPE0|MECA_STRR6	No (0.14)	_	_	_	_
______________________________________________________________________________________________________________________________________________________
sp|P57562|SMG_BUCAI	No (0.11)	_	_	_	_
______________________________________________________________________________________________________________________________________________________
sp|Q31UA7|YIHY_SHIBS	No (0.07)	_	_	_	_
______________________________________________________________________________________________________________________________________________________
sp|Q4L1M7|HPAH_GEOP9	No (0.29)	_	_	_	_
______________________________________________________________________________________________________________________________________________________
sp|P43160|MPRR1_STRCH	No (0.05)	_	_	_	_
______________________________________________________________________________________________________________________________________________________
sp|A6ZP10|SEY1_YEAS7	Yes (0.75)	Oogenesis	0.68	0.69	0.67
______________________________________________________________________________________________________________________________________________________
sp|Q8ZYQ2|RL18E_PYRAE	No (0.15)	_	_	_	_
______________________________________________________________________________________________________________________________________________________
sp|Q3SS86|PPK_NITWN	No (0.03)	_	_	_	_
______________________________________________________________________________________________________________________________________________________
sp|A3Q941|CYOE1_SHELP	No (0.04)	_	_	_	_
______________________________________________________________________________________________________________________________________________________
sp|Q67SL6|MURI_SYMTH	No (0.03)	_	_	_	_
______________________________________________________________________________________________________________________________________________________
sp|Q1H384|GLMM_METFK	No (0.03)	_	_	_	_
______________________________________________________________________________________________________________________________________________________
sp|Q8Z8S3|CUER_SALTI	Yes (0.92)	Spermatogenesis	0.53	0.32	0.58
______________________________________________________________________________________________________________________________________________________
sp|A8FFW6|ILVC_BACP2	No (0.05)	_	_	_	_
______________________________________________________________________________________________________________________________________________________
sp|Q96BU1|S1PBP_HUMAN	Yes (0.95)	Embryogenesis	0.98	0.91	0.96
______________________________________________________________________________________________________________________________________________________
sp|B0WV73|GATC3_CULQU	Yes (0.59)	Spermatogenesis	0.33	0.39	0.55
______________________________________________________________________________________________________________________________________________________
sp|Q8KDJ5|ARLY_CHLTE	No (0.20)	_	_	_	_
______________________________________________________________________________________________________________________________________________________
sp|A7ZPM7|MURR_ECO24	No (0.41)	_	_	_	_
______________________________________________________________________________________________________________________________________________________
sp|A4WLN5|IF5A_PYRAR	No (0.44)	_	_	_	_
______________________________________________________________________________________________________________________________________________________
sp|B6DCL7|TX128_LYCSI	No (0.45)	_	_	_	_
______________________________________________________________________________________________________________________________________________________
sp|Q9ZDM3|COXZ_RICPR	No (0.22)	_	_	_	_
______________________________________________________________________________________________________________________________________________________
sp|Q8FFM0|ARND_ECOL6	No (0.10)	_	_	_	_
______________________________________________________________________________________________________________________________________________________
sp|A7FPE8|RSMG_YERP3	No (0.06)	_	_	_	_
______________________________________________________________________________________________________________________________________________________
sp|O14229|SFC1_SCHPO	Yes (0.72)	Oogenesis	0.73	0.92	0.2
______________________________________________________________________________________________________________________________________________________
sp|A6UQJ3|RL2_METVS	No (0.19)	_	_	_	_
______________________________________________________________________________________________________________________________________________________
sp|Q73SJ5|Y4078_MYCPA	No (0.07)	_	_	_	_
______________________________________________________________________________________________________________________________________________________
sp|Q68XC2|MURC_RICTY	No (0.01)	_	_	_	_
______________________________________________________________________________________________________________________________________________________
sp|Q8XCN6|FADL_ECO57	No (0.03)	_	_	_	_
______________________________________________________________________________________________________________________________________________________
sp|Q47RQ2|RS20_THEFY	No (0.03)	_	_	_	_
______________________________________________________________________________________________________________________________________________________
sp|A0KJL8|PHNW_AERHH	No (0.11)	_	_	_	_
______________________________________________________________________________________________________________________________________________________
sp|A4XZ81|RS17_PSEMY	No (0.03)	_	_	_	_
______________________________________________________________________________________________________________________________________________________
sp|O84032|RNH2_CHLTR	No (0.22)	_	_	_	_
______________________________________________________________________________________________________________________________________________________
sp|Q2JI33|APT_SYNJB	No (0.02)	_	_	_	_
______________________________________________________________________________________________________________________________________________________
sp|P04176|PH4H_RAT	No (0.48)	_	_	_	_
______________________________________________________________________________________________________________________________________________________
sp|O26377|GGR1_METTH	No (0.11)	_	_	_	_
______________________________________________________________________________________________________________________________________________________
sp|Q8R922|PEPT_CALS4	No (0.13)	_	_	_	_
______________________________________________________________________________________________________________________________________________________
sp|A6VKA3|BAMC_ACTSZ	No (0.14)	_	_	_	_
______________________________________________________________________________________________________________________________________________________
sp|Q5YW64|GCS21_NOCFA	No (0.02)	_	_	_	_
______________________________________________________________________________________________________________________________________________________
sp|B1YPZ0|DNAA_BURA4	No (0.11)	_	_	_	_
______________________________________________________________________________________________________________________________________________________
sp|Q9V1N3|ALBA_PYRAB	No (0.01)	_	_	_	_
______________________________________________________________________________________________________________________________________________________
sp|A2SRL0|DGGGP_METLZ	No (0.15)	_	_	_	_
______________________________________________________________________________________________________________________________________________________
sp|O34481|RECDL_BACSU	No (0.38)	_	_	_	_
______________________________________________________________________________________________________________________________________________________
sp|Q9EP89|LACTB_MOUSE	Yes (0.56)	Oogenesis	0.46	0.64	0.56
______________________________________________________________________________________________________________________________________________________
sp|B8D7H3|Y273_BUCAT	No (0.03)	_	_	_	_
______________________________________________________________________________________________________________________________________________________
sp|O88407|LFG2_RAT	Yes (0.52)	Embryogenesis	0.66	0.61	0.54
______________________________________________________________________________________________________________________________________________________
sp|B2JYQ0|SECB_YERPB	No (0.10)	_	_	_	_
______________________________________________________________________________________________________________________________________________________
sp|P08364|POLS_IBDVA	No (0.11)	_	_	_	_
______________________________________________________________________________________________________________________________________________________
sp|Q045S8|GUAC_LACGA	No (0.48)	_	_	_	_
______________________________________________________________________________________________________________________________________________________
sp|Q9TV67|IFNG_TURTR	Yes (0.56)	Spermatogenesis	0.6	0.19	0.66
______________________________________________________________________________________________________________________________________________________
sp|Q87KD8|SMG_VIBPA	No (0.35)	_	_	_	_
______________________________________________________________________________________________________________________________________________________
sp|B4RDT8|DEF_PHEZH	No (0.22)	_	_	_	_
______________________________________________________________________________________________________________________________________________________
sp|C5CJT5|CLPX_VARPS	Yes (0.58)	_	0.46	0.18	0.24
______________________________________________________________________________________________________________________________________________________
sp|B5FBW5|PTH_VIBFM	No (0.07)	_	_	_	_
______________________________________________________________________________________________________________________________________________________
sp|C4KZZ3|DNAA_EXISA	No (0.04)	_	_	_	_
______________________________________________________________________________________________________________________________________________________
sp|Q3J5Q3|RL15_RHOS4	No (0.09)	_	_	_	_
______________________________________________________________________________________________________________________________________________________
sp|A4SSY2|RS4_AERS4	No (0.21)	_	_	_	_
______________________________________________________________________________________________________________________________________________________
sp|C1KVE4|URK_LISMC	No (0.16)	_	_	_	_
______________________________________________________________________________________________________________________________________________________
sp|Q9FKF7|MSRA1_ARATH	No (0.17)	_	_	_	_
______________________________________________________________________________________________________________________________________________________
sp|Q52991|YNF8_RHIML	No (0.07)	_	_	_	_
______________________________________________________________________________________________________________________________________________________
sp|B7MG14|RHMD_ECO45	No (0.03)	_	_	_	_
______________________________________________________________________________________________________________________________________________________
sp|P03638|SCAFD_BPG4	No (0.06)	_	_	_	_
______________________________________________________________________________________________________________________________________________________
sp|P0DC55|MURE_STRPQ	No (0.06)	_	_	_	_
______________________________________________________________________________________________________________________________________________________
sp|B1MDL2|FPG_MYCA9	No (0.17)	_	_	_	_
______________________________________________________________________________________________________________________________________________________
sp|Q2SU89|THIG_BURTA	No (0.01)	_	_	_	_
______________________________________________________________________________________________________________________________________________________
sp|Q8ZPZ4|MNMA_SALTY	No (0.25)	_	_	_	_
______________________________________________________________________________________________________________________________________________________
sp|B5BIK2|TORD_SALPK	No (0.05)	_	_	_	_
______________________________________________________________________________________________________________________________________________________
sp|Q17WJ4|DUT_HELAH	No (0.02)	_	_	_	_
______________________________________________________________________________________________________________________________________________________
sp|A5WAG2|ILVD_PSEP1	No (0.13)	_	_	_	_
______________________________________________________________________________________________________________________________________________________
sp|Q0T9J7|ULAD_ECOL5	No (0.00)	_	_	_	_
______________________________________________________________________________________________________________________________________________________
sp|B0RV66|METK_XANCB	No (0.31)	_	_	_	_
______________________________________________________________________________________________________________________________________________________
sp|B9DSI5|Y1165_STRU0	No (0.13)	_	_	_	_
______________________________________________________________________________________________________________________________________________________
sp|Q2QLB9|CAZA2_PLEMO	No (0.05)	_	_	_	_
______________________________________________________________________________________________________________________________________________________
sp|Q0SMP1|RS4_BORAP	No (0.03)	_	_	_	_
______________________________________________________________________________________________________________________________________________________
sp|C1CJY4|PFKA_STRZP	No (0.01)	_	_	_	_
______________________________________________________________________________________________________________________________________________________
sp|A0K8U6|HUTH_BURCH	No (0.05)	_	_	_	_
______________________________________________________________________________________________________________________________________________________
sp|A0B7W4|HIS4_METTP	No (0.02)	_	_	_	_
______________________________________________________________________________________________________________________________________________________
sp|Q9CXI5|MANF_MOUSE	Yes (0.62)	Embryogenesis	0.51	0.46	0.25
______________________________________________________________________________________________________________________________________________________
sp|Q63TV2|ATE_BURPS	No (0.23)	_	_	_	_
______________________________________________________________________________________________________________________________________________________
sp|Q60346|PUS10_METJA	No (0.24)	_	_	_	_
______________________________________________________________________________________________________________________________________________________
sp|Q9Z2Y9|KLOT_RAT	No (0.47)	_	_	_	_
______________________________________________________________________________________________________________________________________________________
sp|Q2LYF5|RECR_SYNAS	No (0.23)	_	_	_	_
______________________________________________________________________________________________________________________________________________________
sp|Q2LQ87|RPOB_SYNAS	No (0.39)	_	_	_	_
______________________________________________________________________________________________________________________________________________________
sp|Q6TUJ8|SECA_RICTY	No (0.15)	_	_	_	_
______________________________________________________________________________________________________________________________________________________
sp|Q4J955|GATD_SULAC	No (0.26)	_	_	_	_
______________________________________________________________________________________________________________________________________________________
sp|Q49ZE2|RPOA_STAS1	No (0.30)	_	_	_	_
______________________________________________________________________________________________________________________________________________________
sp|P50715|DFAR7_MOUSE	No (0.30)	_	_	_	_
______________________________________________________________________________________________________________________________________________________
sp|B1GZA9|RS4_UNCTG	Yes (0.59)	Embryogenesis	0.84	0.71	0.72
______________________________________________________________________________________________________________________________________________________
sp|Q6MAC0|Y1755_PARUW	No (0.13)	_	_	_	_
______________________________________________________________________________________________________________________________________________________
sp|A2QHG0|PGXB_ASPNC	No (0.11)	_	_	_	_
______________________________________________________________________________________________________________________________________________________
sp|Q0I740|UPPP_SYNS3	No (0.05)	_	_	_	_
______________________________________________________________________________________________________________________________________________________
sp|Q1CTK7|AROC_HELPH	No (0.05)	_	_	_	_
______________________________________________________________________________________________________________________________________________________
sp|Q1R7N8|FUCI_ECOUT	No (0.34)	_	_	_	_
______________________________________________________________________________________________________________________________________________________
sp|D4GSC3|GGR_HALVD	No (0.04)	_	_	_	_
______________________________________________________________________________________________________________________________________________________
sp|P75261|Y137_MYCPN	Yes (0.70)	Spermatogenesis	0.25	0.2	0.54
______________________________________________________________________________________________________________________________________________________
sp|Q9KHS6|DBHB_PSEF5	No (0.01)	_	_	_	_
______________________________________________________________________________________________________________________________________________________
sp|Q5LWB2|SYE1_RUEPO	No (0.11)	_	_	_	_
______________________________________________________________________________________________________________________________________________________
sp|Q4L741|ACCA_STAHJ	No (0.04)	_	_	_	_
______________________________________________________________________________________________________________________________________________________
sp|A1VCZ9|DAPA_DESVV	No (0.07)	_	_	_	_
______________________________________________________________________________________________________________________________________________________
sp|A9N8B2|FMT_SALPB	No (0.12)	_	_	_	_
______________________________________________________________________________________________________________________________________________________
sp|Q487Z2|RS10_COLP3	No (0.05)	_	_	_	_
______________________________________________________________________________________________________________________________________________________
sp|A9M119|ATPF_NEIM0	No (0.06)	_	_	_	_
______________________________________________________________________________________________________________________________________________________
sp|Q8F219|ILVD_LEPIN	No (0.07)	_	_	_	_
______________________________________________________________________________________________________________________________________________________
sp|P02012|HBA1_XENLA	No (0.06)	_	_	_	_
______________________________________________________________________________________________________________________________________________________
sp|A1JI14|METJ_YERE8	No (0.33)	_	_	_	_
______________________________________________________________________________________________________________________________________________________
sp|Q6L741|KACL_STRKN	No (0.03)	_	_	_	_
______________________________________________________________________________________________________________________________________________________
sp|Q732H0|SEPF_BACC1	No (0.35)	_	_	_	_
______________________________________________________________________________________________________________________________________________________
sp|P0ABJ5|CYOC_SHIFL	No (0.21)	_	_	_	_
______________________________________________________________________________________________________________________________________________________
sp|Q4QM57|MOBA_HAEI8	No (0.19)	_	_	_	_
______________________________________________________________________________________________________________________________________________________
sp|C3LMQ4|Y1516_VIBCM	No (0.24)	_	_	_	_
______________________________________________________________________________________________________________________________________________________
sp|C4LIX8|RUVA_CORK4	Yes (0.79)	Embryogenesis	0.61	0.53	0.12
______________________________________________________________________________________________________________________________________________________
sp|Q9Z4S1|ARGJ_THENN	No (0.09)	_	_	_	_
______________________________________________________________________________________________________________________________________________________
sp|P23496|LACXP_LACLL	No (0.09)	_	_	_	_
______________________________________________________________________________________________________________________________________________________
sp|A8GL72|MURI_SERP5	No (0.32)	_	_	_	_
______________________________________________________________________________________________________________________________________________________
sp|A4QJK1|RR4_AETGR	Yes (0.70)	Oogenesis	0.48	0.7	0.67
______________________________________________________________________________________________________________________________________________________
sp|B6JKP6|TATA_HELP2	No (0.15)	_	_	_	_
______________________________________________________________________________________________________________________________________________________
sp|B7MPF4|RDGC_ECO81	Yes (0.63)	Embryogenesis	0.57	0.12	0.39
______________________________________________________________________________________________________________________________________________________
sp|A7HWA8|RS4_PARL1	No (0.21)	_	_	_	_
______________________________________________________________________________________________________________________________________________________
sp|Q1HVD1|KITH_EBVA8	Yes (0.98)	Oogenesis	0.94	0.98	0.92
______________________________________________________________________________________________________________________________________________________
sp|Q83AQ1|KPRS_COXBU	No (0.16)	_	_	_	_
______________________________________________________________________________________________________________________________________________________
sp|C4K0R8|DAPB_RICPU	No (0.02)	_	_	_	_
______________________________________________________________________________________________________________________________________________________
sp|B7LPR6|YQGF_ESCF3	No (0.01)	_	_	_	_
______________________________________________________________________________________________________________________________________________________
sp|P64494|YOAF_ECOL6	No (0.01)	_	_	_	_
______________________________________________________________________________________________________________________________________________________
sp|Q64X43|MNTP_BACFR	No (0.03)	_	_	_	_
______________________________________________________________________________________________________________________________________________________
sp|B7L5D5|YNFB_ECO55	No (0.46)	_	_	_	_
______________________________________________________________________________________________________________________________________________________
sp|P28946|HEPA_EHV1B	Yes (0.58)	Embryogenesis	0.62	0.61	0.12
______________________________________________________________________________________________________________________________________________________
sp|B9JXD8|SYS_AGRVS	No (0.09)	_	_	_	_
______________________________________________________________________________________________________________________________________________________
sp|P28838|AMPL_HUMAN	No (0.41)	_	_	_	_
______________________________________________________________________________________________________________________________________________________
sp|O79421|NU4M_BRALA	No (0.31)	_	_	_	_
______________________________________________________________________________________________________________________________________________________
sp|B2K4J6|ETCE_YERPB	No (0.09)	_	_	_	_
______________________________________________________________________________________________________________________________________________________
sp|P68980|E3GL_ADE1P	No (0.49)	_	_	_	_
______________________________________________________________________________________________________________________________________________________
sp|Q9WZY5|COAX_THEMA	No (0.08)	_	_	_	_
______________________________________________________________________________________________________________________________________________________
sp|B4EWD2|TATA_PROMH	No (0.02)	_	_	_	_
______________________________________________________________________________________________________________________________________________________
sp|Q5MZZ2|ACSF_SYNP6	No (0.33)	_	_	_	_
______________________________________________________________________________________________________________________________________________________
sp|Q9UUF7|COPB_SCHPO	Yes (0.75)	Oogenesis	0.68	0.74	0.71
______________________________________________________________________________________________________________________________________________________
sp|P29951|MPI_EMENI	Yes (0.56)	Embryogenesis	0.58	0.22	0.17
______________________________________________________________________________________________________________________________________________________
sp|B1IP46|RTCA_ECOLC	No (0.06)	_	_	_	_
______________________________________________________________________________________________________________________________________________________
sp|P80864|TPX_BACSU	No (0.04)	_	_	_	_
______________________________________________________________________________________________________________________________________________________
sp|Q9CKH9|TALB_PASMU	No (0.06)	_	_	_	_
______________________________________________________________________________________________________________________________________________________
sp|A6LSN5|Y1183_CLOB8	No (0.01)	_	_	_	_
______________________________________________________________________________________________________________________________________________________
sp|Q5HPT7|CODY_STAEQ	No (0.25)	_	_	_	_
______________________________________________________________________________________________________________________________________________________
sp|P02968|FLA_BACSU	No (0.15)	_	_	_	_
______________________________________________________________________________________________________________________________________________________
sp|P34302|YKQ7_CAEEL	Yes (0.84)	Spermatogenesis	0.68	0.74	0.8
______________________________________________________________________________________________________________________________________________________
sp|P15316|HYLP1_BPH44	No (0.23)	_	_	_	_
______________________________________________________________________________________________________________________________________________________
sp|B4RJN3|HIS6_NEIG2	No (0.01)	_	_	_	_
______________________________________________________________________________________________________________________________________________________
sp|O84461|MURA_CHLTR	No (0.04)	_	_	_	_
______________________________________________________________________________________________________________________________________________________
sp|O23429|VA724_ARATH	Yes (0.57)	Embryogenesis	0.82	0.75	0.59
______________________________________________________________________________________________________________________________________________________
sp|Q1CBV8|CAPP_YERPA	No (0.27)	_	_	_	_
______________________________________________________________________________________________________________________________________________________
sp|Q45XI9|HBD_ELEMA	No (0.01)	_	_	_	_
______________________________________________________________________________________________________________________________________________________
sp|P04068|HYEP_RABIT	No (0.14)	_	_	_	_
______________________________________________________________________________________________________________________________________________________
sp|Q4FPF7|RNH2_PELUB	No (0.08)	_	_	_	_
______________________________________________________________________________________________________________________________________________________
sp|Q0TJL6|GSID_ECOL5	No (0.01)	_	_	_	_
______________________________________________________________________________________________________________________________________________________
sp|P69233|NU6M_BRALA	No (0.05)	_	_	_	_
______________________________________________________________________________________________________________________________________________________
sp|Q2KZI1|CLPS_BORA1	Yes (0.53)	Spermatogenesis	0.1	0.22	0.68
______________________________________________________________________________________________________________________________________________________
sp|B7MB25|UXAC_ECO45	No (0.12)	_	_	_	_
______________________________________________________________________________________________________________________________________________________
sp|Q8YGH8|PLSX_BRUME	No (0.01)	_	_	_	_
______________________________________________________________________________________________________________________________________________________
sp|Q6GBY6|PTH_STAAS	No (0.05)	_	_	_	_
______________________________________________________________________________________________________________________________________________________
sp|Q24ZZ8|FTHS2_DESHY	No (0.04)	_	_	_	_
______________________________________________________________________________________________________________________________________________________
sp|P61660|HIS7_LEPIC	No (0.06)	_	_	_	_
______________________________________________________________________________________________________________________________________________________
sp|Q8EJZ5|Y311_SHEON	No (0.09)	_	_	_	_
______________________________________________________________________________________________________________________________________________________
sp|A1ANC7|CBIM1_PELPD	No (0.02)	_	_	_	_
______________________________________________________________________________________________________________________________________________________
sp|B1I493|ADDA_DESAP	No (0.11)	_	_	_	_
______________________________________________________________________________________________________________________________________________________
sp|Q4JQH6|NU6M_TETNG	No (0.11)	_	_	_	_
______________________________________________________________________________________________________________________________________________________
sp|Q2JWU6|HEM1_SYNJA	No (0.12)	_	_	_	_
______________________________________________________________________________________________________________________________________________________
sp|Q5RDC7|RWDD3_PONAB	Yes (0.86)	Embryogenesis	0.8	0.71	0.73
______________________________________________________________________________________________________________________________________________________
sp|Q2YUU4|DEOC1_STAAB	No (0.03)	_	_	_	_
______________________________________________________________________________________________________________________________________________________
sp|Q8PLR7|ISPF_XANAC	No (0.01)	_	_	_	_
______________________________________________________________________________________________________________________________________________________
sp|A6SZ09|UREF_JANMA	No (0.16)	_	_	_	_
______________________________________________________________________________________________________________________________________________________
sp|Q20ET5|CYB6_OLTVI	No (0.05)	_	_	_	_
______________________________________________________________________________________________________________________________________________________
sp|Q47LL2|RL15_THEFY	Yes (0.60)	_	0.38	0.32	0.16
______________________________________________________________________________________________________________________________________________________
sp|Q5HP28|NUSB_STAEQ	No (0.18)	_	_	_	_
______________________________________________________________________________________________________________________________________________________
sp|Q969T7|5NT3B_HUMAN	No (0.37)	_	_	_	_
______________________________________________________________________________________________________________________________________________________
sp|P07141|CSF1_MOUSE	Yes (0.90)	Oogenesis	0.95	0.99	0.96
______________________________________________________________________________________________________________________________________________________
sp|Q6GJN1|Y442_STAAR	No (0.30)	_	_	_	_
______________________________________________________________________________________________________________________________________________________
sp|P41702|E27_NPVAC	Yes (0.76)	Embryogenesis	0.85	0.44	0.48
______________________________________________________________________________________________________________________________________________________
sp|Q99SZ3|FTN_STAAM	Yes (0.58)	_	0.04	0.12	0.31
______________________________________________________________________________________________________________________________________________________
sp|Q48E73|TPIS_PSE14	No (0.03)	_	_	_	_
______________________________________________________________________________________________________________________________________________________
sp|P75229|Y549_MYCPN	No (0.11)	_	_	_	_
______________________________________________________________________________________________________________________________________________________
sp|Q2K9J1|RL17_RHIEC	No (0.02)	_	_	_	_
______________________________________________________________________________________________________________________________________________________
sp|B8CJQ2|PIMT_SHEPW	No (0.03)	_	_	_	_
______________________________________________________________________________________________________________________________________________________
sp|P0A3S9|OMP16_BRUAB	No (0.02)	_	_	_	_
______________________________________________________________________________________________________________________________________________________
sp|A5HYC6|SURE_CLOBH	No (0.05)	_	_	_	_
______________________________________________________________________________________________________________________________________________________
sp|Q9RT22|FABH2_DEIRA	No (0.11)	_	_	_	_
______________________________________________________________________________________________________________________________________________________
sp|B9JC76|RECO_AGRRK	No (0.15)	_	_	_	_
______________________________________________________________________________________________________________________________________________________
sp|Q220S7|ANMK_RHOFT	No (0.06)	_	_	_	_
______________________________________________________________________________________________________________________________________________________
sp|Q5TM22|TNFC_MACMU	No (0.18)	_	_	_	_
______________________________________________________________________________________________________________________________________________________
sp|Q04924|GLU2B_YEAST	Yes (0.86)	Spermatogenesis	0.91	0.77	0.94
______________________________________________________________________________________________________________________________________________________
sp|P0A2N3|SPVD_SALDU	No (0.12)	_	_	_	_
______________________________________________________________________________________________________________________________________________________
sp|Q21FD2|RLMH_SACD2	No (0.11)	_	_	_	_
______________________________________________________________________________________________________________________________________________________
sp|Q0TCY1|GARL_ECOL5	No (0.03)	_	_	_	_
______________________________________________________________________________________________________________________________________________________
sp|P66849|SSB_NEIMB	No (0.13)	_	_	_	_
______________________________________________________________________________________________________________________________________________________
sp|P25999|NCAP_TSWV1	No (0.32)	_	_	_	_
______________________________________________________________________________________________________________________________________________________
sp|B5EZH6|ARNB_SALA4	No (0.03)	_	_	_	_
______________________________________________________________________________________________________________________________________________________
sp|Q89A64|TUSB_BUCBP	No (0.02)	_	_	_	_
______________________________________________________________________________________________________________________________________________________
sp|Q2YZA5|Y2563_STAAB	No (0.04)	_	_	_	_
______________________________________________________________________________________________________________________________________________________
sp|C3MYR2|FLPA_SULIM	No (0.07)	_	_	_	_
______________________________________________________________________________________________________________________________________________________
sp|O32719|MQO_KLEPN	No (0.12)	_	_	_	_
______________________________________________________________________________________________________________________________________________________
sp|P41888|TNR3_SCHPO	Yes (0.51)	_	0.44	0.26	0.48
______________________________________________________________________________________________________________________________________________________
sp|Q47D94|IF2_DECAR	No (0.20)	_	_	_	_
______________________________________________________________________________________________________________________________________________________
sp|B0K3V6|AROC_THEPX	No (0.10)	_	_	_	_
______________________________________________________________________________________________________________________________________________________
sp|Q0J0G2|BGL32_ORYSJ	No (0.21)	_	_	_	_
______________________________________________________________________________________________________________________________________________________
sp|Q46X04|ARGJ_CUPNJ	No (0.03)	_	_	_	_
______________________________________________________________________________________________________________________________________________________
sp|Q0A446|M1_I49A1	No (0.30)	_	_	_	_
______________________________________________________________________________________________________________________________________________________
sp|Q7NBE4|GRPE_MYCGA	Yes (0.53)	Spermatogenesis	0.85	0.81	0.9
______________________________________________________________________________________________________________________________________________________
sp|A0LE62|KDSB_SYNFM	No (0.02)	_	_	_	_
______________________________________________________________________________________________________________________________________________________
sp|Q6FRS9|MED15_CANGA	Yes (0.93)	Oogenesis	0.9	0.97	0.93
______________________________________________________________________________________________________________________________________________________
sp|P43752|NRDD_HAEIN	No (0.33)	_	_	_	_
______________________________________________________________________________________________________________________________________________________
sp|Q3APU9|KUP_CHLCH	No (0.19)	_	_	_	_
______________________________________________________________________________________________________________________________________________________
sp|A1SBL0|RSMJ_SHEAM	No (0.28)	_	_	_	_
______________________________________________________________________________________________________________________________________________________
sp|P38766|RRM3_YEAST	Yes (0.90)	Oogenesis	0.83	0.92	0.66
______________________________________________________________________________________________________________________________________________________
sp|Q181R0|RL9_PEPD6	No (0.05)	_	_	_	_
______________________________________________________________________________________________________________________________________________________
sp|Q02PL5|PYRD_PSEAB	No (0.04)	_	_	_	_
______________________________________________________________________________________________________________________________________________________
sp|Q5AYT1|MED6_EMENI	Yes (0.57)	Embryogenesis	0.86	0.77	0.64
______________________________________________________________________________________________________________________________________________________
sp|Q2CIN0|IMAND_OCEGH	No (0.12)	_	_	_	_
______________________________________________________________________________________________________________________________________________________
sp|A4TSE1|PYRE_YERPP	No (0.10)	_	_	_	_
______________________________________________________________________________________________________________________________________________________
sp|A4WVQ1|RPOZ_RHOS5	No (0.35)	_	_	_	_
______________________________________________________________________________________________________________________________________________________
sp|Q791N7|RPA12_MOUSE	Yes (0.84)	Embryogenesis	0.84	0.16	0.59
______________________________________________________________________________________________________________________________________________________
sp|P83272|HBB1_ANAMI	No (0.04)	_	_	_	_
______________________________________________________________________________________________________________________________________________________
sp|Q0SYU1|ATPD_SHIF8	No (0.04)	_	_	_	_
______________________________________________________________________________________________________________________________________________________
sp|P39383|YJIL_ECOLI	No (0.04)	_	_	_	_
______________________________________________________________________________________________________________________________________________________
sp|Q8Z544|NUDI_SALTI	No (0.20)	_	_	_	_
______________________________________________________________________________________________________________________________________________________
sp|P11935|EXPA_ACRCH	Yes (0.70)	Embryogenesis	0.74	0.5	0.27
______________________________________________________________________________________________________________________________________________________
sp|P43186|BEV1M_BETPN	No (0.35)	_	_	_	_
______________________________________________________________________________________________________________________________________________________
sp|Q5PBH3|RS7_ANAMM	No (0.37)	_	_	_	_
______________________________________________________________________________________________________________________________________________________
sp|P9WFR6|COXX_MYCTO	No (0.07)	_	_	_	_
______________________________________________________________________________________________________________________________________________________
sp|B6I629|TRMD_ECOSE	No (0.05)	_	_	_	_
______________________________________________________________________________________________________________________________________________________
sp|B8D9I0|RL19_BUCA5	No (0.01)	_	_	_	_
______________________________________________________________________________________________________________________________________________________
sp|Q04GA2|RUVA_OENOB	No (0.03)	_	_	_	_
______________________________________________________________________________________________________________________________________________________
sp|Q5PDU6|CBIN_SALPA	No (0.11)	_	_	_	_
______________________________________________________________________________________________________________________________________________________
sp|Q21TN6|KAD_RHOFT	No (0.07)	_	_	_	_
______________________________________________________________________________________________________________________________________________________
sp|P40408|BTR_BACSU	Yes (0.61)	Oogenesis	0.64	0.8	0.42
______________________________________________________________________________________________________________________________________________________
sp|Q57089|Y1251_HAEIN	No (0.25)	_	_	_	_
______________________________________________________________________________________________________________________________________________________
sp|Q9CEB7|RSGA_LACLA	No (0.04)	_	_	_	_
______________________________________________________________________________________________________________________________________________________
sp|Q48949|MTAA_METBF	No (0.04)	_	_	_	_
______________________________________________________________________________________________________________________________________________________
sp|Q14EA7|VME1_CVHN2	No (0.14)	_	_	_	_
______________________________________________________________________________________________________________________________________________________
sp|Q2NWA9|ARNT1_SODGM	No (0.18)	_	_	_	_
______________________________________________________________________________________________________________________________________________________
sp|Q8U082|IF2G_PYRFU	No (0.19)	_	_	_	_
______________________________________________________________________________________________________________________________________________________
sp|Q1IDU5|RSMJ_PSEE4	No (0.09)	_	_	_	_
______________________________________________________________________________________________________________________________________________________
sp|A9ADP0|AROB_BURM1	No (0.01)	_	_	_	_
______________________________________________________________________________________________________________________________________________________
sp|Q96679|E1B55_ADECR	Yes (0.52)	Oogenesis	0.68	0.92	0.91
______________________________________________________________________________________________________________________________________________________
sp|Q1WV15|ACPS_LACS1	No (0.01)	_	_	_	_
______________________________________________________________________________________________________________________________________________________
sp|C1C8A4|ATP6_STRP7	No (0.11)	_	_	_	_
______________________________________________________________________________________________________________________________________________________
sp|Q9Y8N2|Y2601_AERPE	No (0.05)	_	_	_	_
______________________________________________________________________________________________________________________________________________________
sp|Q5F4B3|TMLH_CHICK	No (0.27)	_	_	_	_
______________________________________________________________________________________________________________________________________________________
sp|Q8VZE2|PTR22_ARATH	No (0.23)	_	_	_	_
______________________________________________________________________________________________________________________________________________________
sp|A0PMD3|GLMM_MYCUA	No (0.05)	_	_	_	_
______________________________________________________________________________________________________________________________________________________
sp|B8FJ73|NRDR_DESAA	No (0.44)	_	_	_	_
______________________________________________________________________________________________________________________________________________________
sp|P27259|REP_TYLCI	No (0.14)	_	_	_	_
______________________________________________________________________________________________________________________________________________________
sp|Q46HJ9|DNCH_PROMT	No (0.10)	_	_	_	_
______________________________________________________________________________________________________________________________________________________
sp|Q8TUY4|RL31_METKA	No (0.22)	_	_	_	_
______________________________________________________________________________________________________________________________________________________
sp|P18150|APHE_STRGR	No (0.05)	_	_	_	_
______________________________________________________________________________________________________________________________________________________
sp|A6UWT0|SYC_META3	No (0.22)	_	_	_	_
______________________________________________________________________________________________________________________________________________________
sp|Q9EP69|SAC1_MOUSE	Yes (0.75)	Oogenesis	0.49	0.65	0.46
______________________________________________________________________________________________________________________________________________________
sp|A4FZ71|RNP3_METM5	No (0.14)	_	_	_	_
______________________________________________________________________________________________________________________________________________________
sp|Q7XRA1|ADC2_ORYSJ	No (0.13)	_	_	_	_
______________________________________________________________________________________________________________________________________________________
sp|P14976|TRAP_CLVK	Yes (0.68)	Embryogenesis	0.88	0.55	0.67
______________________________________________________________________________________________________________________________________________________
sp|A7ZGD3|PYRE_CAMC1	No (0.11)	_	_	_	_
______________________________________________________________________________________________________________________________________________________
sp|A0A391|NDHH_COFAR	No (0.03)	_	_	_	_
______________________________________________________________________________________________________________________________________________________
sp|A9M2N3|MTGA_NEIM0	No (0.02)	_	_	_	_
______________________________________________________________________________________________________________________________________________________
sp|Q01465|MREB_BACSU	No (0.08)	_	_	_	_
______________________________________________________________________________________________________________________________________________________
sp|Q8YG99|AMPA_BRUME	No (0.15)	_	_	_	_
______________________________________________________________________________________________________________________________________________________
sp|Q15398|DLGP5_HUMAN	No (0.25)	_	_	_	_
______________________________________________________________________________________________________________________________________________________
sp|Q887Y4|RSMC_PSESM	No (0.01)	_	_	_	_
______________________________________________________________________________________________________________________________________________________
sp|Q829W1|TPIS_STRAW	No (0.16)	_	_	_	_
______________________________________________________________________________________________________________________________________________________
sp|P13334|PORTL_BPT4	No (0.18)	_	_	_	_
______________________________________________________________________________________________________________________________________________________
sp|Q6VU70|APL3_HYPCU	Yes (0.67)	Embryogenesis	0.52	0.08	0.49
______________________________________________________________________________________________________________________________________________________
sp|P18051|MTB2_BACAM	No (0.30)	_	_	_	_
______________________________________________________________________________________________________________________________________________________
sp|O51092|DEF_BORBU	No (0.01)	_	_	_	_
______________________________________________________________________________________________________________________________________________________
sp|Q12L39|XNI_SHEDO	No (0.05)	_	_	_	_
______________________________________________________________________________________________________________________________________________________
sp|B2TJZ9|ATPG_CLOBB	No (0.09)	_	_	_	_
______________________________________________________________________________________________________________________________________________________
sp|Q9Z0D0|NSP_MDV1	No (0.46)	_	_	_	_
______________________________________________________________________________________________________________________________________________________
sp|Q9MUW2|PSBD_MESVI	No (0.20)	_	_	_	_
______________________________________________________________________________________________________________________________________________________
sp|A0QUZ4|COFC_MYCS2	No (0.06)	_	_	_	_
______________________________________________________________________________________________________________________________________________________
sp|Q834S6|DAPB_ENTFA	No (0.10)	_	_	_	_
______________________________________________________________________________________________________________________________________________________
sp|A7X347|DTD_STAA1	No (0.07)	_	_	_	_
______________________________________________________________________________________________________________________________________________________
sp|Q1R0H4|RL4_CHRSD	No (0.42)	_	_	_	_
______________________________________________________________________________________________________________________________________________________
sp|C3NDP3|IF2A_SULIY	No (0.30)	_	_	_	_
______________________________________________________________________________________________________________________________________________________
sp|Q9WU74|LSR_RAT	Yes (0.91)	Oogenesis	0.95	0.98	0.95
______________________________________________________________________________________________________________________________________________________
sp|Q8FHU5|RIBA_ECOL6	No (0.05)	_	_	_	_
______________________________________________________________________________________________________________________________________________________
sp|Q3MC34|MOAA_ANAVT	No (0.08)	_	_	_	_
______________________________________________________________________________________________________________________________________________________
sp|A5IB85|KUP1_LEGPC	No (0.05)	_	_	_	_
______________________________________________________________________________________________________________________________________________________
sp|Q9CA89|ROGFC_ARATH	Yes (0.81)	Embryogenesis	0.75	0.38	0.29
______________________________________________________________________________________________________________________________________________________
sp|B5BB08|HDA_SALPK	No (0.12)	_	_	_	_
______________________________________________________________________________________________________________________________________________________
sp|P18138|RL31_HALMA	No (0.07)	_	_	_	_
______________________________________________________________________________________________________________________________________________________
sp|Q7U6Z1|FMT_SYNPX	No (0.10)	_	_	_	_
______________________________________________________________________________________________________________________________________________________
sp|B9LS33|Y273_HALLT	No (0.09)	_	_	_	_
______________________________________________________________________________________________________________________________________________________
sp|P0AEI7|NUDJ_ECOL6	No (0.14)	_	_	_	_
______________________________________________________________________________________________________________________________________________________
sp|A7GGE8|Y2624_CLOBL	No (0.03)	_	_	_	_
______________________________________________________________________________________________________________________________________________________
sp|C6DZJ8|RSMH_GEOSM	No (0.10)	_	_	_	_
______________________________________________________________________________________________________________________________________________________
sp|C6DBC8|MDTC_PECCP	No (0.15)	_	_	_	_
______________________________________________________________________________________________________________________________________________________
sp|B0R5G2|BTUFA_HALS3	No (0.26)	_	_	_	_
______________________________________________________________________________________________________________________________________________________
sp|Q9M7I7|CLH2_ARATH	Yes (0.73)	Embryogenesis	0.63	0.33	0.48
______________________________________________________________________________________________________________________________________________________
sp|A6WCH4|APT_KINRD	No (0.02)	_	_	_	_
______________________________________________________________________________________________________________________________________________________
sp|Q4PM54|RL17_IXOSC	No (0.26)	_	_	_	_
______________________________________________________________________________________________________________________________________________________
sp|Q2RG93|ILVD_MOOTA	No (0.05)	_	_	_	_
______________________________________________________________________________________________________________________________________________________
sp|Q8RWG8|RBP1B_ARATH	Yes (0.97)	Embryogenesis	0.95	0.52	0.92
______________________________________________________________________________________________________________________________________________________
sp|Q8FGL9|FLIT_ECOL6	No (0.47)	_	_	_	_
______________________________________________________________________________________________________________________________________________________
sp|O07884|FLGE_TREPA	No (0.02)	_	_	_	_
______________________________________________________________________________________________________________________________________________________
sp|Q5PGB1|SIGE_SALPA	No (0.20)	_	_	_	_
______________________________________________________________________________________________________________________________________________________
sp|Q32E76|OPGG_SHIDS	No (0.11)	_	_	_	_
______________________________________________________________________________________________________________________________________________________
sp|Q2SWF4|PIMT_BURTA	No (0.23)	_	_	_	_
______________________________________________________________________________________________________________________________________________________
sp|Q7U0N5|GLPX_MYCBO	No (0.13)	_	_	_	_
______________________________________________________________________________________________________________________________________________________
sp|B8CVC1|MOBA_SHEPW	No (0.41)	_	_	_	_
______________________________________________________________________________________________________________________________________________________
sp|C0ZKI1|PIP_BREBN	No (0.12)	_	_	_	_
______________________________________________________________________________________________________________________________________________________
sp|Q59PD3|CWC15_CANAL	No (0.21)	_	_	_	_
______________________________________________________________________________________________________________________________________________________
sp|C1A9H6|EFP_GEMAT	No (0.03)	_	_	_	_
______________________________________________________________________________________________________________________________________________________
sp|A9A846|PSA_METM6	No (0.06)	_	_	_	_
______________________________________________________________________________________________________________________________________________________
sp|Q8UGD4|PDXA_AGRFC	No (0.02)	_	_	_	_
______________________________________________________________________________________________________________________________________________________
sp|O25325|DCUP_HELPY	No (0.08)	_	_	_	_
______________________________________________________________________________________________________________________________________________________
sp|C4Z157|EFP_EUBE2	No (0.01)	_	_	_	_
______________________________________________________________________________________________________________________________________________________
sp|Q0IB24|TRMFO_SYNS3	No (0.33)	_	_	_	_
______________________________________________________________________________________________________________________________________________________
sp|Q65P54|MURQ1_BACLD	No (0.09)	_	_	_	_
______________________________________________________________________________________________________________________________________________________
sp|Q5R4W7|SDHF2_PONAB	No (0.22)	_	_	_	_
______________________________________________________________________________________________________________________________________________________
sp|A4XKM9|SPEE_CALS8	No (0.05)	_	_	_	_
______________________________________________________________________________________________________________________________________________________
sp|Q16CZ6|MNMG_ROSDO	No (0.21)	_	_	_	_
______________________________________________________________________________________________________________________________________________________
sp|P41790|EUTD_SALTY	No (0.04)	_	_	_	_
______________________________________________________________________________________________________________________________________________________
sp|B3W953|COAA_LACCB	No (0.20)	_	_	_	_
______________________________________________________________________________________________________________________________________________________
sp|Q9CR23|TMEM9_MOUSE	Yes (0.68)	Spermatogenesis	0.77	0.8	0.81
______________________________________________________________________________________________________________________________________________________
sp|Q6XV27|NRAM_I56A2	No (0.45)	_	_	_	_
______________________________________________________________________________________________________________________________________________________
sp|A1AVC7|SAT_RUTMC	No (0.15)	_	_	_	_
______________________________________________________________________________________________________________________________________________________
sp|Q8DEF3|GLMS_VIBVU	No (0.06)	_	_	_	_
______________________________________________________________________________________________________________________________________________________
sp|P97837|DLGP2_RAT	Yes (0.98)	Oogenesis	0.98	0.99	0.98
______________________________________________________________________________________________________________________________________________________
sp|Q7MKX1|RLMKL_VIBVY	Yes (0.54)	Oogenesis	0.51	0.63	0.24
______________________________________________________________________________________________________________________________________________________
sp|Q8YYG2|RPIA_NOSS1	No (0.01)	_	_	_	_
______________________________________________________________________________________________________________________________________________________
sp|Q8PW44|RS9_METMA	No (0.01)	_	_	_	_
______________________________________________________________________________________________________________________________________________________
sp|P39823|PSS_BACSU	No (0.09)	_	_	_	_
______________________________________________________________________________________________________________________________________________________
sp|Q52042|CCDB3_ECOLX	No (0.02)	_	_	_	_
______________________________________________________________________________________________________________________________________________________
sp|Q8NGF3|O51D1_HUMAN	Yes (0.65)	_	0.3	0.19	0.41
______________________________________________________________________________________________________________________________________________________
sp|B2S0U7|SYC_BORHD	No (0.36)	_	_	_	_
______________________________________________________________________________________________________________________________________________________
sp|Q9M172|PTR42_ARATH	No (0.45)	_	_	_	_
______________________________________________________________________________________________________________________________________________________
sp|A7G9Q5|ATPF_CLOBL	No (0.06)	_	_	_	_
______________________________________________________________________________________________________________________________________________________
sp|P13604|ADH1_CLOSA	No (0.15)	_	_	_	_
______________________________________________________________________________________________________________________________________________________
sp|B7K2N3|Y2415_CYAP8	No (0.26)	_	_	_	_
______________________________________________________________________________________________________________________________________________________
sp|A5FYN8|RS6_ACICJ	Yes (0.54)	_	0.35	0.4	0.33
______________________________________________________________________________________________________________________________________________________
sp|O84694|PARB_CHLTR	No (0.37)	_	_	_	_
______________________________________________________________________________________________________________________________________________________
sp|B2IA38|RNPH_XYLF2	No (0.01)	_	_	_	_
______________________________________________________________________________________________________________________________________________________
sp|P22033|MUTA_HUMAN	No (0.45)	_	_	_	_
______________________________________________________________________________________________________________________________________________________
sp|P75611|TKT_MYCPN	No (0.23)	_	_	_	_
______________________________________________________________________________________________________________________________________________________
sp|Q820F1|FABZ_CHLCV	No (0.02)	_	_	_	_
______________________________________________________________________________________________________________________________________________________
sp|Q04618|COLI2_ONCMY	No (0.40)	_	_	_	_
______________________________________________________________________________________________________________________________________________________
sp|Q6L2V8|CBIA_PICTO	Yes (0.53)	Oogenesis	0.51	0.9	0.06
______________________________________________________________________________________________________________________________________________________
sp|Q12SV9|RL3_SHEDO	No (0.12)	_	_	_	_
______________________________________________________________________________________________________________________________________________________
sp|P80184|MTRA1_METTM	No (0.13)	_	_	_	_
______________________________________________________________________________________________________________________________________________________
sp|O59793|BIS1_SCHPO	Yes (0.72)	Oogenesis	0.76	0.92	0.49
______________________________________________________________________________________________________________________________________________________
sp|P45093|GMHA_HAEIN	No (0.08)	_	_	_	_
______________________________________________________________________________________________________________________________________________________
sp|B2I9G0|AROB_XYLF2	No (0.11)	_	_	_	_
______________________________________________________________________________________________________________________________________________________
sp|Q74CA7|EX7L_GEOSL	No (0.07)	_	_	_	_
______________________________________________________________________________________________________________________________________________________
sp|A9BCH6|RPOB_PROM4	No (0.23)	_	_	_	_
______________________________________________________________________________________________________________________________________________________
sp|C1EN92|HUTU_BACC3	No (0.07)	_	_	_	_
______________________________________________________________________________________________________________________________________________________
sp|Q3AC47|ACKA_CARHZ	No (0.12)	_	_	_	_
______________________________________________________________________________________________________________________________________________________
sp|Q58466|Y1066_METJA	No (0.03)	_	_	_	_
______________________________________________________________________________________________________________________________________________________
sp|P57752|ACBP6_ARATH	No (0.15)	_	_	_	_
______________________________________________________________________________________________________________________________________________________
sp|P17815|MASY_RICCO	No (0.23)	_	_	_	_
______________________________________________________________________________________________________________________________________________________
sp|Q2IJC3|LEUD_ANADE	No (0.02)	_	_	_	_
______________________________________________________________________________________________________________________________________________________
sp|Q5HAK2|THYX_EHRRW	No (0.43)	_	_	_	_
______________________________________________________________________________________________________________________________________________________
sp|B8IS90|RL22_METNO	No (0.04)	_	_	_	_
______________________________________________________________________________________________________________________________________________________
sp|Q97CG9|Y132_THEVO	No (0.05)	_	_	_	_
______________________________________________________________________________________________________________________________________________________
sp|O60266|ADCY3_HUMAN	Yes (0.83)	Spermatogenesis	0.9	0.75	0.92
______________________________________________________________________________________________________________________________________________________
sp|Q5M470|IF3_STRT2	No (0.09)	_	_	_	_
______________________________________________________________________________________________________________________________________________________
sp|Q8NX64|ISDF_STAAW	No (0.01)	_	_	_	_
______________________________________________________________________________________________________________________________________________________
sp|B7NF72|HDFR_ECOLU	No (0.06)	_	_	_	_
______________________________________________________________________________________________________________________________________________________
sp|B0R6W9|NADE_HALS3	No (0.10)	_	_	_	_
______________________________________________________________________________________________________________________________________________________
sp|A8Y183|NTAQ1_CAEBR	No (0.18)	_	_	_	_
______________________________________________________________________________________________________________________________________________________
sp|A2R7S7|EIF3L_ASPNC	No (0.43)	_	_	_	_
______________________________________________________________________________________________________________________________________________________
[truncated: 10 more rows]
