# Supplementary material for: PrESOgenesis: A two-layer multi-label predictor for identifying fertility-related proteins using support vector machine and pseudo amino acid composition approach
Source: Sci Rep. 2018 Jun 13;8:9025. doi: 10.1038/s41598-018-27338-9 (PMC5998058; doi:10.1038/s41598-018-27338-9)
Supplement: Supplementary file 4 [file 41598_2018_27338_MOESM4_ESM.xlsx]

## Sheet: Oogenesis
Supplementary File 4: Output of PrESOgenesis software for predicting new added oogenesis protein sequences to Uniprot database.
	############################
	# PrESOgenesis Results #
	# #
	# 28/10/2017 14:31:14 #
	############################
Total number of processed sequences: 18
______________________________________________________________________________________________________________________________________________________
Protein_ID	Fertility (Score)	Type	Embryogenesis_Score	Oogenesis_Score	Spermatogenesis_Score
______________________________________________________________________________________________________________________________________________________
sp|P84243|H33_HUMAN	Yes (0.83)	Oogenesis	0.39	0.96	0.95
______________________________________________________________________________________________________________________________________________________
sp|Q9VH14|TIMP_DROME	Yes (0.51)	Oogenesis	0.63	0.74	0.61
______________________________________________________________________________________________________________________________________________________
sp|Q4JG17|VASAL_LITVA	Yes (0.85)	Oogenesis	0.83	0.99	0.71
______________________________________________________________________________________________________________________________________________________
sp|Q22531|AMP2_CAEEL	No (0.37)	_	_	_	_
______________________________________________________________________________________________________________________________________________________
sp|O77027|CI_DROYA	Yes (0.86)	Oogenesis	0.91	0.96	0.77
______________________________________________________________________________________________________________________________________________________
sp|Q17345|CNOT7_CAEEL	Yes (0.86)	Spermatogenesis	0.8	0.63	0.82
______________________________________________________________________________________________________________________________________________________
sp|Q7K2D2|DCTN2_DROME	Yes (0.62)	Embryogenesis	0.5	0.34	0.24
______________________________________________________________________________________________________________________________________________________
sp|A8XLU5|DSS1_CAEBR	Yes (0.68)	Embryogenesis	0.63	0.58	0.49
______________________________________________________________________________________________________________________________________________________
sp|Q6PDM4|IHO1_MOUSE	Yes (0.90)	Embryogenesis	0.98	0.94	0.91
______________________________________________________________________________________________________________________________________________________
sp|Q8IYA8|IHO1_HUMAN	Yes (0.86)	Oogenesis	0.93	0.96	0.73
______________________________________________________________________________________________________________________________________________________
sp|Q4G0Z9|MCMD2_HUMAN	Yes (0.71)	Oogenesis	0.66	0.9	0.84
______________________________________________________________________________________________________________________________________________________
sp|E9Q956|MCMD2_MOUSE	Yes (0.83)	Spermatogenesis	0.82	0.93	0.96
______________________________________________________________________________________________________________________________________________________
sp|Q4TT88|PSA_CAEEL	Yes (0.84)	Oogenesis	0.75	0.86	0.74
______________________________________________________________________________________________________________________________________________________
sp|Q8N1H7|S6OS1_HUMAN	Yes (0.72)	Embryogenesis	0.98	0.86	0.92
______________________________________________________________________________________________________________________________________________________
sp|P17133|RU17_DROME	Yes (0.83)	Spermatogenesis	0.94	0.7	0.95
______________________________________________________________________________________________________________________________________________________
sp|Q9CTN5|S6OS1_MOUSE	Yes (0.89)	Embryogenesis	0.98	0.95	0.94
______________________________________________________________________________________________________________________________________________________
sp|O44437|SMD3_DROME	No (0.48)	_	_	_	_
______________________________________________________________________________________________________________________________________________________
sp|A8XV40|SPAST_CAEBR	Yes (0.97)	Oogenesis	0.97	0.98	0.92
______________________________________________________________________________________________________________________________________________________
Summary of the Results
Title	Score>0.5	Score>0.75	Score>0.90
Fertility	16	11	1
Embryogenesis	15	10	7
Oogenesis	15	11	8
Spermatogenesis	14	10	7

## Sheet: Spermatogenesis
Supplementary File 5: Output of PrESOgenesis software for predicting new added spermatogenesis protein sequences to Uniprot database.
	############################
	# PrESOgenesis Results #
	# #
	# 28/10/2017 14:39:43 #
	############################
Total number of processed sequences: 39
______________________________________________________________________________________________________________________________________________________
Protein_ID	Fertility (Score)	Type	Embryogenesis_Score	Oogenesis_Score	Spermatogenesis_Score
______________________________________________________________________________________________________________________________________________________
sp|B4GAJ1|LIS1_DROPE	Yes (0.88)	Spermatogenesis	0.82	0.97	0.97
______________________________________________________________________________________________________________________________________________________
sp|P16582|LSHR_PIG	No (0.40)	_	_	_	_
______________________________________________________________________________________________________________________________________________________
sp|Q4G0Z9|MCMD2_HUMAN	Yes (0.71)	Oogenesis	0.66	0.9	0.84
______________________________________________________________________________________________________________________________________________________
sp|Q9D4R2|MGT4D_MOUSE	Yes (0.63)	Spermatogenesis	0.76	0.76	0.79
______________________________________________________________________________________________________________________________________________________
sp|E9Q956|MCMD2_MOUSE	Yes (0.83)	Spermatogenesis	0.82	0.93	0.96
______________________________________________________________________________________________________________________________________________________
sp|Q7M6Y6|MRO2B_MOUSE	Yes (0.95)	Spermatogenesis	0.81	0.95	0.98
______________________________________________________________________________________________________________________________________________________
sp|A8KBF3|PIWL2_XENTR	Yes (0.80)	Oogenesis	0.83	0.95	0.94
______________________________________________________________________________________________________________________________________________________
sp|Q8UVX0|PIWL1_DANRE	Yes (0.76)	Oogenesis	0.83	0.9	0.9
______________________________________________________________________________________________________________________________________________________
sp|Q96J94|PIWL1_HUMAN	Yes (0.51)	Oogenesis	0.77	0.95	0.87
______________________________________________________________________________________________________________________________________________________
sp|A6N7Y9|PIWL1_CHICK	Yes (0.75)	Oogenesis	0.76	0.95	0.9
______________________________________________________________________________________________________________________________________________________
sp|A2CEI6|PIWL2_DANRE	Yes (0.75)	Oogenesis	0.69	0.98	0.84
______________________________________________________________________________________________________________________________________________________
sp|A6P7L8|PIWL2_ONCMY	Yes (0.61)	Oogenesis	0.8	0.97	0.94
______________________________________________________________________________________________________________________________________________________
sp|Q8NBT0|POC1A_HUMAN	Yes (0.94)	Spermatogenesis	0.95	0.98	0.99
______________________________________________________________________________________________________________________________________________________
sp|Q2TBP4|POC1A_BOVIN	Yes (0.95)	Oogenesis	0.95	0.99	0.97
______________________________________________________________________________________________________________________________________________________
sp|P35297|PRM2_MACMU	Yes (0.52)	Spermatogenesis	0.67	0.21	0.72
______________________________________________________________________________________________________________________________________________________
sp|P07978|PRM2_MOUSE	Yes (0.82)	Embryogenesis	0.89	0.23	0.88
______________________________________________________________________________________________________________________________________________________
sp|P19782|PRM2_BOVIN	No (0.49)	_	_	_	_
______________________________________________________________________________________________________________________________________________________
sp|P35300|PRM2_PANTR	Yes (0.79)	Spermatogenesis	0.69	0.22	0.75
______________________________________________________________________________________________________________________________________________________
sp|Q10667|RNP1_CAEEL	Yes (0.66)	Spermatogenesis	0.79	0.82	0.83
______________________________________________________________________________________________________________________________________________________
sp|Q8N1H7|S6OS1_HUMAN	Yes (0.72)	Embryogenesis	0.98	0.86	0.92
______________________________________________________________________________________________________________________________________________________
sp|Q4R4X5|SEPT4_MACFA	Yes (0.93)	Embryogenesis	0.93	0.86	0.77
______________________________________________________________________________________________________________________________________________________
sp|Q6Q137|SEPT7_BOVIN	Yes (0.62)	Spermatogenesis	0.84	0.79	0.89
______________________________________________________________________________________________________________________________________________________
sp|Q9CTN5|S6OS1_MOUSE	Yes (0.89)	Embryogenesis	0.98	0.95	0.94
______________________________________________________________________________________________________________________________________________________
sp|A8D8P8|SIWI_BOMMO	Yes (0.86)	Oogenesis	0.92	0.99	0.96
______________________________________________________________________________________________________________________________________________________
sp|A5D7Q3|SEP12_BOVIN	Yes (0.81)	Oogenesis	0.72	0.93	0.92
______________________________________________________________________________________________________________________________________________________
sp|Q4V8G5|SEP12_RAT	Yes (0.82)	Oogenesis	0.69	0.92	0.88
______________________________________________________________________________________________________________________________________________________
sp|P42208|SEPT2_MOUSE	No (0.39)	_	_	_	_
______________________________________________________________________________________________________________________________________________________
sp|Q9R1T4|SEPT6_MOUSE	Yes (0.89)	Spermatogenesis	0.84	0.85	0.89
______________________________________________________________________________________________________________________________________________________
sp|Q8IYM1|SEP12_HUMAN	Yes (0.83)	Spermatogenesis	0.71	0.91	0.92
______________________________________________________________________________________________________________________________________________________
sp|Q5T0L3|SPT46_HUMAN	Yes (0.66)	Embryogenesis	0.94	0.77	0.92
______________________________________________________________________________________________________________________________________________________
sp|Q9JJF2|SPAG4_MOUSE	Yes (0.92)	Oogenesis	0.94	0.98	0.93
______________________________________________________________________________________________________________________________________________________
sp|Q9D666|SUN1_MOUSE	Yes (0.93)	Embryogenesis	0.96	0.95	0.95
______________________________________________________________________________________________________________________________________________________
sp|O55034|SPAG4_RAT	Yes (0.95)	Oogenesis	0.92	0.99	0.95
______________________________________________________________________________________________________________________________________________________
sp|Q2YDE2|SPT46_BOVIN	Yes (0.50)	Spermatogenesis	0.9	0.77	0.92
______________________________________________________________________________________________________________________________________________________
sp|Q4FZF2|SPT46_MOUSE	No (0.33)	_	_	_	_
______________________________________________________________________________________________________________________________________________________
sp|O94901|SUN1_HUMAN	Yes (0.68)	Spermatogenesis	0.9	0.9	0.98
______________________________________________________________________________________________________________________________________________________
sp|H9JD76|TDRKH_BOMMO	Yes (0.85)	Oogenesis	0.93	0.94	0.86
______________________________________________________________________________________________________________________________________________________
sp|Q8NF91|SYNE1_HUMAN	Yes (0.98)	Embryogenesis	0.98	0.29	0.51
______________________________________________________________________________________________________________________________________________________
sp|Q6ZWR6|SYNE1_MOUSE	Yes (0.99)	Embryogenesis	0.98	0.3	0.51
______________________________________________________________________________________________________________________________________________________
Summary of the Results
Title	Score>0.5	Score>0.75	Score>0.90
Fertility	35	22	9
Embryogenesis	35	28	13
Oogenesis	30	30	19
Spermatogenesis	35	31	18

## Sheet: Embryogenesis
Supplementary File 5: Output of PrESOgenesis software for predicting new added embryogenesis protein sequences to Uniprot database.
	############################
	# PrESOgenesis Results #
	# #
	# 09/02/2018 22:20:57 #
	############################
Total number of processed sequences: 144
______________________________________________________________________________________________________________________________________________________
Protein_ID	Fertility (Score)	Type	Embryogenesis_Score	Oogenesis_Score	Spermatogenesis_Score
______________________________________________________________________________________________________________________________________________________
sp|A0A1C3NSL9|AJM1_CAEEL	Yes (0.97)	Embryogenesis	0.96	0.9	0.96
______________________________________________________________________________________________________________________________________________________
sp|A5HEI1|SCC2_ARATH	Yes (0.98)	Oogenesis	0.95	0.99	0.99
______________________________________________________________________________________________________________________________________________________
sp|A8MS85|SPT61_ARATH	Yes (0.97)	Oogenesis	0.96	0.98	0.97
______________________________________________________________________________________________________________________________________________________
sp|A8PKH2|EIF3A_BRUMA	Yes (0.68)	Spermatogenesis	0.8	0.69	0.95
______________________________________________________________________________________________________________________________________________________
sp|A8WHP8|PLIN1_CAEEL	No (0.25)	_	_	_	_
______________________________________________________________________________________________________________________________________________________
sp|A8XJ40|SEC13_CAEBR	No (0.13)	_	_	_	_
______________________________________________________________________________________________________________________________________________________
sp|B5DF89|CUL3_RAT	Yes (0.93)	Spermatogenesis	0.89	0.93	0.94
______________________________________________________________________________________________________________________________________________________
sp|B6TGN4|MTEF4_MAIZE	Yes (0.70)	Oogenesis	0.52	0.6	0.27
______________________________________________________________________________________________________________________________________________________
sp|D3ZKB9|TSH3_RAT	Yes (0.97)	Spermatogenesis	0.99	0.97	0.99
______________________________________________________________________________________________________________________________________________________
sp|D3ZRW8|EKI2_RAT	Yes (0.82)	Oogenesis	0.67	0.82	0.77
______________________________________________________________________________________________________________________________________________________
sp|O35923|BRCA2_RAT	Yes (0.99)	Embryogenesis	0.99	0.99	0.98
______________________________________________________________________________________________________________________________________________________
sp|O48847|LUH_ARATH	Yes (0.91)	Embryogenesis	0.96	0.95	0.94
______________________________________________________________________________________________________________________________________________________
sp|O49255|NAC29_ARATH	No (0.47)	_	_	_	_
______________________________________________________________________________________________________________________________________________________
sp|O70239|AXIN1_RAT	Yes (0.95)	Oogenesis	0.96	0.99	0.92
______________________________________________________________________________________________________________________________________________________
sp|O70248|APBA3_RAT	Yes (0.67)	Spermatogenesis	0.62	0.38	0.93
______________________________________________________________________________________________________________________________________________________
sp|O70437|SMAD4_RAT	Yes (0.89)	Spermatogenesis	0.84	0.88	0.96
______________________________________________________________________________________________________________________________________________________
sp|O73885|HSP7C_CHICK	Yes (0.80)	Spermatogenesis	0.66	0.8	0.94
______________________________________________________________________________________________________________________________________________________
sp|P0C5J2|B9D1_RAT	No (0.30)	_	_	_	_
______________________________________________________________________________________________________________________________________________________
sp|P0DKJ5|SWT15_VITVI	Yes (0.62)	Embryogenesis	0.5	0.25	0.25
______________________________________________________________________________________________________________________________________________________
sp|P10361|P53_RAT	Yes (0.93)	Oogenesis	0.95	0.99	0.99
______________________________________________________________________________________________________________________________________________________
sp|P10686|PLCG1_RAT	Yes (0.92)	Oogenesis	0.89	0.92	0.81
______________________________________________________________________________________________________________________________________________________
sp|P10764|IGF2_SHEEP	Yes (0.61)	Embryogenesis	0.58	0.58	0.45
______________________________________________________________________________________________________________________________________________________
sp|P11475|ERR2_RAT	Yes (0.85)	Oogenesis	0.86	0.92	0.61
______________________________________________________________________________________________________________________________________________________
sp|P15207|ANDR_RAT	Yes (0.94)	Oogenesis	0.95	0.99	0.99
______________________________________________________________________________________________________________________________________________________
sp|P15655|FGF2_MOUSE	Yes (0.83)	Embryogenesis	0.87	0.41	0.64
______________________________________________________________________________________________________________________________________________________
sp|P16612|VEGFA_RAT	Yes (0.78)	Embryogenesis	0.99	0.92	0.97
______________________________________________________________________________________________________________________________________________________
sp|P17302|CXA1_HUMAN	Yes (0.76)	Oogenesis	0.85	0.98	0.95
______________________________________________________________________________________________________________________________________________________
sp|P17708|DCAM_RAT	Yes (0.82)	Embryogenesis	0.82	0.66	0.48
______________________________________________________________________________________________________________________________________________________
sp|P19360|ASCL2_RAT	Yes (0.95)	Oogenesis	0.95	0.96	0.92
______________________________________________________________________________________________________________________________________________________
sp|P20786|PGFRA_RAT	Yes (0.90)	Oogenesis	0.84	0.91	0.74
______________________________________________________________________________________________________________________________________________________
sp|P23695|IGF2_PIG	Yes (0.57)	Embryogenesis	0.64	0.53	0.58
______________________________________________________________________________________________________________________________________________________
sp|P24898|JUNB_RAT	Yes (0.83)	Oogenesis	0.86	0.91	0.88
______________________________________________________________________________________________________________________________________________________
sp|P26307|VIV1_MAIZE	Yes (0.89)	Oogenesis	0.91	0.98	0.97
______________________________________________________________________________________________________________________________________________________
sp|P26342|TGBR3_RAT	Yes (0.94)	Spermatogenesis	0.89	0.98	0.98
______________________________________________________________________________________________________________________________________________________
sp|P26684|EDNRA_RAT	No (0.45)	_	_	_	_
______________________________________________________________________________________________________________________________________________________
sp|P32182|FOXA2_RAT	Yes (0.96)	Oogenesis	0.9	0.97	0.97
______________________________________________________________________________________________________________________________________________________
sp|P34802|GGPP1_ARATH	Yes (0.69)	Embryogenesis	0.62	0.2	0.35
______________________________________________________________________________________________________________________________________________________
sp|P38544|RAN_ONCVO	Yes (0.74)	Oogenesis	0.64	0.85	0.52
______________________________________________________________________________________________________________________________________________________
sp|P43429|GATA1_RAT	Yes (0.86)	Oogenesis	0.9	0.93	0.85
______________________________________________________________________________________________________________________________________________________
sp|P46152|GATA4_RAT	Yes (0.87)	Oogenesis	0.93	0.98	0.96
______________________________________________________________________________________________________________________________________________________
sp|P46153|GATA6_RAT	Yes (0.79)	Oogenesis	0.82	0.98	0.88
______________________________________________________________________________________________________________________________________________________
sp|P47820|ACE_RAT	Yes (0.77)	Spermatogenesis	0.5	0.71	0.96
______________________________________________________________________________________________________________________________________________________
sp|P47940|RES18_RAT	Yes (0.86)	Spermatogenesis	0.9	0.71	0.92
______________________________________________________________________________________________________________________________________________________
sp|P49001|BMP2_RAT	Yes (0.81)	Spermatogenesis	0.82	0.8	0.92
______________________________________________________________________________________________________________________________________________________
sp|P49134|ITB1_RAT	Yes (0.88)	Embryogenesis	1	0.96	0.98
______________________________________________________________________________________________________________________________________________________
sp|P49743|RXRB_RAT	Yes (0.97)	Oogenesis	0.97	0.98	0.96
______________________________________________________________________________________________________________________________________________________
sp|P50309|G6PI_CRIGR	No (0.17)	_	_	_	_
______________________________________________________________________________________________________________________________________________________
sp|P51459|IGF2_HORSE	Yes (0.53)	Embryogenesis	0.53	0.49	0.42
______________________________________________________________________________________________________________________________________________________
sp|P53563|B2CL1_RAT	Yes (0.87)	Spermatogenesis	0.36	0.12	0.96
______________________________________________________________________________________________________________________________________________________
sp|P53812|PIPNB_RAT	Yes (0.83)	Embryogenesis	0.73	0.22	0.69
______________________________________________________________________________________________________________________________________________________
sp|P54275|MSH2_RAT	Yes (0.83)	Spermatogenesis	0.64	0.78	0.95
______________________________________________________________________________________________________________________________________________________
sp|P55161|NCKP1_RAT	Yes (0.89)	Embryogenesis	0.89	0.87	0.85
______________________________________________________________________________________________________________________________________________________
sp|P55266|DSRAD_RAT	Yes (0.77)	Oogenesis	0.95	0.99	0.87
______________________________________________________________________________________________________________________________________________________
sp|P57790|KEAP1_RAT	Yes (0.79)	Spermatogenesis	0.5	0.9	0.91
______________________________________________________________________________________________________________________________________________________
sp|P61295|HAND2_RAT	Yes (0.96)	Embryogenesis	0.91	0.66	0.89
______________________________________________________________________________________________________________________________________________________
sp|P63149|UBE2B_RAT	Yes (0.83)	Spermatogenesis	0.67	0.16	0.95
______________________________________________________________________________________________________________________________________________________
sp|P80201|ACVR1_RAT	Yes (0.83)	Oogenesis	0.91	0.97	0.61
______________________________________________________________________________________________________________________________________________________
sp|P80204|TGFR1_RAT	Yes (0.77)	Oogenesis	0.66	0.87	0.74
______________________________________________________________________________________________________________________________________________________
sp|P84024|SMAD3_PIG	Yes (0.88)	Oogenesis	0.78	0.86	0.75
______________________________________________________________________________________________________________________________________________________
sp|P91870|SPD2_CAEEL	Yes (0.83)	Embryogenesis	0.91	0.88	0.37
______________________________________________________________________________________________________________________________________________________
sp|P97607|JAG2_RAT	Yes (0.95)	Spermatogenesis	0.99	0.98	0.99
______________________________________________________________________________________________________________________________________________________
sp|P97698|SMO_RAT	Yes (0.81)	Spermatogenesis	0.75	0.94	0.95
______________________________________________________________________________________________________________________________________________________
sp|P97832|HAND1_RAT	Yes (0.93)	Embryogenesis	0.91	0.67	0.88
______________________________________________________________________________________________________________________________________________________
sp|Q00960|NMDE2_RAT	Yes (0.94)	Oogenesis	0.93	0.96	0.95
______________________________________________________________________________________________________________________________________________________
sp|Q01714|SP1_RAT	Yes (0.81)	Oogenesis	0.93	0.98	0.82
______________________________________________________________________________________________________________________________________________________
sp|Q04589|FGFR1_RAT	Yes (0.89)	Oogenesis	0.9	0.98	0.75
______________________________________________________________________________________________________________________________________________________
sp|Q04666|HES1_RAT	Yes (0.91)	Embryogenesis	0.94	0.85	0.79
______________________________________________________________________________________________________________________________________________________
sp|Q05030|PGFRB_RAT	Yes (0.97)	Oogenesis	0.92	0.98	0.97
______________________________________________________________________________________________________________________________________________________
sp|Q05343|RXRA_RAT	Yes (0.97)	Oogenesis	0.97	0.97	0.83
______________________________________________________________________________________________________________________________________________________
sp|Q07258|TGFB3_RAT	Yes (0.61)	Spermatogenesis	0.82	0.68	0.88
______________________________________________________________________________________________________________________________________________________
sp|Q08279|IGF2_CAVPO	Yes (0.57)	Spermatogenesis	0.41	0.23	0.55
______________________________________________________________________________________________________________________________________________________
sp|Q09601|NUP53_CAEEL	Yes (0.78)	Embryogenesis	0.69	0.63	0.29
______________________________________________________________________________________________________________________________________________________
sp|Q14623|IHH_HUMAN	Yes (0.64)	Oogenesis	0.63	0.65	0.38
______________________________________________________________________________________________________________________________________________________
sp|Q1LZ50|DNM3L_RAT	Yes (0.95)	Oogenesis	0.97	0.99	0.98
______________________________________________________________________________________________________________________________________________________
sp|Q22531|AMP2_CAEEL	No (0.37)	_	_	_	_
______________________________________________________________________________________________________________________________________________________
sp|Q3LFN0|S52AA_CAEEL	No (0.42)	_	_	_	_
______________________________________________________________________________________________________________________________________________________
sp|Q3ZCX4|ZN568_HUMAN	Yes (0.88)	Spermatogenesis	0.73	0.48	0.96
______________________________________________________________________________________________________________________________________________________
sp|Q42384|PRL1_ARATH	Yes (0.86)	Oogenesis	0.91	0.93	0.83
______________________________________________________________________________________________________________________________________________________
sp|Q4R6X4|RTCB_MACFA	Yes (0.61)	_	0.25	0.31	0.43
______________________________________________________________________________________________________________________________________________________
sp|Q4R898|CSN3_MACFA	Yes (0.93)	Spermatogenesis	0.85	0.84	0.95
______________________________________________________________________________________________________________________________________________________
sp|Q4TT88|PSA_CAEEL	Yes (0.84)	Oogenesis	0.75	0.86	0.74
______________________________________________________________________________________________________________________________________________________
sp|Q564Q1|GALE_CAEEL	No (0.09)	_	_	_	_
______________________________________________________________________________________________________________________________________________________
sp|Q5G1S8|PP241_ARATH	Yes (0.94)	Embryogenesis	0.89	0.86	0.7
______________________________________________________________________________________________________________________________________________________
sp|Q5XI52|VEZA_RAT	Yes (0.92)	Spermatogenesis	0.94	0.99	0.99
______________________________________________________________________________________________________________________________________________________
sp|Q5XVH0|BH109_ARATH	Yes (0.58)	Spermatogenesis	0.62	0.56	0.88
______________________________________________________________________________________________________________________________________________________
sp|Q621Q3|MEL47_CAEBR	Yes (0.62)	Spermatogenesis	0.57	0.24	0.6
______________________________________________________________________________________________________________________________________________________
sp|Q62600|NOS3_RAT	Yes (0.95)	Spermatogenesis	0.79	0.97	0.98
______________________________________________________________________________________________________________________________________________________
sp|Q62730|DHB2_RAT	Yes (0.84)	Spermatogenesis	0.65	0.43	0.78
______________________________________________________________________________________________________________________________________________________
sp|Q62764|YBOX3_RAT	Yes (0.79)	Spermatogenesis	0.84	0.86	0.9
______________________________________________________________________________________________________________________________________________________
sp|Q62809|NOGG_RAT	Yes (0.58)	Spermatogenesis	0.48	0.19	0.77
______________________________________________________________________________________________________________________________________________________
sp|Q62812|MYH9_RAT	Yes (0.96)	Spermatogenesis	0.9	0.95	0.99
______________________________________________________________________________________________________________________________________________________
sp|Q63009|ANM1_RAT	Yes (0.84)	Embryogenesis	0.83	0.34	0.18
______________________________________________________________________________________________________________________________________________________
sp|Q63028|ADDA_RAT	Yes (0.93)	Oogenesis	0.93	0.99	0.99
______________________________________________________________________________________________________________________________________________________
sp|Q63046|RUNX1_RAT	Yes (0.83)	Oogenesis	0.83	0.9	0.81
______________________________________________________________________________________________________________________________________________________
sp|Q63135|CR1L_RAT	Yes (0.59)	Spermatogenesis	0.84	0.82	0.92
______________________________________________________________________________________________________________________________________________________
sp|Q63356|MYO1E_RAT	Yes (0.92)	Oogenesis	0.88	0.99	0.94
______________________________________________________________________________________________________________________________________________________
sp|Q63524|TMED2_RAT	Yes (0.86)	_	0.21	0.15	0.35
______________________________________________________________________________________________________________________________________________________
sp|Q63619|COQ7_RAT	Yes (0.54)	_	0.2	0.18	0.47
______________________________________________________________________________________________________________________________________________________
sp|Q63638|SPEG_RAT	Yes (0.95)	Oogenesis	0.98	0.99	0.98
______________________________________________________________________________________________________________________________________________________
sp|Q66H65|N42L2_RAT	Yes (0.87)	Oogenesis	0.93	0.98	0.89
______________________________________________________________________________________________________________________________________________________
sp|Q69TY5|SPP_ORYSJ	Yes (0.93)	Spermatogenesis	0.84	0.92	0.93
______________________________________________________________________________________________________________________________________________________
sp|Q6AUK6|MTEF4_ORYSJ	Yes (0.74)	Oogenesis	0.7	0.81	0.31
______________________________________________________________________________________________________________________________________________________
sp|Q6TYA7|CXA1_RABIT	Yes (0.84)	Oogenesis	0.87	0.99	0.96
______________________________________________________________________________________________________________________________________________________
sp|Q6YKA8|DRK_DROSI	Yes (0.83)	Oogenesis	0.43	0.96	0.21
______________________________________________________________________________________________________________________________________________________
sp|Q7XZF5|RST1_ARATH	Yes (0.94)	Spermatogenesis	0.85	0.96	0.98
______________________________________________________________________________________________________________________________________________________
sp|Q80VC9|CAMP3_MOUSE	Yes (0.96)	Oogenesis	0.95	0.99	0.97
______________________________________________________________________________________________________________________________________________________
sp|Q80WL2|BYST_RAT	Yes (0.90)	Embryogenesis	0.84	0.82	0.83
______________________________________________________________________________________________________________________________________________________
sp|Q80ZG1|RIC8A_RAT	Yes (0.67)	Oogenesis	0.81	0.96	0.85
______________________________________________________________________________________________________________________________________________________
sp|Q811M5|CO6_RAT	Yes (0.99)	Spermatogenesis	0.98	1	1
______________________________________________________________________________________________________________________________________________________
sp|Q84TD6|NAC47_ARATH	No (0.31)	_	_	_	_
______________________________________________________________________________________________________________________________________________________
sp|Q8GY42|NAC25_ARATH	Yes (0.87)	Embryogenesis	0.93	0.59	0.69
______________________________________________________________________________________________________________________________________________________
sp|Q8K1P7|SMCA4_RAT	Yes (0.99)	Embryogenesis	0.99	0.99	0.99
______________________________________________________________________________________________________________________________________________________
sp|Q8L557|EM514_ARATH	Yes (0.98)	Embryogenesis	1	0.81	0.9
______________________________________________________________________________________________________________________________________________________
sp|Q8RWS8|PP199_ARATH	Yes (0.77)	Embryogenesis	0.86	0.44	0.85
______________________________________________________________________________________________________________________________________________________
sp|Q8S8F7|INH3_ARATH	Yes (0.99)	Embryogenesis	1	0.43	0.86
______________________________________________________________________________________________________________________________________________________
sp|Q920P6|ADA_RAT	Yes (0.63)	_	0.22	0.11	0.07
______________________________________________________________________________________________________________________________________________________
sp|Q94IB8|LCB1_ARATH	No (0.48)	_	_	_	_
______________________________________________________________________________________________________________________________________________________
sp|Q9BRY0|S39A3_HUMAN	Yes (0.60)	_	0.3	0.07	0.1
______________________________________________________________________________________________________________________________________________________
sp|Q9C598|NAC81_ARATH	Yes (0.85)	Embryogenesis	0.9	0.85	0.47
______________________________________________________________________________________________________________________________________________________
sp|Q9C6P6|STGL4_ARATH	Yes (0.88)	Embryogenesis	1	0.61	0.96
______________________________________________________________________________________________________________________________________________________
sp|Q9C7E7|RDM16_ARATH	Yes (0.90)	Embryogenesis	0.99	0.76	0.94
______________________________________________________________________________________________________________________________________________________
sp|Q9CAR0|NAC32_ARATH	No (0.39)	_	_	_	_
______________________________________________________________________________________________________________________________________________________
sp|Q9EQG6|KDIS_RAT	Yes (0.90)	Oogenesis	0.89	0.97	0.82
______________________________________________________________________________________________________________________________________________________
sp|Q9ERS8|SEBOX_RAT	Yes (0.75)	Oogenesis	0.75	0.85	0.54
______________________________________________________________________________________________________________________________________________________
sp|Q9FF81|VPS36_ARATH	Yes (0.87)	Spermatogenesis	0.86	0.95	0.95
______________________________________________________________________________________________________________________________________________________
sp|Q9FGN7|SCC4_ARATH	No (0.34)	_	_	_	_
______________________________________________________________________________________________________________________________________________________
sp|Q9FK63|CARLK_ARATH	Yes (0.56)	Embryogenesis	0.58	0.55	0.51
______________________________________________________________________________________________________________________________________________________
sp|Q9H6L2|TM231_HUMAN	Yes (0.69)	Spermatogenesis	0.49	0.3	0.74
______________________________________________________________________________________________________________________________________________________
sp|Q9JJ09|NPT2B_RAT	Yes (0.81)	Embryogenesis	0.84	0.78	0.76
______________________________________________________________________________________________________________________________________________________
sp|Q9JKA7|HCN4_RAT	Yes (0.94)	Oogenesis	0.97	1	0.98
______________________________________________________________________________________________________________________________________________________
sp|Q9JKY3|ZBT18_RAT	Yes (0.97)	Embryogenesis	0.99	0.98	0.97
______________________________________________________________________________________________________________________________________________________
sp|Q9JLT0|MYH10_RAT	Yes (0.90)	Spermatogenesis	0.83	0.88	0.98
______________________________________________________________________________________________________________________________________________________
sp|Q9LVW6|THA8_ARATH	Yes (0.68)	_	0.31	0.34	0.07
______________________________________________________________________________________________________________________________________________________
sp|Q9LZJ8|ARR20_ARATH	Yes (0.84)	Spermatogenesis	0.7	0.61	0.94
______________________________________________________________________________________________________________________________________________________
sp|Q9N4A7|SEC13_CAEEL	No (0.18)	_	_	_	_
______________________________________________________________________________________________________________________________________________________
sp|Q9N4U5|SMU2_CAEEL	Yes (0.93)	Embryogenesis	0.97	0.79	0.93
______________________________________________________________________________________________________________________________________________________
sp|Q9P1Y5|CAMP3_HUMAN	Yes (0.96)	Oogenesis	0.94	0.99	0.97
______________________________________________________________________________________________________________________________________________________
sp|Q9QW30|NOTC2_RAT	Yes (0.95)	Embryogenesis	1	0.95	0.98
______________________________________________________________________________________________________________________________________________________
sp|Q9R0T4|CADH1_RAT	Yes (0.78)	Oogenesis	0.72	0.86	0.71
______________________________________________________________________________________________________________________________________________________
sp|Q9WU82|CTNB1_RAT	Yes (0.83)	Oogenesis	0.63	0.71	0.71
______________________________________________________________________________________________________________________________________________________
sp|Q9WUK0|INSL3_RAT	Yes (0.65)	Spermatogenesis	0.24	0.16	0.61
______________________________________________________________________________________________________________________________________________________
sp|Q9WVC1|SLIT2_RAT	Yes (0.84)	Oogenesis	0.92	0.96	0.94
______________________________________________________________________________________________________________________________________________________
sp|Q9WVM4|ICMT_RAT	Yes (0.76)	Spermatogenesis	0.39	0.18	0.53
______________________________________________________________________________________________________________________________________________________
sp|Q9Z1Z3|EPN2_RAT	Yes (0.83)	Embryogenesis	0.96	0.89	0.84
______________________________________________________________________________________________________________________________________________________
Summary of the Results
Title	Score>0.5	Score>0.75	Score>0.90
Fertility	130	103	43
Embryogenesis	117	87	47
Oogenesis	105	87	57
Spermatogenesis	111	89	61
